# Supplementary material for: A Displacement Sensor Based on a Normal Mode Helical Antenna
Source: Sensors (Basel). 2019 Aug 30;19(17):3767. doi: 10.3390/s19173767 (PMC6749469; doi:10.3390/s19173767)
Supplement: Supplementary file 1 [file sensors-19-03767-s001.zip]

Archive with 55 entries (52 files):
- sensors-571672-sup/
- sensors-571672-sup/HFSS models/
- sensors-571672-sup/HFSS models/11_7_all+point_5to28.hfss
- sensors-571672-sup/HFSS models/7-12.hfss
- sensors-571672-sup/original experiment result/
- sensors-571672-sup/original experiment result/1A1.csv
- sensors-571672-sup/original experiment result/1A2.csv
- sensors-571672-sup/original experiment result/1A3.csv
- sensors-571672-sup/original experiment result/1A4.csv
- sensors-571672-sup/original experiment result/1A5.csv
- sensors-571672-sup/original experiment result/1B1.csv
- sensors-571672-sup/original experiment result/1B2.csv
- sensors-571672-sup/original experiment result/1B3.csv
- sensors-571672-sup/original experiment result/1B4.csv
- sensors-571672-sup/original experiment result/1B5.csv
- sensors-571672-sup/original experiment result/1C1.csv
- sensors-571672-sup/original experiment result/1C2.csv
- sensors-571672-sup/original experiment result/1C3.csv
- sensors-571672-sup/original experiment result/1C4.csv
- sensors-571672-sup/original experiment result/1C5.csv
- sensors-571672-sup/original experiment result/1D1.csv
- sensors-571672-sup/original experiment result/1D2.csv
- sensors-571672-sup/original experiment result/1D3.csv
- sensors-571672-sup/original experiment result/1D4.csv
- sensors-571672-sup/original experiment result/1D5.csv
- sensors-571672-sup/original experiment result/1E1.csv
- sensors-571672-sup/original experiment result/1E2.csv
- sensors-571672-sup/original experiment result/1E3.csv
- sensors-571672-sup/original experiment result/1E4.csv
- sensors-571672-sup/original experiment result/1E5.csv
- sensors-571672-sup/original experiment result/1F1.csv
- sensors-571672-sup/original experiment result/1F2.csv
- sensors-571672-sup/original experiment result/1F3.csv
- sensors-571672-sup/original experiment result/1F4.csv
- sensors-571672-sup/original experiment result/1F5.csv
- sensors-571672-sup/original experiment result/1G1.csv
- sensors-571672-sup/original experiment result/1G2.csv
- sensors-571672-sup/original experiment result/1G3.csv
- sensors-571672-sup/original experiment result/1G4.csv
- sensors-571672-sup/original experiment result/1G5.csv
- sensors-571672-sup/original experiment result/1H1.csv
- sensors-571672-sup/original experiment result/1H2.csv
- sensors-571672-sup/original experiment result/1H3.csv
- sensors-571672-sup/original experiment result/1H4.csv
- sensors-571672-sup/original experiment result/1H5.csv
- sensors-571672-sup/original experiment result/1I1.csv
- sensors-571672-sup/original experiment result/1I2.csv
- sensors-571672-sup/original experiment result/1I3.csv
- sensors-571672-sup/original experiment result/1I4.csv
- sensors-571672-sup/original experiment result/1I5.csv
- sensors-571672-sup/original experiment result/1J1.csv
- sensors-571672-sup/original experiment result/1J2.csv
- sensors-571672-sup/original experiment result/1J3.csv
- sensors-571672-sup/original experiment result/1J4.csv
- sensors-571672-sup/original experiment result/1J5.csv
