# Supplementary material for: A Displacement Sensor Based on a Normal Mode Helical Antenna
Source: Sensors (Basel). 2019 Aug 30;19(17):3767. doi: 10.3390/s19173767 (PMC6749469; doi:10.3390/s19173767)
Supplement: Supplementary file 1 [file sensors-19-03767-s001.zip › sensors-571672-sup/HFSS models/11_7_all+point_5to28.hfss]

$begin 'AnsoftProject'
	Created='Mon Oct 22 15:43:36 2018'
	FileOwnedByWorkbench=false
	Product='HFSS'
	NextUniqueID=0
	MoveBackwards=false
	$begin 'Desktop'
		Version(15, 0)
		InfrastructureVersion(1, 0)
	$end 'Desktop'
	$begin 'HFSSEnvironment'
		Version(1, 0)
	$end 'HFSSEnvironment'
	$begin 'HFIEEnvironment'
		Version(1, 0)
	$end 'HFIEEnvironment'
	$begin 'geometry3deditor'
		Version(1, 0)
	$end 'geometry3deditor'
	$begin 'ProjectDatasets'
		NextUniqueID=0
		MoveBackwards=false
		DatasetType='ProjectDatasetType'
		$begin 'DatasetDefinitions'
		$end 'DatasetDefinitions'
	$end 'ProjectDatasets'
	$begin 'Definitions'
		$begin 'Folders'
			Definitions(1104, 10000, 1, 1, 0, false, false)
			Materials(1104, 9500, 9, 2, 1, false, false)
		$end 'Folders'
		$begin 'Materials'
			$begin 'vacuum'
				CoordinateSystemType='Cartesian'
				$begin 'AttachedData'
				$end 'AttachedData'
				$begin 'ModifierData'
				$end 'ModifierData'
				permittivity='1'
				ModTime=1028307964
				Library='Materials'
				LibLocation='SysLibrary'
				ModSinceLib=false
			$end 'vacuum'
			$begin 'copper'
				CoordinateSystemType='Cartesian'
				$begin 'AttachedData'
				$end 'AttachedData'
				$begin 'ModifierData'
				$end 'ModifierData'
				permeability='0.999991'
				conductivity='58000000'
				thermal_conductivity='400'
				mass_density='8933'
				specific_heat='385'
				youngs_modulus='120000000000'
				poissons_ratio='0.38'
				thermal_expansion_coeffcient='1.77e-005'
				ModTime=1132068239
				Library='Materials'
				LibLocation='SysLibrary'
				ModSinceLib=false
			$end 'copper'
		$end 'Materials'
		$begin 'Scripts'
		$end 'Scripts'
	$end 'Definitions'
	DesignIDServer=2
	MoveBackwards=false
	$begin 'HFSSModel'
		RepRewriteV2=true
		Name='HFSSDesign1'
		DesignID=0
		'Use Advanced DC Extrapolation'=false
		'Allow Material Override'=false
		'Calculate Lossy Dielectrics'=true
		$begin 'TemperatureSettings'
			IncludeTemperatureDependence=false
			EnableFeedback=false
			Temperatures(105, '22cel')
		$end 'TemperatureSettings'
		ObjsEnabledForDeformation()
		SolutionType='DrivenModal'
		MaterialDensity=1
		MassOfTissue=1
		UseAutoDCThickness=true
		DCThicknessObjects(35, '"<Automatic>"', 59, '"<Automatic>"', 105, '"<Automatic>"')
		$begin 'OutputVariable'
			NextUniqueID=0
			MoveBackwards=false
		$end 'OutputVariable'
		$begin 'ModelSetup'
			$begin 'Editor3D Doc Preferences'
				'Plane Background'=true
				BackgroundColor1=16777215
				BackgroundColor2=0
				'Need Lights'=true
				'Ambient Light'=8355711
				'Num Lights'=2
				Light0[4: 8355711, 0.200000002980232, 0.400000005960464, 1]
				Light1[4: 8355711, -0.200000002980232, -0.400000005960464, -1]
			$end 'Editor3D Doc Preferences'
			$begin 'DesignDatasets'
				NextUniqueID=0
				MoveBackwards=false
				DatasetType='DesignDatasetType'
				$begin 'DatasetDefinitions'
				$end 'DatasetDefinitions'
			$end 'DesignDatasets'
			$begin 'Properties'
				VariableProp('h1', 'UD', '', '128mm')
				VariableProp('h', 'UD', '', '8mm')
			$end 'Properties'
			SnapMode=31
			WorkingCS=1
			$begin 'GeometryCore'
				BlockVersionID=3
				DataVersion=40
				NativeKernel='ACIS'
				NativeKernelVersionID=5
				Units='mm'
				InstanceID=-1
				$begin 'ValidationOptions'
					EntityCheckLevel='Strict'
					IgnoreUnclassifiedObjects=false
					SkipIntersectionChecks=false
				$end 'ValidationOptions'
				$begin 'GeometryOperations'
					BlockVersionID=2
					$begin 'AnsoftRangedIDServerManager'
						$begin 'AnsoftRangedIDServer'
							IDServerObjectTypeID=0
							IDServerRangeMin=0
							IDServerRangeMax=2146483647
							NextUniqueID=123
							MoveBackwards=false
						$end 'AnsoftRangedIDServer'
						$begin 'AnsoftRangedIDServer'
							IDServerObjectTypeID=1
							IDServerRangeMin=2146483648
							IDServerRangeMax=2146485547
							NextUniqueID=2146483654
							MoveBackwards=false
						$end 'AnsoftRangedIDServer'
					$end 'AnsoftRangedIDServerManager'
					StartBackGroundFaceID=2146483648
					$begin 'CoordinateSystems'
					$end 'CoordinateSystems'
					$begin 'UserDefinedModels'
					$end 'UserDefinedModels'
					$begin 'ToplevelParts'
						$begin 'GeometryPart'
							$begin 'Attributes'
								Name='ringout'
								Flags=''
								Color='(132 132 193)'
								Transparency=0
								PartCoordinateSystem=1
								UDMId=-1
								MaterialValue='"copper"'
								SolveInside=false
							$end 'Attributes'
							$begin 'Operations'
								$begin 'Operation'
									OperationType='Cylinder'
									ID=34
									ReferenceCoordSystemID=1
									$begin 'CylinderParameters'
										KernelVersion=5
										XCenter='11.25mm'
										YCenter='0mm'
										ZCenter='-3mm'
										Radius='4mm'
										Height='-7mm'
										WhichAxis='Z'
										NumSides='0'
									$end 'CylinderParameters'
									ParentPartID=35
									IsSuppressed=false
									$begin 'OperationIdentity'
										$begin 'Topology'
											NumLumps=1
											NumShells=1
											NumFaces=3
											NumWires=0
											NumLoops=4
											NumCoedges=4
											NumEdges=2
											NumVertices=2
										$end 'Topology'
										BodyID=35
										StartFaceID=36
										StartEdgeID=39
										StartVertexID=41
										NumNewFaces=3
										NumNewEdges=2
										NumNewVertices=2
										FaceNameAndIDMap()
										EdgeNameAndIDMap()
										VertexNameAndIDMap()
									$end 'OperationIdentity'
								$end 'Operation'
								$begin 'Operation'
									OperationType='Substract'
									ID=52
									$begin 'SubtractParameters'
										KernelVersion=5
										KeepOriginals=false
										BlankPart=35
										NumToolParts=1
										ToolParts(44)
									$end 'SubtractParameters'
									ParentPartID=35
									IsSuppressed=false
									$begin 'OperationIdentity'
										$begin 'Topology'
											NumLumps=1
											NumShells=1
											NumFaces=4
											NumWires=0
											NumLoops=8
											NumCoedges=8
											NumEdges=4
											NumVertices=4
										$end 'Topology'
										BodyID=-1
										StartFaceID=53
										StartEdgeID=54
										StartVertexID=56
										NumNewFaces=1
										NumNewEdges=2
										NumNewVertices=2
										FaceNameAndIDMap()
										EdgeNameAndIDMap()
										VertexNameAndIDMap()
										$begin 'GeomTopolBasedOperationIdentityHelper'
											$begin 'NewFaces'
												$begin 'Face'
													NormalizedSerialNum=0
													ID=53
													$begin 'FaceGeomTopol'
														FaceTopol(2, 2, 2, 2)
														$begin 'FaceGeometry'
															Area=173.730073743516
															FcUVMid(15.2, 0, -6.5)
															$begin 'FcTolVts'
																TolVt(15.2, 0, -10, 0)
																TolVt(15.2, 0, -3, 0)
															$end 'FcTolVts'
														$end 'FaceGeometry'
													$end 'FaceGeomTopol'
												$end 'Face'
											$end 'NewFaces'
											$begin 'NewEdges'
												$begin 'Edge'
													NormalizedSerialNum=0
													ID=54
													EdgeFaces(37, 53)
													$begin 'EdTolVts'
														TolVt(15.2, 0, -10, 0)
													$end 'EdTolVts'
													EdgeMidPoint(7.3, 4.83735485663204e-016, -10)
												$end 'Edge'
												$begin 'Edge'
													NormalizedSerialNum=1
													ID=55
													EdgeFaces(38, 53)
													$begin 'EdTolVts'
														TolVt(15.2, 0, -3, 0)
													$end 'EdTolVts'
													EdgeMidPoint(7.3, -4.83735485663204e-016, -3)
												$end 'Edge'
											$end 'NewEdges'
											$begin 'NewVertices'
												$begin 'Vertex'
													NormalizedSerialNum=0
													ID=56
													VtPos(15.2, 0, -10)
												$end 'Vertex'
												$begin 'Vertex'
													NormalizedSerialNum=1
													ID=57
													VtPos(15.2, 0, -3)
												$end 'Vertex'
											$end 'NewVertices'
										$end 'GeomTopolBasedOperationIdentityHelper'
									$end 'OperationIdentity'
									BlankOperation=34
									NumToolOperations=1
									ToolOperations(43)
								$end 'Operation'
							$end 'Operations'
						$end 'GeometryPart'
						$begin 'GeometryPart'
							$begin 'Attributes'
								Name='ringcenter'
								Flags=''
								Color='(132 132 193)'
								Transparency=0
								PartCoordinateSystem=1
								UDMId=-1
								MaterialValue='"copper"'
								SolveInside=false
							$end 'Attributes'
							$begin 'Operations'
								$begin 'Operation'
									OperationType='Cylinder'
									ID=58
									ReferenceCoordSystemID=1
									$begin 'CylinderParameters'
										KernelVersion=5
										XCenter='11.25mm'
										YCenter='0mm'
										ZCenter='-3mm'
										Radius='0.5mm'
										Height='-7mm'
										WhichAxis='Z'
										NumSides='0'
									$end 'CylinderParameters'
									ParentPartID=59
									IsSuppressed=false
									$begin 'OperationIdentity'
										$begin 'Topology'
											NumLumps=1
											NumShells=1
											NumFaces=3
											NumWires=0
											NumLoops=4
											NumCoedges=4
											NumEdges=2
											NumVertices=2
										$end 'Topology'
										BodyID=59
										StartFaceID=60
										StartEdgeID=63
										StartVertexID=65
										NumNewFaces=3
										NumNewEdges=2
										NumNewVertices=2
										FaceNameAndIDMap()
										EdgeNameAndIDMap()
										VertexNameAndIDMap()
									$end 'OperationIdentity'
								$end 'Operation'
								$begin 'Operation'
									OperationType='Unite'
									ID=67
									$begin 'UniteParameters'
										KernelVersion=5
										KeepOriginals=false
										BlankPart=59
										NumToolParts=1
										ToolParts(6)
									$end 'UniteParameters'
									ParentPartID=59
									IsSuppressed=false
									$begin 'OperationIdentity'
										$begin 'Topology'
											NumLumps=1
											NumShells=1
											NumFaces=5
											NumWires=0
											NumLoops=6
											NumCoedges=14
											NumEdges=7
											NumVertices=5
										$end 'Topology'
										BodyID=-1
										StartFaceID=-1
										StartEdgeID=-1
										StartVertexID=-1
										NumNewFaces=0
										NumNewEdges=0
										NumNewVertices=0
										FaceNameAndIDMap()
										EdgeNameAndIDMap()
										VertexNameAndIDMap()
										$begin 'GeomTopolBasedOperationIdentityHelper'
											$begin 'NewFaces'
											$end 'NewFaces'
											$begin 'NewEdges'
											$end 'NewEdges'
											$begin 'NewVertices'
											$end 'NewVertices'
										$end 'GeomTopolBasedOperationIdentityHelper'
									$end 'OperationIdentity'
									BlankOperation=58
									NumToolOperations=1
									ToolOperations(29)
								$end 'Operation'
							$end 'Operations'
						$end 'GeometryPart'
						$begin 'GeometryPart'
							$begin 'Attributes'
								Name='groundplane'
								Flags=''
								Color='(132 132 193)'
								Transparency=0.600000023841858
								PartCoordinateSystem=1
								UDMId=-1
								MaterialValue='"vacuum"'
								SolveInside=true
							$end 'Attributes'
							$begin 'Operations'
								$begin 'Operation'
									OperationType='Circle'
									ID=68
									ReferenceCoordSystemID=1
									$begin 'CircleParameters'
										KernelVersion=5
										XCenter='11.25mm'
										YCenter='0mm'
										ZCenter='-3mm'
										Radius='37.5mm'
										WhichAxis='Z'
										NumSegments='0'
									$end 'CircleParameters'
									ParentPartID=69
									IsSuppressed=false
									$begin 'OperationIdentity'
										$begin 'Topology'
											NumLumps=1
											NumShells=1
											NumFaces=0
											NumWires=1
											NumLoops=0
											NumCoedges=1
											NumEdges=1
											NumVertices=1
										$end 'Topology'
										BodyID=69
										StartFaceID=-1
										StartEdgeID=70
										StartVertexID=71
										NumNewFaces=0
										NumNewEdges=1
										NumNewVertices=1
										FaceNameAndIDMap()
										EdgeNameAndIDMap()
										VertexNameAndIDMap()
									$end 'OperationIdentity'
								$end 'Operation'
								$begin 'Operation'
									OperationType='CoverLines'
									ID=72
									$begin 'LocalOperationParameters'
										KernelVersion=5
										LocalOpPart=69
									$end 'LocalOperationParameters'
									ParentPartID=69
									IsSuppressed=false
									$begin 'OperationIdentity'
										$begin 'Topology'
											NumLumps=1
											NumShells=1
											NumFaces=1
											NumWires=0
											NumLoops=1
											NumCoedges=1
											NumEdges=1
											NumVertices=1
										$end 'Topology'
										BodyID=-1
										StartFaceID=73
										StartEdgeID=-1
										StartVertexID=-1
										NumNewFaces=1
										NumNewEdges=0
										NumNewVertices=0
										FaceNameAndIDMap()
										EdgeNameAndIDMap()
										VertexNameAndIDMap()
										$begin 'GeomTopolBasedOperationIdentityHelper'
											$begin 'NewFaces'
												$begin 'Face'
													NormalizedSerialNum=0
													ID=73
													$begin 'FaceGeomTopol'
														FaceTopol(1, 1, 1, 1)
														$begin 'FaceGeometry'
															Area=4417.86466911065
															FcUVMid(11.25, -3.5527136788005e-015, -3)
															$begin 'FcTolVts'
																TolVt(48.75, 0, -3, 0)
															$end 'FcTolVts'
														$end 'FaceGeometry'
													$end 'FaceGeomTopol'
												$end 'Face'
											$end 'NewFaces'
											$begin 'NewEdges'
											$end 'NewEdges'
											$begin 'NewVertices'
											$end 'NewVertices'
										$end 'GeomTopolBasedOperationIdentityHelper'
									$end 'OperationIdentity'
									ParentOperationID=68
								$end 'Operation'
								$begin 'Operation'
									OperationType='Substract'
									ID=80
									$begin 'SubtractParameters'
										KernelVersion=5
										KeepOriginals=false
										BlankPart=69
										NumToolParts=1
										ToolParts(75)
									$end 'SubtractParameters'
									ParentPartID=69
									IsSuppressed=false
									$begin 'OperationIdentity'
										$begin 'Topology'
											NumLumps=1
											NumShells=1
											NumFaces=1
											NumWires=0
											NumLoops=2
											NumCoedges=2
											NumEdges=2
											NumVertices=2
										$end 'Topology'
										BodyID=-1
										StartFaceID=-1
										StartEdgeID=81
										StartVertexID=82
										NumNewFaces=0
										NumNewEdges=1
										NumNewVertices=1
										FaceNameAndIDMap()
										EdgeNameAndIDMap()
										VertexNameAndIDMap()
										$begin 'GeomTopolBasedOperationIdentityHelper'
											$begin 'NewFaces'
											$end 'NewFaces'
											$begin 'NewEdges'
												$begin 'Edge'
													NormalizedSerialNum=0
													ID=81
													EdgeFaces(73)
													$begin 'EdTolVts'
														TolVt(12.25, 0, -3, 0)
													$end 'EdTolVts'
													EdgeMidPoint(10.25, -1.22464679914735e-016, -3)
												$end 'Edge'
											$end 'NewEdges'
											$begin 'NewVertices'
												$begin 'Vertex'
													NormalizedSerialNum=0
													ID=82
													VtPos(12.25, 0, -3)
												$end 'Vertex'
											$end 'NewVertices'
										$end 'GeomTopolBasedOperationIdentityHelper'
									$end 'OperationIdentity'
									BlankOperation=72
									NumToolOperations=1
									ToolOperations(78)
								$end 'Operation'
							$end 'Operations'
						$end 'GeometryPart'
						$begin 'GeometryPart'
							$begin 'Attributes'
								Name='air'
								Flags=''
								Color='(132 132 193)'
								Transparency=0.600000023841858
								PartCoordinateSystem=1
								UDMId=-1
								MaterialValue='"vacuum"'
								SolveInside=true
							$end 'Attributes'
							$begin 'Operations'
								$begin 'Operation'
									OperationType='Cylinder'
									ID=83
									ReferenceCoordSystemID=1
									$begin 'CylinderParameters'
										KernelVersion=5
										XCenter='11.25mm'
										YCenter='0mm'
										ZCenter='-10mm'
										Radius='54mm'
										Height='170mm'
										WhichAxis='Z'
										NumSides='0'
									$end 'CylinderParameters'
									ParentPartID=84
									IsSuppressed=false
									$begin 'OperationIdentity'
										$begin 'Topology'
											NumLumps=1
											NumShells=1
											NumFaces=3
											NumWires=0
											NumLoops=4
											NumCoedges=4
											NumEdges=2
											NumVertices=2
										$end 'Topology'
										BodyID=84
										StartFaceID=85
										StartEdgeID=88
										StartVertexID=90
										NumNewFaces=3
										NumNewEdges=2
										NumNewVertices=2
										FaceNameAndIDMap()
										EdgeNameAndIDMap()
										VertexNameAndIDMap()
									$end 'OperationIdentity'
								$end 'Operation'
							$end 'Operations'
						$end 'GeometryPart'
						$begin 'GeometryPart'
							$begin 'Attributes'
								Name='p1'
								Flags=''
								Color='(132 132 193)'
								Transparency=0.600000023841858
								PartCoordinateSystem=1
								UDMId=-1
								MaterialValue='"vacuum"'
								SolveInside=true
							$end 'Attributes'
							$begin 'Operations'
								$begin 'Operation'
									OperationType='Circle'
									ID=92
									ReferenceCoordSystemID=1
									$begin 'CircleParameters'
										KernelVersion=5
										XCenter='11.25mm'
										YCenter='0mm'
										ZCenter='-10mm'
										Radius='3.95mm'
										WhichAxis='Z'
										NumSegments='0'
									$end 'CircleParameters'
									ParentPartID=93
									IsSuppressed=false
									$begin 'OperationIdentity'
										$begin 'Topology'
											NumLumps=1
											NumShells=1
											NumFaces=0
											NumWires=1
											NumLoops=0
											NumCoedges=1
											NumEdges=1
											NumVertices=1
										$end 'Topology'
										BodyID=93
										StartFaceID=-1
										StartEdgeID=94
										StartVertexID=95
										NumNewFaces=0
										NumNewEdges=1
										NumNewVertices=1
										FaceNameAndIDMap()
										EdgeNameAndIDMap()
										VertexNameAndIDMap()
									$end 'OperationIdentity'
								$end 'Operation'
								$begin 'Operation'
									OperationType='CoverLines'
									ID=96
									$begin 'LocalOperationParameters'
										KernelVersion=5
										LocalOpPart=93
									$end 'LocalOperationParameters'
									ParentPartID=93
									IsSuppressed=false
									$begin 'OperationIdentity'
										$begin 'Topology'
											NumLumps=1
											NumShells=1
											NumFaces=1
											NumWires=0
											NumLoops=1
											NumCoedges=1
											NumEdges=1
											NumVertices=1
										$end 'Topology'
										BodyID=-1
										StartFaceID=97
										StartEdgeID=-1
										StartVertexID=-1
										NumNewFaces=1
										NumNewEdges=0
										NumNewVertices=0
										FaceNameAndIDMap()
										EdgeNameAndIDMap()
										VertexNameAndIDMap()
										$begin 'GeomTopolBasedOperationIdentityHelper'
											$begin 'NewFaces'
												$begin 'Face'
													NormalizedSerialNum=0
													ID=97
													$begin 'FaceGeomTopol'
														FaceTopol(1, 1, 1, 1)
														$begin 'FaceGeometry'
															Area=49.0166993776348
															FcUVMid(11.25, -2.22044604925031e-016, -10)
															$begin 'FcTolVts'
																TolVt(15.2, 0, -10, 0)
															$end 'FcTolVts'
														$end 'FaceGeometry'
													$end 'FaceGeomTopol'
												$end 'Face'
											$end 'NewFaces'
											$begin 'NewEdges'
											$end 'NewEdges'
											$begin 'NewVertices'
											$end 'NewVertices'
										$end 'GeomTopolBasedOperationIdentityHelper'
									$end 'OperationIdentity'
									ParentOperationID=92
								$end 'Operation'
							$end 'Operations'
						$end 'GeometryPart'
						$begin 'GeometryPart'
							$begin 'Attributes'
								Name='cuz'
								Flags=''
								Color='(132 132 193)'
								Transparency=0.600000023841858
								PartCoordinateSystem=1
								UDMId=-1
								MaterialValue='"copper"'
								SolveInside=false
							$end 'Attributes'
							$begin 'Operations'
								$begin 'Operation'
									OperationType='Cylinder'
									ID=104
									ReferenceCoordSystemID=1
									$begin 'CylinderParameters'
										KernelVersion=5
										XCenter='0mm'
										YCenter='0mm'
										ZCenter='h'
										Radius='9mm'
										Height='-5mm'
										WhichAxis='Z'
										NumSides='0'
									$end 'CylinderParameters'
									ParentPartID=105
									IsSuppressed=false
									$begin 'OperationIdentity'
										$begin 'Topology'
											NumLumps=1
											NumShells=1
											NumFaces=3
											NumWires=0
											NumLoops=4
											NumCoedges=4
											NumEdges=2
											NumVertices=2
										$end 'Topology'
										BodyID=105
										StartFaceID=106
										StartEdgeID=109
										StartVertexID=111
										NumNewFaces=3
										NumNewEdges=2
										NumNewVertices=2
										FaceNameAndIDMap()
										EdgeNameAndIDMap()
										VertexNameAndIDMap()
									$end 'OperationIdentity'
								$end 'Operation'
							$end 'Operations'
						$end 'GeometryPart'
					$end 'ToplevelParts'
					$begin 'OperandParts'
						$begin 'GeometryPart'
							$begin 'Attributes'
								Name='Helix'
								Flags=''
								Color='(132 132 193)'
								Transparency=0
								PartCoordinateSystem=1
								UDMId=-1
								MaterialValue='""'
								SolveInside=false
							$end 'Attributes'
							$begin 'Operations'
								$begin 'Operation'
									OperationType='Circle'
									ID=5
									ReferenceCoordSystemID=1
									$begin 'CircleParameters'
										KernelVersion=5
										XCenter='11.25mm'
										YCenter='0mm'
										ZCenter='0mm'
										Radius='0.5mm'
										WhichAxis='Y'
										NumSegments='0'
									$end 'CircleParameters'
									ParentPartID=6
									IsSuppressed=false
									$begin 'OperationIdentity'
										$begin 'Topology'
											NumLumps=1
											NumShells=1
											NumFaces=0
											NumWires=1
											NumLoops=0
											NumCoedges=1
											NumEdges=1
											NumVertices=1
										$end 'Topology'
										BodyID=6
										StartFaceID=-1
										StartEdgeID=7
										StartVertexID=8
										NumNewFaces=0
										NumNewEdges=1
										NumNewVertices=1
										FaceNameAndIDMap()
										EdgeNameAndIDMap()
										VertexNameAndIDMap()
									$end 'OperationIdentity'
								$end 'Operation'
								$begin 'Operation'
									OperationType='CoverLines'
									ID=9
									$begin 'LocalOperationParameters'
										KernelVersion=5
										LocalOpPart=6
									$end 'LocalOperationParameters'
									ParentPartID=6
									IsSuppressed=false
									$begin 'OperationIdentity'
										$begin 'Topology'
											NumLumps=1
											NumShells=1
											NumFaces=1
											NumWires=0
											NumLoops=1
											NumCoedges=1
											NumEdges=1
											NumVertices=1
										$end 'Topology'
										BodyID=-1
										StartFaceID=10
										StartEdgeID=-1
										StartVertexID=-1
										NumNewFaces=1
										NumNewEdges=0
										NumNewVertices=0
										FaceNameAndIDMap()
										EdgeNameAndIDMap()
										VertexNameAndIDMap()
										$begin 'GeomTopolBasedOperationIdentityHelper'
											$begin 'NewFaces'
												$begin 'Face'
													NormalizedSerialNum=0
													ID=10
													$begin 'FaceGeomTopol'
														FaceTopol(1, 1, 1, 1)
														$begin 'FaceGeometry'
															Area=0.785398163397448
															FcUVMid(11.25, 0, 0)
															$begin 'FcTolVts'
																TolVt(11.25, 8.04061324838318e-017, 0.5, 0)
															$end 'FcTolVts'
														$end 'FaceGeometry'
													$end 'FaceGeomTopol'
												$end 'Face'
											$end 'NewFaces'
											$begin 'NewEdges'
											$end 'NewEdges'
											$begin 'NewVertices'
											$end 'NewVertices'
										$end 'GeomTopolBasedOperationIdentityHelper'
									$end 'OperationIdentity'
									ParentOperationID=5
								$end 'Operation'
								$begin 'Operation'
									OperationType='Helix'
									ID=11
									ReferenceCoordSystemID=1
									$begin 'HelixParameters'
										KernelVersion=5
										PartId=6
										IsSpiral=false
										XCenter='0mm'
										YCenter='0mm'
										ZCenter='-7.5mm'
										XStartDir='0mm'
										YStartDir='0mm'
										ZStartDir='50mm'
										NumThread='15'
										RightHand=true
										RadiusIncrement='0mm'
										Thread='2mm'
									$end 'HelixParameters'
									ParentPartID=6
									IsSuppressed=false
									$begin 'OperationIdentity'
										$begin 'Topology'
											NumLumps=1
											NumShells=1
											NumFaces=3
											NumWires=0
											NumLoops=3
											NumCoedges=6
											NumEdges=3
											NumVertices=2
										$end 'Topology'
										BodyID=-1
										StartFaceID=12
										StartEdgeID=14
										StartVertexID=16
										NumNewFaces=2
										NumNewEdges=2
										NumNewVertices=1
										FaceNameAndIDMap()
										EdgeNameAndIDMap()
										VertexNameAndIDMap()
										$begin 'GeomTopolBasedOperationIdentityHelper'
											$begin 'NewFaces'
												$begin 'Face'
													NormalizedSerialNum=0
													ID=12
													$begin 'FaceGeomTopol'
														FaceTopol(1, 3, 4, 2)
														$begin 'FaceGeometry'
															Area=3331.658502237
															FcUVMid(-11.25, 6.07137409020121e-014, 14.5)
															$begin 'FcTolVts'
																TolVt(11.25, -1.21187481111751e-013, 30.5, 0)
																TolVt(11.25, 8.04061324838318e-017, 0.5, 0)
															$end 'FcTolVts'
														$end 'FaceGeometry'
													$end 'FaceGeomTopol'
												$end 'Face'
												$begin 'Face'
													NormalizedSerialNum=1
													ID=13
													$begin 'FaceGeomTopol'
														FaceTopol(1, 1, 1, 1)
														$begin 'FaceGeometry'
															Area=0.785398163397448
															FcUVMid(11.25, -1.21267887244234e-013, 30)
															$begin 'FcTolVts'
																TolVt(11.25, -1.21187481111751e-013, 30.5, 0)
															$end 'FcTolVts'
														$end 'FaceGeometry'
													$end 'FaceGeomTopol'
												$end 'Face'
											$end 'NewFaces'
											$begin 'NewEdges'
												$begin 'Edge'
													NormalizedSerialNum=0
													ID=14
													EdgeFaces(12, 13)
													$begin 'EdTolVts'
														TolVt(11.25, -1.21187481111751e-013, 30.5, 0)
													$end 'EdTolVts'
													EdgeMidPoint(11.25, -1.21348293376718e-013, 29.5)
												$end 'Edge'
												$begin 'Edge'
													NormalizedSerialNum=1
													ID=15
													EdgeFaces(12)
													$begin 'EdTolVts'
														TolVt(11.25, 8.04061324838318e-017, 0.5, 0)
														TolVt(11.25, -1.21187481111751e-013, 30.5, 0)
													$end 'EdTolVts'
													EdgeMidPoint(-11.25, 6.05541463422223e-014, 15.5)
												$end 'Edge'
											$end 'NewEdges'
											$begin 'NewVertices'
												$begin 'Vertex'
													NormalizedSerialNum=0
													ID=16
													VtPos(11.25, -1.21187481111751e-013, 30.5)
												$end 'Vertex'
											$end 'NewVertices'
										$end 'GeomTopolBasedOperationIdentityHelper'
									$end 'OperationIdentity'
									HelixProfileOpID=9
								$end 'Operation'
								$begin 'Operation'
									OperationType='Unite'
									ID=29
									$begin 'UniteParameters'
										KernelVersion=5
										KeepOriginals=false
										BlankPart=6
										NumToolParts=2
										ToolParts(18, 27)
									$end 'UniteParameters'
									ParentPartID=6
									IsSuppressed=false
									$begin 'OperationIdentity'
										$begin 'Topology'
											NumLumps=1
											NumShells=1
											NumFaces=5
											NumWires=0
											NumLoops=6
											NumCoedges=14
											NumEdges=7
											NumVertices=5
										$end 'Topology'
										BodyID=-1
										StartFaceID=-1
										StartEdgeID=30
										StartVertexID=33
										NumNewFaces=0
										NumNewEdges=3
										NumNewVertices=1
										FaceNameAndIDMap()
										EdgeNameAndIDMap()
										VertexNameAndIDMap()
										$begin 'GeomTopolBasedOperationIdentityHelper'
											$begin 'NewFaces'
											$end 'NewFaces'
											$begin 'NewEdges'
												$begin 'Edge'
													NormalizedSerialNum=0
													ID=30
													EdgeFaces(12, 28)
													$begin 'EdTolVts'
														TolVt(11.25, 8.04061324838318e-017, 0.5, 0)
														TolVt(11.75, 0, 0, 0)
													$end 'EdTolVts'
													EdgeMidPoint(11.6035533905933, 9.20625416507155e-017, 0.353553390593274)
												$end 'Edge'
												$begin 'Edge'
													NormalizedSerialNum=1
													ID=31
													EdgeFaces(12, 28)
													$begin 'EdTolVts'
														TolVt(10.75, -4.9789962505148e-017, 1.23259516440783e-032, 0)
														TolVt(11.25, 8.04061324838318e-017, 0.5, 0)
													$end 'EdTolVts'
													EdgeMidPoint(10.8964466094067, 2.16489014058873e-017, 0.353553390593274)
												$end 'Edge'
												$begin 'Edge'
													NormalizedSerialNum=2
													ID=32
													EdgeFaces(12, 19)
													$begin 'EdTolVts'
														TolVt(11.75, 0, 0, 0)
														TolVt(10.75, -4.9789962505148e-017, 1.23259516440783e-032, 0)
													$end 'EdTolVts'
													EdgeMidPoint(11.2470276093111, 0.499991164815532, -0.485792520714598)
												$end 'Edge'
											$end 'NewEdges'
											$begin 'NewVertices'
												$begin 'Vertex'
													NormalizedSerialNum=0
													ID=33
													VtPos(10.75, -4.9789962505148e-017, 1.23259516440783e-032)
												$end 'Vertex'
											$end 'NewVertices'
										$end 'GeomTopolBasedOperationIdentityHelper'
									$end 'OperationIdentity'
									BlankOperation=11
									NumToolOperations=2
									ToolOperations(17, 26)
								$end 'Operation'
							$end 'Operations'
						$end 'GeometryPart'
						$begin 'GeometryPart'
							$begin 'Attributes'
								Name='ring'
								Flags=''
								Color='(132 132 193)'
								Transparency=0
								PartCoordinateSystem=1
								UDMId=-1
								MaterialValue='""'
								SolveInside=true
							$end 'Attributes'
							$begin 'Operations'
								$begin 'Operation'
									OperationType='Cylinder'
									ID=17
									ReferenceCoordSystemID=1
									$begin 'CylinderParameters'
										KernelVersion=5
										XCenter='11.25mm'
										YCenter='0mm'
										ZCenter='0mm'
										Radius='0.5mm'
										Height='-3mm'
										WhichAxis='Z'
										NumSides='0'
									$end 'CylinderParameters'
									ParentPartID=18
									IsSuppressed=false
									$begin 'OperationIdentity'
										$begin 'Topology'
											NumLumps=1
											NumShells=1
											NumFaces=3
											NumWires=0
											NumLoops=4
											NumCoedges=4
											NumEdges=2
											NumVertices=2
										$end 'Topology'
										BodyID=18
										StartFaceID=19
										StartEdgeID=22
										StartVertexID=24
										NumNewFaces=3
										NumNewEdges=2
										NumNewVertices=2
										FaceNameAndIDMap()
										EdgeNameAndIDMap()
										VertexNameAndIDMap()
									$end 'OperationIdentity'
								$end 'Operation'
							$end 'Operations'
						$end 'GeometryPart'
						$begin 'GeometryPart'
							$begin 'Attributes'
								Name='Sphere1'
								Flags=''
								Color='(132 132 193)'
								Transparency=0
								PartCoordinateSystem=1
								UDMId=-1
								MaterialValue='""'
								SolveInside=true
							$end 'Attributes'
							$begin 'Operations'
								$begin 'Operation'
									OperationType='Sphere'
									ID=26
									ReferenceCoordSystemID=1
									$begin 'SphereParameters'
										KernelVersion=5
										XCenter='11.25mm'
										YCenter='0mm'
										ZCenter='0mm'
										Radius='0.5mm'
									$end 'SphereParameters'
									ParentPartID=27
									IsSuppressed=false
									$begin 'OperationIdentity'
										$begin 'Topology'
											NumLumps=1
											NumShells=1
											NumFaces=1
											NumWires=0
											NumLoops=0
											NumCoedges=0
											NumEdges=0
											NumVertices=0
										$end 'Topology'
										BodyID=27
										StartFaceID=28
										StartEdgeID=-1
										StartVertexID=-1
										NumNewFaces=1
										NumNewEdges=0
										NumNewVertices=0
										FaceNameAndIDMap()
										EdgeNameAndIDMap()
										VertexNameAndIDMap()
									$end 'OperationIdentity'
								$end 'Operation'
							$end 'Operations'
						$end 'GeometryPart'
						$begin 'GeometryPart'
							$begin 'Attributes'
								Name='ringin'
								Flags=''
								Color='(132 132 193)'
								Transparency=0
								PartCoordinateSystem=1
								UDMId=-1
								MaterialValue='""'
								SolveInside=true
							$end 'Attributes'
							$begin 'Operations'
								$begin 'Operation'
									OperationType='Cylinder'
									ID=43
									ReferenceCoordSystemID=1
									$begin 'CylinderParameters'
										KernelVersion=5
										XCenter='11.25mm'
										YCenter='0mm'
										ZCenter='-3mm'
										Radius='3.95mm'
										Height='-7mm'
										WhichAxis='Z'
										NumSides='0'
									$end 'CylinderParameters'
									ParentPartID=44
									IsSuppressed=false
									$begin 'OperationIdentity'
										$begin 'Topology'
											NumLumps=1
											NumShells=1
											NumFaces=3
											NumWires=0
											NumLoops=4
											NumCoedges=4
											NumEdges=2
											NumVertices=2
										$end 'Topology'
										BodyID=44
										StartFaceID=45
										StartEdgeID=48
										StartVertexID=50
										NumNewFaces=3
										NumNewEdges=2
										NumNewVertices=2
										FaceNameAndIDMap()
										EdgeNameAndIDMap()
										VertexNameAndIDMap()
									$end 'OperationIdentity'
								$end 'Operation'
							$end 'Operations'
						$end 'GeometryPart'
						$begin 'GeometryPart'
							$begin 'Attributes'
								Name='Circle1'
								Flags=''
								Color='(132 132 193)'
								Transparency=0.600000023841858
								PartCoordinateSystem=1
								UDMId=-1
								MaterialValue='""'
								SolveInside=true
							$end 'Attributes'
							$begin 'Operations'
								$begin 'Operation'
									OperationType='Circle'
									ID=74
									ReferenceCoordSystemID=1
									$begin 'CircleParameters'
										KernelVersion=5
										XCenter='11.25mm'
										YCenter='0mm'
										ZCenter='-3mm'
										Radius='1mm'
										WhichAxis='Z'
										NumSegments='0'
									$end 'CircleParameters'
									ParentPartID=75
									IsSuppressed=false
									$begin 'OperationIdentity'
										$begin 'Topology'
											NumLumps=1
											NumShells=1
											NumFaces=0
											NumWires=1
											NumLoops=0
											NumCoedges=1
											NumEdges=1
											NumVertices=1
										$end 'Topology'
										BodyID=75
										StartFaceID=-1
										StartEdgeID=76
										StartVertexID=77
										NumNewFaces=0
										NumNewEdges=1
										NumNewVertices=1
										FaceNameAndIDMap()
										EdgeNameAndIDMap()
										VertexNameAndIDMap()
									$end 'OperationIdentity'
								$end 'Operation'
								$begin 'Operation'
									OperationType='CoverLines'
									ID=78
									$begin 'LocalOperationParameters'
										KernelVersion=5
										LocalOpPart=75
									$end 'LocalOperationParameters'
									ParentPartID=75
									IsSuppressed=false
									$begin 'OperationIdentity'
										$begin 'Topology'
											NumLumps=1
											NumShells=1
											NumFaces=1
											NumWires=0
											NumLoops=1
											NumCoedges=1
											NumEdges=1
											NumVertices=1
										$end 'Topology'
										BodyID=-1
										StartFaceID=79
										StartEdgeID=-1
										StartVertexID=-1
										NumNewFaces=1
										NumNewEdges=0
										NumNewVertices=0
										FaceNameAndIDMap()
										EdgeNameAndIDMap()
										VertexNameAndIDMap()
										$begin 'GeomTopolBasedOperationIdentityHelper'
											$begin 'NewFaces'
												$begin 'Face'
													NormalizedSerialNum=0
													ID=79
													$begin 'FaceGeomTopol'
														FaceTopol(1, 1, 1, 1)
														$begin 'FaceGeometry'
															Area=3.14159265358979
															FcUVMid(11.25, -1.11022302462516e-016, -3)
															$begin 'FcTolVts'
																TolVt(12.25, 0, -3, 0)
															$end 'FcTolVts'
														$end 'FaceGeometry'
													$end 'FaceGeomTopol'
												$end 'Face'
											$end 'NewFaces'
											$begin 'NewEdges'
											$end 'NewEdges'
											$begin 'NewVertices'
											$end 'NewVertices'
										$end 'GeomTopolBasedOperationIdentityHelper'
									$end 'OperationIdentity'
									ParentOperationID=74
								$end 'Operation'
							$end 'Operations'
						$end 'GeometryPart'
					$end 'OperandParts'
					$begin 'Planes'
					$end 'Planes'
					$begin 'Points'
					$end 'Points'
					$begin 'GeometryEntityLists'
					$end 'GeometryEntityLists'
					$begin 'CachedNames'
						$begin 'air'
							air(-1)
						$end 'air'
						$begin 'allobjects'
							allobjects(-1)
						$end 'allobjects'
						$begin 'circle'
							circle(1)
						$end 'circle'
						$begin 'cuz'
							cuz(-1)
						$end 'cuz'
						$begin 'global'
							global(-1)
						$end 'global'
						$begin 'groundplane'
							groundplane(-1)
						$end 'groundplane'
						$begin 'helix'
							helix(-1)
						$end 'helix'
						$begin 'p'
							p(1)
						$end 'p'
						$begin 'ring'
							ring(-1)
						$end 'ring'
						$begin 'ringcenter'
							ringcenter(-1)
						$end 'ringcenter'
						$begin 'ringin'
							ringin(-1)
						$end 'ringin'
						$begin 'ringout'
							ringout(-1)
						$end 'ringout'
						$begin 'sphere'
							sphere(1)
						$end 'sphere'
					$end 'CachedNames'
				$end 'GeometryOperations'
				$begin 'GeometryDependencies'
					$begin 'DependencyInformation'
						NumParents=1
						DependencyObject('GeometryBodyOperation', 34)
						DependencyObject('CoordinateSystem', 1)
					$end 'DependencyInformation'
					$begin 'DependencyInformation'
						NumParents=2
						DependencyObject('GeometryBodyOperation', 52)
						DependencyObject('GeometryBodyOperation', 34)
						DependencyObject('GeometryBodyOperation', 43)
					$end 'DependencyInformation'
					$begin 'DependencyInformation'
						NumParents=1
						DependencyObject('GeometryBodyOperation', 58)
						DependencyObject('CoordinateSystem', 1)
					$end 'DependencyInformation'
					$begin 'DependencyInformation'
						NumParents=2
						DependencyObject('GeometryBodyOperation', 67)
						DependencyObject('GeometryBodyOperation', 58)
						DependencyObject('GeometryBodyOperation', 29)
					$end 'DependencyInformation'
					$begin 'DependencyInformation'
						NumParents=1
						DependencyObject('GeometryBodyOperation', 68)
						DependencyObject('CoordinateSystem', 1)
					$end 'DependencyInformation'
					$begin 'DependencyInformation'
						NumParents=1
						DependencyObject('GeometryBodyOperation', 72)
						DependencyObject('GeometryBodyOperation', 68)
					$end 'DependencyInformation'
					$begin 'DependencyInformation'
						NumParents=2
						DependencyObject('GeometryBodyOperation', 80)
						DependencyObject('GeometryBodyOperation', 72)
						DependencyObject('GeometryBodyOperation', 78)
					$end 'DependencyInformation'
					$begin 'DependencyInformation'
						NumParents=1
						DependencyObject('GeometryBodyOperation', 83)
						DependencyObject('CoordinateSystem', 1)
					$end 'DependencyInformation'
					$begin 'DependencyInformation'
						NumParents=1
						DependencyObject('GeometryBodyOperation', 92)
						DependencyObject('CoordinateSystem', 1)
					$end 'DependencyInformation'
					$begin 'DependencyInformation'
						NumParents=1
						DependencyObject('GeometryBodyOperation', 96)
						DependencyObject('GeometryBodyOperation', 92)
					$end 'DependencyInformation'
					$begin 'DependencyInformation'
						NumParents=1
						DependencyObject('GeometryBodyOperation', 104)
						DependencyObject('CoordinateSystem', 1)
					$end 'DependencyInformation'
					$begin 'DependencyInformation'
						NumParents=1
						DependencyObject('GeometryBodyOperation', 5)
						DependencyObject('CoordinateSystem', 1)
					$end 'DependencyInformation'
					$begin 'DependencyInformation'
						NumParents=1
						DependencyObject('GeometryBodyOperation', 9)
						DependencyObject('GeometryBodyOperation', 5)
					$end 'DependencyInformation'
					$begin 'DependencyInformation'
						NumParents=2
						DependencyObject('GeometryBodyOperation', 11)
						DependencyObject('CoordinateSystem', 1)
						DependencyObject('GeometryBodyOperation', 9)
					$end 'DependencyInformation'
					$begin 'DependencyInformation'
						NumParents=3
						DependencyObject('GeometryBodyOperation', 29)
						DependencyObject('GeometryBodyOperation', 11)
						DependencyObject('GeometryBodyOperation', 17)
						DependencyObject('GeometryBodyOperation', 26)
					$end 'DependencyInformation'
					$begin 'DependencyInformation'
						NumParents=1
						DependencyObject('GeometryBodyOperation', 17)
						DependencyObject('CoordinateSystem', 1)
					$end 'DependencyInformation'
					$begin 'DependencyInformation'
						NumParents=1
						DependencyObject('GeometryBodyOperation', 26)
						DependencyObject('CoordinateSystem', 1)
					$end 'DependencyInformation'
					$begin 'DependencyInformation'
						NumParents=1
						DependencyObject('GeometryBodyOperation', 43)
						DependencyObject('CoordinateSystem', 1)
					$end 'DependencyInformation'
					$begin 'DependencyInformation'
						NumParents=1
						DependencyObject('GeometryBodyOperation', 74)
						DependencyObject('CoordinateSystem', 1)
					$end 'DependencyInformation'
					$begin 'DependencyInformation'
						NumParents=1
						DependencyObject('GeometryBodyOperation', 78)
						DependencyObject('GeometryBodyOperation', 74)
					$end 'DependencyInformation'
				$end 'GeometryDependencies'
			$end 'GeometryCore'
			GroupByMaterial('-1'=true)
			GroupSheetByMaterial()
			$begin 'LastUserInputs'
			$end 'LastUserInputs'
		$end 'ModelSetup'
		$begin 'BoundarySetup'
			$begin 'GlobalBoundData'
				PortImpedance='1'
				GlobalMaterialEnv='vacuum'
			$end 'GlobalBoundData'
			$begin 'Boundaries'
				NextUniqueID=3
				MoveBackwards=false
				$begin 'Rad1'
					ID=0
					BoundType='Radiation'
					Objects(84)
					ParentBndID=-1
					IsIncidentField=false
					IsEnforcedField=false
					IsFssReference=false
					IsForPML=false
					UseAdaptiveIE=false
					IncludeInPostproc=true
				$end 'Rad1'
				$begin 'PerfE1'
					ID=2
					BoundType='Perfect E'
					Objects(69)
					ParentBndID=-1
					InfGroundPlane=false
				$end 'PerfE1'
				$begin '1'
					ID=1
					BoundType='Lumped Port'
					Objects(93)
					ParentBndID=-1
					RenormalizeAllTerminals=true
					DoDeembed=false
					$begin 'Modes'
						$begin 'Mode1'
							ModeNum=1
							UseIntLine=true
							$begin 'IntLine'
								$begin 'GeometryPosition'
									IsAttachedToEntity=true
									EntityID=95
									PositionType='OnVertex'
									UParam=0
									VParam=0
									XPosition='0'
									YPosition='0'
									ZPosition='0'
								$end 'GeometryPosition'
								$begin 'GeometryPosition'
									IsAttachedToEntity=true
									EntityID=65
									PositionType='OnVertex'
									UParam=0
									VParam=0
									XPosition='0'
									YPosition='0'
									ZPosition='0'
								$end 'GeometryPosition'
							$end 'IntLine'
							CharImp='Zpi'
							AlignmentGroup=0
							RenormImp='50ohm'
						$end 'Mode1'
					$end 'Modes'
					ShowReporterFilter=false
					ReporterFilter(true)
					FullResistance='50ohm'
					FullReactance='0ohm'
				$end '1'
			$end 'Boundaries'
			$begin 'ProductSpecificData'
				$begin 'PMLData'
					$begin 'PMLGroups'
					$end 'PMLGroups'
				$end 'PMLData'
				$begin 'SortOrder'
					Port[1: -1]
					Terminal[1: -1]
				$end 'SortOrder'
			$end 'ProductSpecificData'
		$end 'BoundarySetup'
		$begin 'ArrayDefinition'
			NextUniqueID=0
			MoveBackwards=false
		$end 'ArrayDefinition'
		$begin 'MeshSetup'
			$begin 'MeshSettings'
				$begin 'GlobalSurfApproximation'
					SurfDevChoice=0
					NormalDevChoice=1
					AspectRatioChoice=1
					PullToTrueSurf=false
					SetFacePreservationLevel=0
				$end 'GlobalSurfApproximation'
				MeshMethod='Auto'
			$end 'MeshSettings'
			$begin 'MeshOperations'
				NextUniqueID=0
				MoveBackwards=false
			$end 'MeshOperations'
		$end 'MeshSetup'
		$begin 'AnalysisSetup'
			$begin 'HfssGlobalData'
				NextUniqueID=0
				MoveBackwards=false
			$end 'HfssGlobalData'
			$begin 'SolveSetups'
				NextUniqueID=1
				MoveBackwards=false
				$begin 'Setup1'
					ID=0
					SetupType='HfssDriven'
					Frequency='2.5GHz'
					PortsOnly=false
					MaxDeltaS=0.02
					UseMatrixConv=false
					MaximumPasses=15
					MinimumPasses=1
					MinimumConvergedPasses=1
					PercentRefinement=30
					IsEnabled=true
					BasisOrder=1
					UseIterativeSolver=false
					DoLambdaRefine=true
					DoMaterialLambda=true
					SetLambdaTarget=false
					Target=0.3333
					UseMaxTetIncrease=false
					PortAccuracy=2
					UseABCOnPort=false
					SetPortMinMaxTri=false
					PortMinTri=100
					PortMaxTri=500
					EnableSolverDomains=false
					SaveRadFieldsOnly=false
					SaveAnyFields=true
					NoAdditionalRefinementOnImport=false
					$begin 'Sweeps'
						NextUniqueID=2
						MoveBackwards=false
						$begin 'Sweep'
							ID=0
							IsEnabled=true
							SetupType='LinearStep'
							StartValue='2440MHz'
							StopValue='2450MHz'
							StepSize='0.05MHz'
							Type='Fast'
							SaveFields=true
							SaveRadFields=false
							GenerateFieldsForAllFreqs=false
							ExtrapToDC=false
						$end 'Sweep'
					$end 'Sweeps'
					DerivativesOnlyForLastPass=false
				$end 'Setup1'
			$end 'SolveSetups'
		$end 'AnalysisSetup'
		$begin 'Optimetrics'
			$begin 'OptimetricsSetups'
				NextUniqueID=1
				MoveBackwards=false
				$begin 'ParametricSetup1'
					ID=0
					SetupType='OptiParametric'
					IsEnabled=true
					NextUniqueID=11
					MoveBackwards=false
					GoalSetupVersion=0
					Version=10
					$begin 'ProdOptiSetupData'
						SaveFields=false
						CopyMesh=false
					$end 'ProdOptiSetupData'
					$begin 'StartingPoint'
					$end 'StartingPoint'
					'Sim. Setups'(24)
					$begin 'Sweeps'
						$begin 'SweepDefinition'
							Variable='h'
							Data='LIN 5.5mm 28mm 0.5mm'
							OffsetF1=false
							Synchronize=0
						$end 'SweepDefinition'
					$end 'Sweeps'
					$begin 'Sweep Operations'
					$end 'Sweep Operations'
					$begin 'Goals'
					$end 'Goals'
				$end 'ParametricSetup1'
			$end 'OptimetricsSetups'
		$end 'Optimetrics'
		$begin 'Solutions'
			FieldType='NoIncidentWave'
			IncludePortPostProcessing=false
			SourceEntry(ID=1, Index=0, Terminal=false, Terminated=false, Magnitude='1W', Phase='0deg')
			$begin 'Contexts'
				NextUniqueID=1
				MoveBackwards=false
			$end 'Contexts'
		$end 'Solutions'
		$begin 'PortFieldDisplay'
			$begin 'PortFieldDisplay'
				ScaleFactor=5
				Solution='Setup1 : LastAdaptive'
				Frequency='2.5GHz'
			$end 'PortFieldDisplay'
		$end 'PortFieldDisplay'
		$begin 'FieldsReporter'
			$begin 'FieldsCalculator'
				Line_Discretization=1000
			$end 'FieldsCalculator'
			$begin 'PlotDefaults'
				Default_SolutionId=26
				Default_PlotFolder='Automatic'
			$end 'PlotDefaults'
			$begin 'FieldsPlotManagerID'
				NextUniqueID=0
				MoveBackwards=false
				NumQuantityType=0
				NumPlots=0
			$end 'FieldsPlotManagerID'
			$begin 'Report3dInGeomWnd'
				Report3dNum=0
			$end 'Report3dInGeomWnd'
		$end 'FieldsReporter'
		$begin 'RadField'
			$begin 'FarFieldSetups'
				NextUniqueID=3
				MoveBackwards=false
				$begin 'ff.2d'
					Type='Infinite Sphere'
					ID=0
					VersionID=2
					UseCustomRadiationSurface=false
					ThetaStart='0deg'
					ThetaStop='360deg'
					ThetaStep='10deg'
					PhiStart='0deg'
					PhiStop='180deg'
					PhiStep='90deg'
					UseLocalCS=false
				$end 'ff.2d'
			$end 'FarFieldSetups'
			$begin 'ArraySetup'
				UseOption='NoArray'
				$begin 'RegularArray'
					NumUCells='10'
					NumVCells='10'
					CellUDist='10mm'
					CellVDist='10mm'
					UDirnX='1'
					UDirnY='0'
					UDirnZ='0'
					VDirnX='0'
					VDirnY='1'
					VDirnZ='0'
					FirstCellPosX='0mm'
					FirstCellPosY='0mm'
					FirstCellPosZ='0mm'
					Behavior='UseSlaveSettings'
					ScanAnglePhi='45deg'
					ScanAngleTheta='45deg'
					UDirnPhaseShift='0deg'
					VDirnPhaseShift='0deg'
				$end 'RegularArray'
				$begin 'CustomArray'
					NumCells=0
					$begin 'Cell'
					$end 'Cell'
				$end 'CustomArray'
			$end 'ArraySetup'
			$begin 'NearFieldSetups'
				NextUniqueID=3
				MoveBackwards=false
			$end 'NearFieldSetups'
			RadFieldComputationVersion=1.4
			RadfieldHeaderFile='RAD19E793615401942161.tmp'
		$end 'RadField'
		$begin 'SolutionManager'
			$begin 'SimSetup'
				TypeName='BaseSetup'
				ID=24
				Name='Setup1'
				$begin 'Solution'
					ID=25
					Name='AdaptivePass'
					$begin 'SimDataExtractor'
						$begin 'Sweeps'
							$begin 'Sweep'
								Variable='Pass'
								Column='1;2;3;4;5;6;7;8;9;10;11;12;13;14;15'
								Units=''
							$end 'Sweep'
							$begin 'Sweep'
								Variable='Freq'
								Column='2.5GHz'
								Units='GHz'
							$end 'Sweep'
							$begin 'PostprocessSweep'
								Variable='NormalizedDistance'
								RegularSweep=1
								Units=''
								Minimum=0
								Maximum=1
								Increment=0.01
								CreateIndexedSubsweepFlag=false
							$end 'PostprocessSweep'
							$begin 'PostprocessSweep'
								Variable='Phi'
								RegularSweep=1
								Units='deg'
								Minimum=0
								Maximum=6.28318530717959
								Increment=0.0872664625997165
								CreateIndexedSubsweepFlag=false
							$end 'PostprocessSweep'
							$begin 'PostprocessSweep'
								Variable='Theta'
								RegularSweep=1
								Units='deg'
								Minimum=0
								Maximum=6.28318530717959
								Increment=0.0872664625997165
								CreateIndexedSubsweepFlag=false
							$end 'PostprocessSweep'
							$begin 'PostprocessSweep'
								Variable='Phase'
								RegularSweep=1
								Units='deg'
								Minimum=0
								Maximum=6.28318530717959
								Increment=0.0872664625997165
								CreateIndexedSubsweepFlag=false
							$end 'PostprocessSweep'
							$begin 'Sweep'
								Variable='h1'
								Column='128mm'
								Units='mm'
							$end 'Sweep'
							$begin 'Sweep'
								Variable='h'
								Column='5mm;5.5mm;6mm;6.5mm;7mm;7.5mm;8mm;8.5mm;9mm;9.5mm;10mm;10.5mm;11mm;11.5mm;12mm;12.5mm;13mm;13.5mm;14mm;14.5mm;15mm;15.5mm;16mm;16.5mm;17mm;17.5mm;18mm'
								Units='mm'
							$end 'Sweep'
						$end 'Sweeps'
						IsPortOnly=false
					$end 'SimDataExtractor'
				$end 'Solution'
				$begin 'Solution'
					ID=26
					Name='LastAdaptive'
					$begin 'SimDataExtractor'
						$begin 'Sweeps'
							$begin 'Sweep'
								Variable='Freq'
								Column='2.5GHz'
								Units='GHz'
							$end 'Sweep'
							$begin 'PostprocessSweep'
								Variable='NormalizedDistance'
								RegularSweep=1
								Units=''
								Minimum=0
								Maximum=1
								Increment=0.01
								CreateIndexedSubsweepFlag=false
							$end 'PostprocessSweep'
							$begin 'PostprocessSweep'
								Variable='Phi'
								RegularSweep=1
								Units='deg'
								Minimum=0
								Maximum=6.28318530717959
								Increment=0.0872664625997165
								CreateIndexedSubsweepFlag=false
							$end 'PostprocessSweep'
							$begin 'PostprocessSweep'
								Variable='Theta'
								RegularSweep=1
								Units='deg'
								Minimum=0
								Maximum=6.28318530717959
								Increment=0.0872664625997165
								CreateIndexedSubsweepFlag=false
							$end 'PostprocessSweep'
							$begin 'PostprocessSweep'
								Variable='Phase'
								RegularSweep=1
								Units='deg'
								Minimum=0
								Maximum=6.28318530717959
								Increment=0.0872664625997165
								CreateIndexedSubsweepFlag=false
							$end 'PostprocessSweep'
							$begin 'Sweep'
								Variable='h1'
								Column='128mm'
								Units='mm'
							$end 'Sweep'
							$begin 'Sweep'
								Variable='h'
								Column='5mm;5.5mm;6mm;6.5mm;7mm;7.5mm;8mm;8.5mm;9mm;9.5mm;10mm;10.5mm;11mm;11.5mm;12mm;12.5mm;13mm;13.5mm;14mm;14.5mm;15mm;15.5mm;16mm;16.5mm;17mm;17.5mm;18mm'
								Units='mm'
							$end 'Sweep'
						$end 'Sweeps'
						IsPortOnly=false
					$end 'SimDataExtractor'
				$end 'Solution'
				$begin 'Solution'
					ID=27
					Name='Sweep'
					$begin 'SimDataExtractor'
						SimValue('S(1,1)', 2, 90, false, SimValueID=2315, 3, 0, 2, 0, false, false, -1, 1, 0, 1, 1, '', 0, 0)
						$begin 'Sweeps'
							$begin 'PostprocessSweep'
								Variable='Freq'
								RegularSweep=1
								Units='GHz'
								Minimum=2440000000
								Maximum=2450000000
								Increment=50000
								CreateIndexedSubsweepFlag=false
							$end 'PostprocessSweep'
							$begin 'PostprocessSweep'
								Variable='NormalizedDistance'
								RegularSweep=1
								Units=''
								Minimum=0
								Maximum=1
								Increment=0.01
								CreateIndexedSubsweepFlag=false
							$end 'PostprocessSweep'
							$begin 'PostprocessSweep'
								Variable='Phi'
								RegularSweep=1
								Units='deg'
								Minimum=0
								Maximum=6.28318530717959
								Increment=0.0872664625997165
								CreateIndexedSubsweepFlag=false
							$end 'PostprocessSweep'
							$begin 'PostprocessSweep'
								Variable='Theta'
								RegularSweep=1
								Units='deg'
								Minimum=0
								Maximum=6.28318530717959
								Increment=0.0872664625997165
								CreateIndexedSubsweepFlag=false
							$end 'PostprocessSweep'
							$begin 'PostprocessSweep'
								Variable='Phase'
								RegularSweep=1
								Units='deg'
								Minimum=0
								Maximum=6.28318530717959
								Increment=0.0872664625997165
								CreateIndexedSubsweepFlag=false
							$end 'PostprocessSweep'
							$begin 'Sweep'
								Variable='h1'
								Column='128mm'
								Units='mm'
							$end 'Sweep'
							$begin 'Sweep'
								Variable='h'
								Column='8mm'
								Units='mm'
							$end 'Sweep'
						$end 'Sweeps'
						IsPortOnly=false
					$end 'SimDataExtractor'
				$end 'Solution'
			$end 'SimSetup'
			$begin 'Version ID Map'
				V=2161
				$begin 'Setup'
					N='Setup1'
					V=2161
					Soln(N='AdaptivePass', V=2161)
					Soln(N='LastAdaptive', V=2202)
					Soln(N='Sweep', V=2282)
				$end 'Setup'
			$end 'Version ID Map'
			$begin 'ID Map'
				$begin 'Setup'
					N='Setup1'
					I=24
					Soln(N='AdaptivePass', I=25)
					Soln(N='LastAdaptive', I=26)
					Soln(N='Sweep', I=27)
				$end 'Setup'
			$end 'ID Map'
		$end 'SolutionManager'
		$begin 'UserDefinedSolutionMgr'
			NextUniqueID=1000000
			MoveBackwards=false
		$end 'UserDefinedSolutionMgr'
		$begin 'DatasetSolutionMgr'
			NextUniqueID=2000000
			MoveBackwards=false
		$end 'DatasetSolutionMgr'
		Notes=$begin_cdata$		$end_cdata$
		$begin 'AnimationSetups'
		$end 'AnimationSetups'
		CacheHeaderFile='HDR2F2D14016154155242660.tmp'
	$end 'HFSSModel'
	$begin 'DataInstances'
		$begin 'Instance'
			DesignEditor='HFSSDesign1'
			$begin 'HfssDesignInstance'
				DesignInstanceID=1
				$begin 'WindowPosition'
					$begin 'EditorWindow'
						'3D Modeler'(Editor3d(View(WindowPos(1, -1, -1, -8, -31, 26, 26, 1465, 659), OrientationMatrix(-0.00262674875557423, -0.00421216851100326, 0.00666002230718732, 0, 0.0078802453354001, -0.00140405632555485, 0.00222000805661082, 0, -9.83889011929584e-011, 0.00702028023079038, 0.00444001564756036, 0, 0.0295510496944189, -0.479134142398834, -6.06484985351563, 1, 0, -2.22372889518738, 2.22372889518738, -1, 1, 0.911115169525146, 10.4027309417725), Drawings[6: 'ringout', 'ringcenter', 'groundplane', 'air', 'p1', 'cuz'], 'View Data'('Render Mode'=1, 'Show Ruler'=1), ClipPlanes(ClipPlaneOptions(DisableWhenDrawingNewPlane=true, ForceOpqaueForUnclipped=false, ShowClipped=false, Transparency=0, HandleColor=16776960)))))
					$end 'EditorWindow'
				$end 'WindowPosition'
				$begin 'ReportSetup'
					$begin 'ReportManager'
						$begin 'Reports'
							$begin 'XY Plot 1'
								ReportID=113
								ReportName='XY Plot 1'
								$begin 'TraceDef'
									TraceDefinitionType='TraceDefinition'
									$begin 'DesignSolnDefn'
										$begin 'DESIGN_SOLUTION_SIM_VALUE_CONTEXT'
											DesignID=0
											SolutionID=27
											$begin 'REPORT_TYPE_SIM_VALUE_CONTEXT'
												ReportType=0
												SimValueContext(3, 0, 2, 0, false, false, -1, 1, 0, 1, 1, '', 0, 0)
											$end 'REPORT_TYPE_SIM_VALUE_CONTEXT'
										$end 'DESIGN_SOLUTION_SIM_VALUE_CONTEXT'
									$end 'DesignSolnDefn'
									ID=112
									VersionID=250
									Name='dB(S(1,1))'
									TieNameToExpr=true
									$begin 'Components'
										$begin 'TraceComponentDefinition'
											Expr='Freq'
										$end 'TraceComponentDefinition'
										$begin 'TraceComponentDefinition'
											Expr='dB(S(1,1))'
										$end 'TraceComponentDefinition'
									$end 'Components'
									$begin 'ExtendedTraceInfo'
										NumPoints=0
										TraceType=0
										Offset=0
										XLabel=''
										SamplingPeriod='0'
										SamplingPeriodOffset='0'
										AutoDelay=true
										DelayValue='0ps'
										AutoCompCrossAmplitude=true
										CrossingAmplitude='0mV'
										YAxis=1
										AutoCompEyeMeasurementPoint=true
										EyeMeasurementPoint='0ps'
									$end 'ExtendedTraceInfo'
									$begin 'TraceFamiliesDisplayDefinition'
										DisplayFamiliesType='DisplayAll'
									$end 'TraceFamiliesDisplayDefinition'
									$begin 'PointsetDefinition'
										$begin 'SubsweepDefParamsContainer'
											$begin '0'
												SubsweepType='Specifiable'
												SubsweepChoiceType='All'
												SweepVariableName='Freq'
											$end '0'
											$begin '1'
												SubsweepType='Regular'
												SubsweepChoiceType='Nominal'
												SweepVariableName='h1'
											$end '1'
											$begin '2'
												SubsweepType='Regular'
												SubsweepChoiceType='All'
												SweepVariableName='h'
											$end '2'
										$end 'SubsweepDefParamsContainer'
										FamilyBlock()
									$end 'PointsetDefinition'
									DesignInstanceID=1
								$end 'TraceDef'
							$end 'XY Plot 1'
							$begin 'XY Plot 2'
								ReportID=115
								ReportName='XY Plot 2'
								$begin 'TraceDef'
									TraceDefinitionType='TraceDefinition'
									$begin 'DesignSolnDefn'
										$begin 'DESIGN_SOLUTION_SIM_VALUE_CONTEXT'
											DesignID=0
											SolutionID=27
											$begin 'REPORT_TYPE_SIM_VALUE_CONTEXT'
												ReportType=0
												SimValueContext(3, 0, 2, 0, false, false, -1, 1, 0, 1, 1, '', 0, 0)
											$end 'REPORT_TYPE_SIM_VALUE_CONTEXT'
										$end 'DESIGN_SOLUTION_SIM_VALUE_CONTEXT'
									$end 'DesignSolnDefn'
									ID=114
									VersionID=251
									Name='dB(S(1,1))'
									TieNameToExpr=true
									$begin 'Components'
										$begin 'TraceComponentDefinition'
											Expr='Freq'
										$end 'TraceComponentDefinition'
										$begin 'TraceComponentDefinition'
											Expr='dB(S(1,1))'
										$end 'TraceComponentDefinition'
									$end 'Components'
									$begin 'ExtendedTraceInfo'
										NumPoints=0
										TraceType=0
										Offset=0
										XLabel=''
										SamplingPeriod='0'
										SamplingPeriodOffset='0'
										AutoDelay=true
										DelayValue='0ps'
										AutoCompCrossAmplitude=true
										CrossingAmplitude='0mV'
										YAxis=1
										AutoCompEyeMeasurementPoint=true
										EyeMeasurementPoint='0ps'
									$end 'ExtendedTraceInfo'
									$begin 'TraceFamiliesDisplayDefinition'
										DisplayFamiliesType='DisplayAll'
									$end 'TraceFamiliesDisplayDefinition'
									$begin 'PointsetDefinition'
										$begin 'SubsweepDefParamsContainer'
											$begin '0'
												SubsweepType='Specifiable'
												SubsweepChoiceType='All'
												SweepVariableName='Freq'
											$end '0'
											$begin '1'
												SubsweepType='Regular'
												SubsweepChoiceType='Nominal'
												SweepVariableName='h1'
											$end '1'
											$begin '2'
												SubsweepType='Regular'
												SubsweepChoiceType='All'
												SweepVariableName='h'
											$end '2'
										$end 'SubsweepDefParamsContainer'
										FamilyBlock()
									$end 'PointsetDefinition'
									DesignInstanceID=1
								$end 'TraceDef'
							$end 'XY Plot 2'
							$begin 'XY Plot 3'
								ReportID=117
								ReportName='XY Plot 3'
								$begin 'TraceDef'
									TraceDefinitionType='TraceDefinition'
									$begin 'DesignSolnDefn'
										$begin 'DESIGN_SOLUTION_SIM_VALUE_CONTEXT'
											DesignID=0
											SolutionID=27
											$begin 'REPORT_TYPE_SIM_VALUE_CONTEXT'
												ReportType=0
												SimValueContext(3, 0, 2, 0, false, false, -1, 1, 0, 1, 1, '', 0, 0)
											$end 'REPORT_TYPE_SIM_VALUE_CONTEXT'
										$end 'DESIGN_SOLUTION_SIM_VALUE_CONTEXT'
									$end 'DesignSolnDefn'
									ID=116
									VersionID=252
									Name='dB(S(1,1))'
									TieNameToExpr=true
									$begin 'Components'
										$begin 'TraceComponentDefinition'
											Expr='Freq'
										$end 'TraceComponentDefinition'
										$begin 'TraceComponentDefinition'
											Expr='dB(S(1,1))'
										$end 'TraceComponentDefinition'
									$end 'Components'
									$begin 'ExtendedTraceInfo'
										NumPoints=0
										TraceType=0
										Offset=0
										XLabel=''
										SamplingPeriod='0'
										SamplingPeriodOffset='0'
										AutoDelay=true
										DelayValue='0ps'
										AutoCompCrossAmplitude=true
										CrossingAmplitude='0mV'
										YAxis=1
										AutoCompEyeMeasurementPoint=true
										EyeMeasurementPoint='0ps'
									$end 'ExtendedTraceInfo'
									$begin 'TraceFamiliesDisplayDefinition'
										DisplayFamiliesType='DisplayAll'
									$end 'TraceFamiliesDisplayDefinition'
									$begin 'PointsetDefinition'
										$begin 'SubsweepDefParamsContainer'
											$begin '0'
												SubsweepType='Specifiable'
												SubsweepChoiceType='All'
												SweepVariableName='Freq'
											$end '0'
											$begin '1'
												SubsweepType='Regular'
												SubsweepChoiceType='Nominal'
												SweepVariableName='h1'
											$end '1'
											$begin '2'
												SubsweepType='Regular'
												SubsweepChoiceType='All'
												SweepVariableName='h'
											$end '2'
										$end 'SubsweepDefParamsContainer'
										FamilyBlock()
									$end 'PointsetDefinition'
									DesignInstanceID=1
								$end 'TraceDef'
							$end 'XY Plot 3'
							$begin 'XY Plot 4'
								ReportID=119
								ReportName='XY Plot 4'
								$begin 'TraceDef'
									TraceDefinitionType='TraceDefinition'
									$begin 'DesignSolnDefn'
										$begin 'DESIGN_SOLUTION_SIM_VALUE_CONTEXT'
											DesignID=0
											SolutionID=27
											$begin 'REPORT_TYPE_SIM_VALUE_CONTEXT'
												ReportType=0
												SimValueContext(3, 0, 2, 0, false, false, -1, 1, 0, 1, 1, '', 0, 0)
											$end 'REPORT_TYPE_SIM_VALUE_CONTEXT'
										$end 'DESIGN_SOLUTION_SIM_VALUE_CONTEXT'
									$end 'DesignSolnDefn'
									ID=118
									VersionID=253
									Name='dB(S(1,1))'
									TieNameToExpr=true
									$begin 'Components'
										$begin 'TraceComponentDefinition'
											Expr='Freq'
										$end 'TraceComponentDefinition'
										$begin 'TraceComponentDefinition'
											Expr='dB(S(1,1))'
										$end 'TraceComponentDefinition'
									$end 'Components'
									$begin 'ExtendedTraceInfo'
										NumPoints=0
										TraceType=0
										Offset=0
										XLabel=''
										SamplingPeriod='0'
										SamplingPeriodOffset='0'
										AutoDelay=true
										DelayValue='0ps'
										AutoCompCrossAmplitude=true
										CrossingAmplitude='0mV'
										YAxis=1
										AutoCompEyeMeasurementPoint=true
										EyeMeasurementPoint='0ps'
									$end 'ExtendedTraceInfo'
									$begin 'TraceFamiliesDisplayDefinition'
										DisplayFamiliesType='DisplayAll'
									$end 'TraceFamiliesDisplayDefinition'
									$begin 'PointsetDefinition'
										$begin 'SubsweepDefParamsContainer'
											$begin '0'
												SubsweepType='Specifiable'
												SubsweepChoiceType='All'
												SweepVariableName='Freq'
											$end '0'
											$begin '1'
												SubsweepType='Regular'
												SubsweepChoiceType='Nominal'
												SweepVariableName='h1'
											$end '1'
											$begin '2'
												SubsweepType='Regular'
												SubsweepChoiceType='All'
												SweepVariableName='h'
											$end '2'
										$end 'SubsweepDefParamsContainer'
										FamilyBlock()
									$end 'PointsetDefinition'
									DesignInstanceID=1
								$end 'TraceDef'
							$end 'XY Plot 4'
							$begin 'XY Plot 5'
								ReportID=121
								ReportName='XY Plot 5'
								$begin 'TraceDef'
									TraceDefinitionType='TraceDefinition'
									$begin 'DesignSolnDefn'
										$begin 'DESIGN_SOLUTION_SIM_VALUE_CONTEXT'
											DesignID=0
											SolutionID=27
											$begin 'REPORT_TYPE_SIM_VALUE_CONTEXT'
												ReportType=0
												SimValueContext(3, 0, 2, 0, false, false, -1, 1, 0, 1, 1, '', 0, 0)
											$end 'REPORT_TYPE_SIM_VALUE_CONTEXT'
										$end 'DESIGN_SOLUTION_SIM_VALUE_CONTEXT'
									$end 'DesignSolnDefn'
									ID=120
									VersionID=255
									Name='dB(S(1,1))'
									TieNameToExpr=true
									$begin 'Components'
										$begin 'TraceComponentDefinition'
											Expr='Freq'
										$end 'TraceComponentDefinition'
										$begin 'TraceComponentDefinition'
											Expr='dB(S(1,1))'
										$end 'TraceComponentDefinition'
									$end 'Components'
									$begin 'ExtendedTraceInfo'
										NumPoints=0
										TraceType=0
										Offset=0
										XLabel=''
										SamplingPeriod='0'
										SamplingPeriodOffset='0'
										AutoDelay=true
										DelayValue='0ps'
										AutoCompCrossAmplitude=true
										CrossingAmplitude='0mV'
										YAxis=1
										AutoCompEyeMeasurementPoint=true
										EyeMeasurementPoint='0ps'
									$end 'ExtendedTraceInfo'
									$begin 'TraceFamiliesDisplayDefinition'
										DisplayFamiliesType='DisplayAll'
									$end 'TraceFamiliesDisplayDefinition'
									$begin 'PointsetDefinition'
										$begin 'SubsweepDefParamsContainer'
											$begin '0'
												SubsweepType='Specifiable'
												SubsweepChoiceType='All'
												SweepVariableName='Freq'
											$end '0'
											$begin '1'
												SubsweepType='Regular'
												SubsweepChoiceType='Nominal'
												SweepVariableName='h1'
											$end '1'
											$begin '2'
												SubsweepType='Regular'
												SubsweepChoiceType='All'
												SweepVariableName='h'
											$end '2'
										$end 'SubsweepDefParamsContainer'
										FamilyBlock()
									$end 'PointsetDefinition'
									DesignInstanceID=1
								$end 'TraceDef'
							$end 'XY Plot 5'
						$end 'Reports'
						NextUniqueID=122
						MoveBackwards=false
						$begin 'NextVersID'
							NextUniqueID=256
							MoveBackwards=false
						$end 'NextVersID'
					$end 'ReportManager'
					$begin 'Reports'
						$begin 'XY Plot 1'
							ReportID=113
							$begin 'Report2D'
								name='XY Plot 1'
								ReportID=113
								ReportType=0
								DisplayType=1
								Title=''
								Domain=''
								$begin 'Graph2DsV2'
									$begin 'Graph2D'
										TraceDefID=112
										Type='Continuous'
										Axis='Y1'
									$end 'Graph2D'
								$end 'Graph2DsV2'
								$begin 'PlotDisplayDataManager'
									NextUniqueID=31
									MoveBackwards=false
									$begin 'PlotHeaderDataSource'
										CompanyName=''
										ShowDesignName=true
										ProjectFileName=''
									$end 'PlotHeaderDataSource'
									StockNameIDMap(AxisX=1, AxisY1=2, AxisY2=8, AxisY3=9, AxisY4=10, Grid=11, Header=0, Legend=5, XYHorizScroller=7)
									$begin 'SourceList'
									$end 'SourceList'
									$begin 'DocAttributes'
										$begin 'PlotAttributeStoreMap'
											$begin 'MainMapItem'
												$begin 'SubMapItem'
													DataSourceID=11
													$begin 'CartesianGridDescAttribute'
														ShowXMinor=true
														ShowYMinor=true
														ShowXMajor=true
														ShowYMajor=true
														ShowBorder=true
													$end 'CartesianGridDescAttribute'
												$end 'SubMapItem'
											$end 'MainMapItem'
											$begin 'MainMapItem'
												$begin 'SubMapItem'
													DataSourceID=21
													$begin 'CurveCartesianAttribute'
														YAxis='Y1'
													$end 'CurveCartesianAttribute'
												$end 'SubMapItem'
												$begin 'SubMapItem'
													DataSourceID=23
													$begin 'CurveCartesianAttribute'
														YAxis='Y1'
													$end 'CurveCartesianAttribute'
												$end 'SubMapItem'
												$begin 'SubMapItem'
													DataSourceID=25
													$begin 'CurveCartesianAttribute'
														YAxis='Y1'
													$end 'CurveCartesianAttribute'
												$end 'SubMapItem'
												$begin 'SubMapItem'
													DataSourceID=27
													$begin 'CurveCartesianAttribute'
														YAxis='Y1'
													$end 'CurveCartesianAttribute'
												$end 'SubMapItem'
												$begin 'SubMapItem'
													DataSourceID=29
													$begin 'CurveCartesianAttribute'
														YAxis='Y1'
													$end 'CurveCartesianAttribute'
												$end 'SubMapItem'
											$end 'MainMapItem'
											$begin 'MainMapItem'
												$begin 'SubMapItem'
													DataSourceID=21
													$begin 'CurveRenderAttribute'
														$begin 'LineRenderAttribute'
															LineStyle='Solid'
															LineWidth=1
															LineColor(R=255, G=0, B=0)
														$end 'LineRenderAttribute'
														TraceType='Continuous'
														SymbolType='HorizontalLeftTriangle'
														SymbolColor(R=0, G=25, B=185)
														ShowSymbols=false
														SymbolFrequency=15
														ShowArrows=false
													$end 'CurveRenderAttribute'
												$end 'SubMapItem'
												$begin 'SubMapItem'
													DataSourceID=23
													$begin 'CurveRenderAttribute'
														$begin 'LineRenderAttribute'
															LineStyle='Solid'
															LineWidth=1
															LineColor(R=128, G=64, B=100)
														$end 'LineRenderAttribute'
														TraceType='Continuous'
														SymbolType='HollowCircle'
														SymbolColor(R=128, G=0, B=128)
														ShowSymbols=false
														SymbolFrequency=15
														ShowArrows=false
													$end 'CurveRenderAttribute'
												$end 'SubMapItem'
												$begin 'SubMapItem'
													DataSourceID=25
													$begin 'CurveRenderAttribute'
														$begin 'LineRenderAttribute'
															LineStyle='Solid'
															LineWidth=1
															LineColor(R=0, G=0, B=200)
														$end 'LineRenderAttribute'
														TraceType='Continuous'
														SymbolType='VerticalDownTriangle'
														SymbolColor(R=192, G=192, B=192)
														ShowSymbols=false
														SymbolFrequency=15
														ShowArrows=false
													$end 'CurveRenderAttribute'
												$end 'SubMapItem'
												$begin 'SubMapItem'
													DataSourceID=27
													$begin 'CurveRenderAttribute'
														$begin 'LineRenderAttribute'
															LineStyle='Solid'
															LineWidth=1
															LineColor(R=80, G=0, B=80)
														$end 'LineRenderAttribute'
														TraceType='Continuous'
														SymbolType='HollowVerticalEllipse'
														SymbolColor(R=111, G=111, B=111)
														ShowSymbols=false
														SymbolFrequency=15
														ShowArrows=false
													$end 'CurveRenderAttribute'
												$end 'SubMapItem'
												$begin 'SubMapItem'
													DataSourceID=29
													$begin 'CurveRenderAttribute'
														$begin 'LineRenderAttribute'
															LineStyle='Solid'
															LineWidth=1
															LineColor(R=128, G=128, B=0)
														$end 'LineRenderAttribute'
														TraceType='Continuous'
														SymbolType='VerticalEllipse'
														SymbolColor(R=240, G=130, B=19)
														ShowSymbols=false
														SymbolFrequency=15
														ShowArrows=false
													$end 'CurveRenderAttribute'
												$end 'SubMapItem'
											$end 'MainMapItem'
											$begin 'MainMapItem'
												$begin 'SubMapItem'
													DataSourceID=0
													$begin 'HeaderRenderAttribute'
														$begin 'TitleFont'
															$begin 'FontAttribute'
																$begin 'Font'
																	Height=-19
																	Width=0
																	Escapement=0
																	Orientation=0
																	Weight=400
																	Italic=0
																	Underline=0
																	StrikeOut=0
																	CharSet=0
																	OutPrecision=7
																	ClipPrecision=48
																	Quality=6
																	PitchAndFamily=0
																	FaceName='Arial'
																$end 'Font'
																Color(R=0, G=0, B=0)
															$end 'FontAttribute'
														$end 'TitleFont'
														$begin 'SubtitleFont'
															$begin 'FontAttribute'
																$begin 'Font'
																	Height=-13
																	Width=0
																	Escapement=0
																	Orientation=0
																	Weight=400
																	Italic=0
																	Underline=0
																	StrikeOut=0
																	CharSet=0
																	OutPrecision=7
																	ClipPrecision=48
																	Quality=6
																	PitchAndFamily=0
																	FaceName='Arial'
																$end 'Font'
																Color(R=0, G=0, B=0)
															$end 'FontAttribute'
														$end 'SubtitleFont'
													$end 'HeaderRenderAttribute'
												$end 'SubMapItem'
											$end 'MainMapItem'
											$begin 'MainMapItem'
												$begin 'SubMapItem'
													DataSourceID=5
													$begin 'LegendRenderAttribute'
														$begin 'LegendTableAttrib'
															$begin 'TableRenderAttribute'
																$begin 'TableFontAttrib'
																	$begin 'FontAttribute'
																		$begin 'Font'
																			Height=-11
																			Width=0
																			Escapement=0
																			Orientation=0
																			Weight=400
																			Italic=0
																			Underline=0
																			StrikeOut=0
																			CharSet=0
																			OutPrecision=7
																			ClipPrecision=48
																			Quality=6
																			PitchAndFamily=0
																			FaceName='Arial'
																		$end 'Font'
																		Color(R=0, G=0, B=0)
																	$end 'FontAttribute'
																$end 'TableFontAttrib'
																$begin 'TableTitleFontAttrib'
																	$begin 'FontAttribute'
																		$begin 'Font'
																			Height=-11
																			Width=0
																			Escapement=0
																			Orientation=0
																			Weight=400
																			Italic=0
																			Underline=0
																			StrikeOut=0
																			CharSet=0
																			OutPrecision=7
																			ClipPrecision=48
																			Quality=6
																			PitchAndFamily=0
																			FaceName='Arial'
																		$end 'Font'
																		Color(R=0, G=0, B=0)
																	$end 'FontAttribute'
																$end 'TableTitleFontAttrib'
																TableBorderLineWidth=1
																TableBorderLineColor=0
																TableGridLineWidth=1
																TableGridLineColor=12632256
																TableBackgroundColor=16777215
																TableHeaderBackgroundColor=14408667
															$end 'TableRenderAttribute'
														$end 'LegendTableAttrib'
														ShowTraceName=true
														ShowSolutionName=true
														ShowVariationKey=true
														DockMode='None'
													$end 'LegendRenderAttribute'
												$end 'SubMapItem'
											$end 'MainMapItem'
											$begin 'MainMapItem'
												$begin 'SubMapItem'
													DataSourceID=1
													$begin 'LineAxisRenderAttribute'
														DecimalFieldWidth=3
														DecimalFieldPrecision=2
														ManualTitle=''
														AxisColor(R=0, G=0, B=0)
														MinScale=0
														MaxScale=1
														TickSpacing=1
														ManualUnits=false
														Units='mm'
														AxisScale='Linear'
														NumberFormat='Auto'
														$begin 'TextFont'
															$begin 'FontAttribute'
																$begin 'Font'
																	Height=-12
																	Width=0
																	Escapement=0
																	Orientation=0
																	Weight=400
																	Italic=0
																	Underline=0
																	StrikeOut=0
																	CharSet=0
																	OutPrecision=7
																	ClipPrecision=48
																	Quality=6
																	PitchAndFamily=0
																	FaceName='Arial'
																$end 'Font'
																Color(R=0, G=0, B=0)
															$end 'FontAttribute'
														$end 'TextFont'
														InfMapMode=false
														InfMapValue=1.79769313486232e+306
														AutoRangeMin=true
														AutoRangeMax=true
														AutoSpacing=true
														kNumMinorDivisions=5
														ShowAxisTitle=true
														ShowAxisUnits=true
														vwm='FullWnd'
														viewWndWd=#nan
														ActivateMargins=true
														MarginPercent=0
													$end 'LineAxisRenderAttribute'
												$end 'SubMapItem'
												$begin 'SubMapItem'
													DataSourceID=2
													$begin 'LineAxisRenderAttribute'
														DecimalFieldWidth=3
														DecimalFieldPrecision=2
														ManualTitle=''
														AxisColor(R=0, G=0, B=0)
														MinScale=0
														MaxScale=1
														TickSpacing=1
														ManualUnits=false
														Units='mm'
														AxisScale='Linear'
														NumberFormat='Auto'
														$begin 'TextFont'
															$begin 'FontAttribute'
																$begin 'Font'
																	Height=-12
																	Width=0
																	Escapement=0
																	Orientation=0
																	Weight=400
																	Italic=0
																	Underline=0
																	StrikeOut=0
																	CharSet=0
																	OutPrecision=7
																	ClipPrecision=48
																	Quality=6
																	PitchAndFamily=0
																	FaceName='Arial'
																$end 'Font'
																Color(R=0, G=0, B=0)
															$end 'FontAttribute'
														$end 'TextFont'
														InfMapMode=false
														InfMapValue=1.79769313486232e+306
														AutoRangeMin=true
														AutoRangeMax=true
														AutoSpacing=true
														kNumMinorDivisions=5
														ShowAxisTitle=true
														ShowAxisUnits=true
														vwm='FullWnd'
														viewWndWd=#nan
														ActivateMargins=true
														MarginPercent=0
													$end 'LineAxisRenderAttribute'
												$end 'SubMapItem'
												$begin 'SubMapItem'
													DataSourceID=8
													$begin 'LineAxisRenderAttribute'
														DecimalFieldWidth=3
														DecimalFieldPrecision=2
														ManualTitle=''
														AxisColor(R=0, G=0, B=0)
														MinScale=0
														MaxScale=1
														TickSpacing=1
														ManualUnits=false
														Units='mm'
														AxisScale='Linear'
														NumberFormat='Auto'
														$begin 'TextFont'
															$begin 'FontAttribute'
																$begin 'Font'
																	Height=-12
																	Width=0
																	Escapement=0
																	Orientation=0
																	Weight=400
																	Italic=0
																	Underline=0
																	StrikeOut=0
																	CharSet=0
																	OutPrecision=7
																	ClipPrecision=48
																	Quality=6
																	PitchAndFamily=0
																	FaceName='Arial'
																$end 'Font'
																Color(R=0, G=0, B=0)
															$end 'FontAttribute'
														$end 'TextFont'
														InfMapMode=false
														InfMapValue=1.79769313486232e+306
														AutoRangeMin=true
														AutoRangeMax=true
														AutoSpacing=true
														kNumMinorDivisions=5
														ShowAxisTitle=true
														ShowAxisUnits=true
														vwm='FullWnd'
														viewWndWd=#nan
														ActivateMargins=true
														MarginPercent=0
													$end 'LineAxisRenderAttribute'
												$end 'SubMapItem'
												$begin 'SubMapItem'
													DataSourceID=9
													$begin 'LineAxisRenderAttribute'
														DecimalFieldWidth=3
														DecimalFieldPrecision=2
														ManualTitle=''
														AxisColor(R=0, G=0, B=0)
														MinScale=0
														MaxScale=1
														TickSpacing=1
														ManualUnits=false
														Units='mm'
														AxisScale='Linear'
														NumberFormat='Auto'
														$begin 'TextFont'
															$begin 'FontAttribute'
																$begin 'Font'
																	Height=-12
																	Width=0
																	Escapement=0
																	Orientation=0
																	Weight=400
																	Italic=0
																	Underline=0
																	StrikeOut=0
																	CharSet=0
																	OutPrecision=7
																	ClipPrecision=48
																	Quality=6
																	PitchAndFamily=0
																	FaceName='Arial'
																$end 'Font'
																Color(R=0, G=0, B=0)
															$end 'FontAttribute'
														$end 'TextFont'
														InfMapMode=false
														InfMapValue=1.79769313486232e+306
														AutoRangeMin=true
														AutoRangeMax=true
														AutoSpacing=true
														kNumMinorDivisions=5
														ShowAxisTitle=true
														ShowAxisUnits=true
														vwm='FullWnd'
														viewWndWd=#nan
														ActivateMargins=true
														MarginPercent=0
													$end 'LineAxisRenderAttribute'
												$end 'SubMapItem'
												$begin 'SubMapItem'
													DataSourceID=10
													$begin 'LineAxisRenderAttribute'
														DecimalFieldWidth=3
														DecimalFieldPrecision=2
														ManualTitle=''
														AxisColor(R=0, G=0, B=0)
														MinScale=0
														MaxScale=1
														TickSpacing=1
														ManualUnits=false
														Units='mm'
														AxisScale='Linear'
														NumberFormat='Auto'
														$begin 'TextFont'
															$begin 'FontAttribute'
																$begin 'Font'
																	Height=-12
																	Width=0
																	Escapement=0
																	Orientation=0
																	Weight=400
																	Italic=0
																	Underline=0
																	StrikeOut=0
																	CharSet=0
																	OutPrecision=7
																	ClipPrecision=48
																	Quality=6
																	PitchAndFamily=0
																	FaceName='Arial'
																$end 'Font'
																Color(R=0, G=0, B=0)
															$end 'FontAttribute'
														$end 'TextFont'
														InfMapMode=false
														InfMapValue=1.79769313486232e+306
														AutoRangeMin=true
														AutoRangeMax=true
														AutoSpacing=true
														kNumMinorDivisions=5
														ShowAxisTitle=true
														ShowAxisUnits=true
														vwm='FullWnd'
														viewWndWd=#nan
														ActivateMargins=true
														MarginPercent=0
													$end 'LineAxisRenderAttribute'
												$end 'SubMapItem'
											$end 'MainMapItem'
										$end 'PlotAttributeStoreMap'
									$end 'DocAttributes'
									$begin 'DocDefaultAttributes'
										$begin 'PlotAttributeStoreMap'
										$end 'PlotAttributeStoreMap'
									$end 'DocDefaultAttributes'
									$begin 'PerViewPlotAttributeStoreMap'
										$begin 'MapItem'
											ItemID=-1
											$begin 'PlotAttributeStoreMap'
												$begin 'MainMapItem'
													$begin 'SubMapItem'
														DataSourceID=4
														$begin 'BasicLayoutAttribute'
															$begin 'LayoutRect'
																Top=599
																Left=567
																Bottom=9813
																Right=9241
															$end 'LayoutRect'
														$end 'BasicLayoutAttribute'
													$end 'SubMapItem'
													$begin 'SubMapItem'
														DataSourceID=12
														$begin 'BasicLayoutAttribute'
															$begin 'LayoutRect'
																Top=599
																Left=567
																Bottom=9813
																Right=9241
															$end 'LayoutRect'
														$end 'BasicLayoutAttribute'
													$end 'SubMapItem'
													$begin 'SubMapItem'
														DataSourceID=19
														$begin 'BasicLayoutAttribute'
															$begin 'LayoutRect'
																Top=75
																Left=75
																Bottom=9925
																Right=431
															$end 'LayoutRect'
														$end 'BasicLayoutAttribute'
													$end 'SubMapItem'
												$end 'MainMapItem'
												$begin 'MainMapItem'
													$begin 'SubMapItem'
														DataSourceID=15
														$begin 'CartesianAxisLayoutAttribute'
															$begin 'AxisRect'
																Top=75
																Left=9241
																Bottom=9925
																Right=9925
															$end 'AxisRect'
															$begin 'GridRect'
																Top=599
																Left=567
																Bottom=9813
																Right=9241
															$end 'GridRect'
														$end 'CartesianAxisLayoutAttribute'
													$end 'SubMapItem'
													$begin 'SubMapItem'
														DataSourceID=16
														$begin 'CartesianAxisLayoutAttribute'
															$begin 'AxisRect'
																Top=75
																Left=456
																Bottom=598
																Right=9241
															$end 'AxisRect'
															$begin 'GridRect'
																Top=599
																Left=567
																Bottom=9813
																Right=9241
															$end 'GridRect'
														$end 'CartesianAxisLayoutAttribute'
													$end 'SubMapItem'
												$end 'MainMapItem'
												$begin 'MainMapItem'
													$begin 'SubMapItem'
														DataSourceID=4
														$begin 'CartesianCurveGroupLayoutAttribute'
															X_spc=2499999.99999999
															X_fwd=4
															X_fpr=3
															Y1_spc=0.1
															Y1_fwd=3
															Y1_fpr=2
														$end 'CartesianCurveGroupLayoutAttribute'
													$end 'SubMapItem'
												$end 'MainMapItem'
												$begin 'MainMapItem'
													$begin 'SubMapItem'
														DataSourceID=6
														$begin 'DockableOverlayLayoutAttribute'
															$begin 'Dock_0'
																$begin 'OverlayLayoutAttribute'
																	$begin 'BoundingRect'
																		Top=4850
																		Left=531
																		Bottom=9850
																		Right=8031
																	$end 'BoundingRect'
																	ModifySize=false
																	ModifyPosition=false
																$end 'OverlayLayoutAttribute'
															$end 'Dock_0'
															$begin 'Dock_1'
																$begin 'OverlayLayoutAttribute'
																	$begin 'BoundingRect'
																		Top=5000
																		Left=0
																		Bottom=10000
																		Right=10000
																	$end 'BoundingRect'
																	ModifySize=false
																	ModifyPosition=false
																$end 'OverlayLayoutAttribute'
															$end 'Dock_1'
															$begin 'Dock_2'
																$begin 'OverlayLayoutAttribute'
																	$begin 'BoundingRect'
																		Top=0
																		Left=0
																		Bottom=5000
																		Right=10000
																	$end 'BoundingRect'
																	ModifySize=false
																	ModifyPosition=false
																$end 'OverlayLayoutAttribute'
															$end 'Dock_2'
														$end 'DockableOverlayLayoutAttribute'
													$end 'SubMapItem'
												$end 'MainMapItem'
											$end 'PlotAttributeStoreMap'
											PlotType=1
										$end 'MapItem'
									$end 'PerViewPlotAttributeStoreMap'
									IsViewAttribServer=false
									ViewID=-1
									$begin 'SourceIDMap'
										IDMapItem(112, 0, -1, 21)
										IDMapItem(112, 1, -1, 23)
										IDMapItem(112, 2, -1, 25)
										IDMapItem(112, 3, -1, 27)
										IDMapItem(112, 4, -1, 29)
									$end 'SourceIDMap'
									$begin 'TraceCharacteristicsMgr'
									$end 'TraceCharacteristicsMgr'
									$begin 'CartesianXMarkerManager'
										RefMarkerID=-1
										CurrentMarkerID=-1
										$begin 'ReferenceCurves'
										$end 'ReferenceCurves'
									$end 'CartesianXMarkerManager'
									$begin 'CartesianYMarkerManager'
									$end 'CartesianYMarkerManager'
									XAxisStackID=-1
									$begin 'AllTransSrcDwg'
										$begin 'PT'
											ID=1
											TransSrcDwg(-1, 0, 19, 1, 15, 2, 16, 5, 6, 11, 12, 21, 22, 23, 24, 25, 26, 27, 28, 29, 30)
										$end 'PT'
									$end 'AllTransSrcDwg'
									$begin 'AllPtSVID'
										PtID(1, -1, 4)
									$end 'AllPtSVID'
								$end 'PlotDisplayDataManager'
							$end 'Report2D'
						$end 'XY Plot 1'
						$begin 'XY Plot 2'
							ReportID=115
							$begin 'Report2D'
								name='XY Plot 2'
								ReportID=115
								ReportType=0
								DisplayType=1
								Title=''
								Domain=''
								$begin 'Graph2DsV2'
									$begin 'Graph2D'
										TraceDefID=114
										Type='Continuous'
										Axis='Y1'
									$end 'Graph2D'
								$end 'Graph2DsV2'
								$begin 'PlotDisplayDataManager'
									NextUniqueID=31
									MoveBackwards=false
									$begin 'PlotHeaderDataSource'
										CompanyName=''
										ShowDesignName=true
										ProjectFileName=''
									$end 'PlotHeaderDataSource'
									StockNameIDMap(AxisX=1, AxisY1=2, AxisY2=8, AxisY3=9, AxisY4=10, Grid=11, Header=0, Legend=5, XYHorizScroller=7)
									$begin 'SourceList'
									$end 'SourceList'
									$begin 'DocAttributes'
										$begin 'PlotAttributeStoreMap'
											$begin 'MainMapItem'
												$begin 'SubMapItem'
													DataSourceID=11
													$begin 'CartesianGridDescAttribute'
														ShowXMinor=true
														ShowYMinor=true
														ShowXMajor=true
														ShowYMajor=true
														ShowBorder=true
													$end 'CartesianGridDescAttribute'
												$end 'SubMapItem'
											$end 'MainMapItem'
											$begin 'MainMapItem'
												$begin 'SubMapItem'
													DataSourceID=21
													$begin 'CurveCartesianAttribute'
														YAxis='Y1'
													$end 'CurveCartesianAttribute'
												$end 'SubMapItem'
												$begin 'SubMapItem'
													DataSourceID=23
													$begin 'CurveCartesianAttribute'
														YAxis='Y1'
													$end 'CurveCartesianAttribute'
												$end 'SubMapItem'
												$begin 'SubMapItem'
													DataSourceID=25
													$begin 'CurveCartesianAttribute'
														YAxis='Y1'
													$end 'CurveCartesianAttribute'
												$end 'SubMapItem'
												$begin 'SubMapItem'
													DataSourceID=27
													$begin 'CurveCartesianAttribute'
														YAxis='Y1'
													$end 'CurveCartesianAttribute'
												$end 'SubMapItem'
												$begin 'SubMapItem'
													DataSourceID=29
													$begin 'CurveCartesianAttribute'
														YAxis='Y1'
													$end 'CurveCartesianAttribute'
												$end 'SubMapItem'
											$end 'MainMapItem'
											$begin 'MainMapItem'
												$begin 'SubMapItem'
													DataSourceID=21
													$begin 'CurveRenderAttribute'
														$begin 'LineRenderAttribute'
															LineStyle='Solid'
															LineWidth=1
															LineColor(R=255, G=0, B=0)
														$end 'LineRenderAttribute'
														TraceType='Continuous'
														SymbolType='HorizontalLeftTriangle'
														SymbolColor(R=0, G=25, B=185)
														ShowSymbols=false
														SymbolFrequency=15
														ShowArrows=false
													$end 'CurveRenderAttribute'
												$end 'SubMapItem'
												$begin 'SubMapItem'
													DataSourceID=23
													$begin 'CurveRenderAttribute'
														$begin 'LineRenderAttribute'
															LineStyle='Solid'
															LineWidth=1
															LineColor(R=128, G=64, B=100)
														$end 'LineRenderAttribute'
														TraceType='Continuous'
														SymbolType='HollowCircle'
														SymbolColor(R=128, G=0, B=128)
														ShowSymbols=false
														SymbolFrequency=15
														ShowArrows=false
													$end 'CurveRenderAttribute'
												$end 'SubMapItem'
												$begin 'SubMapItem'
													DataSourceID=25
													$begin 'CurveRenderAttribute'
														$begin 'LineRenderAttribute'
															LineStyle='Solid'
															LineWidth=1
															LineColor(R=0, G=0, B=200)
														$end 'LineRenderAttribute'
														TraceType='Continuous'
														SymbolType='VerticalDownTriangle'
														SymbolColor(R=192, G=192, B=192)
														ShowSymbols=false
														SymbolFrequency=15
														ShowArrows=false
													$end 'CurveRenderAttribute'
												$end 'SubMapItem'
												$begin 'SubMapItem'
													DataSourceID=27
													$begin 'CurveRenderAttribute'
														$begin 'LineRenderAttribute'
															LineStyle='Solid'
															LineWidth=1
															LineColor(R=80, G=0, B=80)
														$end 'LineRenderAttribute'
														TraceType='Continuous'
														SymbolType='HollowVerticalEllipse'
														SymbolColor(R=111, G=111, B=111)
														ShowSymbols=false
														SymbolFrequency=15
														ShowArrows=false
													$end 'CurveRenderAttribute'
												$end 'SubMapItem'
												$begin 'SubMapItem'
													DataSourceID=29
													$begin 'CurveRenderAttribute'
														$begin 'LineRenderAttribute'
															LineStyle='Solid'
															LineWidth=1
															LineColor(R=128, G=128, B=0)
														$end 'LineRenderAttribute'
														TraceType='Continuous'
														SymbolType='VerticalEllipse'
														SymbolColor(R=240, G=130, B=19)
														ShowSymbols=false
														SymbolFrequency=15
														ShowArrows=false
													$end 'CurveRenderAttribute'
												$end 'SubMapItem'
											$end 'MainMapItem'
											$begin 'MainMapItem'
												$begin 'SubMapItem'
													DataSourceID=0
													$begin 'HeaderRenderAttribute'
														$begin 'TitleFont'
															$begin 'FontAttribute'
																$begin 'Font'
																	Height=-19
																	Width=0
																	Escapement=0
																	Orientation=0
																	Weight=400
																	Italic=0
																	Underline=0
																	StrikeOut=0
																	CharSet=0
																	OutPrecision=7
																	ClipPrecision=48
																	Quality=6
																	PitchAndFamily=0
																	FaceName='Arial'
																$end 'Font'
																Color(R=0, G=0, B=0)
															$end 'FontAttribute'
														$end 'TitleFont'
														$begin 'SubtitleFont'
															$begin 'FontAttribute'
																$begin 'Font'
																	Height=-13
																	Width=0
																	Escapement=0
																	Orientation=0
																	Weight=400
																	Italic=0
																	Underline=0
																	StrikeOut=0
																	CharSet=0
																	OutPrecision=7
																	ClipPrecision=48
																	Quality=6
																	PitchAndFamily=0
																	FaceName='Arial'
																$end 'Font'
																Color(R=0, G=0, B=0)
															$end 'FontAttribute'
														$end 'SubtitleFont'
													$end 'HeaderRenderAttribute'
												$end 'SubMapItem'
											$end 'MainMapItem'
											$begin 'MainMapItem'
												$begin 'SubMapItem'
													DataSourceID=5
													$begin 'LegendRenderAttribute'
														$begin 'LegendTableAttrib'
															$begin 'TableRenderAttribute'
																$begin 'TableFontAttrib'
																	$begin 'FontAttribute'
																		$begin 'Font'
																			Height=-11
																			Width=0
																			Escapement=0
																			Orientation=0
																			Weight=400
																			Italic=0
																			Underline=0
																			StrikeOut=0
																			CharSet=0
																			OutPrecision=7
																			ClipPrecision=48
																			Quality=6
																			PitchAndFamily=0
																			FaceName='Arial'
																		$end 'Font'
																		Color(R=0, G=0, B=0)
																	$end 'FontAttribute'
																$end 'TableFontAttrib'
																$begin 'TableTitleFontAttrib'
																	$begin 'FontAttribute'
																		$begin 'Font'
																			Height=-11
																			Width=0
																			Escapement=0
																			Orientation=0
																			Weight=400
																			Italic=0
																			Underline=0
																			StrikeOut=0
																			CharSet=0
																			OutPrecision=7
																			ClipPrecision=48
																			Quality=6
																			PitchAndFamily=0
																			FaceName='Arial'
																		$end 'Font'
																		Color(R=0, G=0, B=0)
																	$end 'FontAttribute'
																$end 'TableTitleFontAttrib'
																TableBorderLineWidth=1
																TableBorderLineColor=0
																TableGridLineWidth=1
																TableGridLineColor=12632256
																TableBackgroundColor=16777215
																TableHeaderBackgroundColor=14408667
															$end 'TableRenderAttribute'
														$end 'LegendTableAttrib'
														ShowTraceName=true
														ShowSolutionName=true
														ShowVariationKey=true
														DockMode='None'
													$end 'LegendRenderAttribute'
												$end 'SubMapItem'
											$end 'MainMapItem'
											$begin 'MainMapItem'
												$begin 'SubMapItem'
													DataSourceID=1
													$begin 'LineAxisRenderAttribute'
														DecimalFieldWidth=3
														DecimalFieldPrecision=2
														ManualTitle=''
														AxisColor(R=0, G=0, B=0)
														MinScale=0
														MaxScale=1
														TickSpacing=1
														ManualUnits=false
														Units='mm'
														AxisScale='Linear'
														NumberFormat='Auto'
														$begin 'TextFont'
															$begin 'FontAttribute'
																$begin 'Font'
																	Height=-12
																	Width=0
																	Escapement=0
																	Orientation=0
																	Weight=400
																	Italic=0
																	Underline=0
																	StrikeOut=0
																	CharSet=0
																	OutPrecision=7
																	ClipPrecision=48
																	Quality=6
																	PitchAndFamily=0
																	FaceName='Arial'
																$end 'Font'
																Color(R=0, G=0, B=0)
															$end 'FontAttribute'
														$end 'TextFont'
														InfMapMode=false
														InfMapValue=1.79769313486232e+306
														AutoRangeMin=true
														AutoRangeMax=true
														AutoSpacing=true
														kNumMinorDivisions=5
														ShowAxisTitle=true
														ShowAxisUnits=true
														vwm='FullWnd'
														viewWndWd=#nan
														ActivateMargins=true
														MarginPercent=0
													$end 'LineAxisRenderAttribute'
												$end 'SubMapItem'
												$begin 'SubMapItem'
													DataSourceID=2
													$begin 'LineAxisRenderAttribute'
														DecimalFieldWidth=3
														DecimalFieldPrecision=2
														ManualTitle=''
														AxisColor(R=0, G=0, B=0)
														MinScale=0
														MaxScale=1
														TickSpacing=1
														ManualUnits=false
														Units='mm'
														AxisScale='Linear'
														NumberFormat='Auto'
														$begin 'TextFont'
															$begin 'FontAttribute'
																$begin 'Font'
																	Height=-12
																	Width=0
																	Escapement=0
																	Orientation=0
																	Weight=400
																	Italic=0
																	Underline=0
																	StrikeOut=0
																	CharSet=0
																	OutPrecision=7
																	ClipPrecision=48
																	Quality=6
																	PitchAndFamily=0
																	FaceName='Arial'
																$end 'Font'
																Color(R=0, G=0, B=0)
															$end 'FontAttribute'
														$end 'TextFont'
														InfMapMode=false
														InfMapValue=1.79769313486232e+306
														AutoRangeMin=true
														AutoRangeMax=true
														AutoSpacing=true
														kNumMinorDivisions=5
														ShowAxisTitle=true
														ShowAxisUnits=true
														vwm='FullWnd'
														viewWndWd=#nan
														ActivateMargins=true
														MarginPercent=0
													$end 'LineAxisRenderAttribute'
												$end 'SubMapItem'
												$begin 'SubMapItem'
													DataSourceID=8
													$begin 'LineAxisRenderAttribute'
														DecimalFieldWidth=3
														DecimalFieldPrecision=2
														ManualTitle=''
														AxisColor(R=0, G=0, B=0)
														MinScale=0
														MaxScale=1
														TickSpacing=1
														ManualUnits=false
														Units='mm'
														AxisScale='Linear'
														NumberFormat='Auto'
														$begin 'TextFont'
															$begin 'FontAttribute'
																$begin 'Font'
																	Height=-12
																	Width=0
																	Escapement=0
																	Orientation=0
																	Weight=400
																	Italic=0
																	Underline=0
																	StrikeOut=0
																	CharSet=0
																	OutPrecision=7
																	ClipPrecision=48
																	Quality=6
																	PitchAndFamily=0
																	FaceName='Arial'
																$end 'Font'
																Color(R=0, G=0, B=0)
															$end 'FontAttribute'
														$end 'TextFont'
														InfMapMode=false
														InfMapValue=1.79769313486232e+306
														AutoRangeMin=true
														AutoRangeMax=true
														AutoSpacing=true
														kNumMinorDivisions=5
														ShowAxisTitle=true
														ShowAxisUnits=true
														vwm='FullWnd'
														viewWndWd=#nan
														ActivateMargins=true
														MarginPercent=0
													$end 'LineAxisRenderAttribute'
												$end 'SubMapItem'
												$begin 'SubMapItem'
													DataSourceID=9
													$begin 'LineAxisRenderAttribute'
														DecimalFieldWidth=3
														DecimalFieldPrecision=2
														ManualTitle=''
														AxisColor(R=0, G=0, B=0)
														MinScale=0
														MaxScale=1
														TickSpacing=1
														ManualUnits=false
														Units='mm'
														AxisScale='Linear'
														NumberFormat='Auto'
														$begin 'TextFont'
															$begin 'FontAttribute'
																$begin 'Font'
																	Height=-12
																	Width=0
																	Escapement=0
																	Orientation=0
																	Weight=400
																	Italic=0
																	Underline=0
																	StrikeOut=0
																	CharSet=0
																	OutPrecision=7
																	ClipPrecision=48
																	Quality=6
																	PitchAndFamily=0
																	FaceName='Arial'
																$end 'Font'
																Color(R=0, G=0, B=0)
															$end 'FontAttribute'
														$end 'TextFont'
														InfMapMode=false
														InfMapValue=1.79769313486232e+306
														AutoRangeMin=true
														AutoRangeMax=true
														AutoSpacing=true
														kNumMinorDivisions=5
														ShowAxisTitle=true
														ShowAxisUnits=true
														vwm='FullWnd'
														viewWndWd=#nan
														ActivateMargins=true
														MarginPercent=0
													$end 'LineAxisRenderAttribute'
												$end 'SubMapItem'
												$begin 'SubMapItem'
													DataSourceID=10
													$begin 'LineAxisRenderAttribute'
														DecimalFieldWidth=3
														DecimalFieldPrecision=2
														ManualTitle=''
														AxisColor(R=0, G=0, B=0)
														MinScale=0
														MaxScale=1
														TickSpacing=1
														ManualUnits=false
														Units='mm'
														AxisScale='Linear'
														NumberFormat='Auto'
														$begin 'TextFont'
															$begin 'FontAttribute'
																$begin 'Font'
																	Height=-12
																	Width=0
																	Escapement=0
																	Orientation=0
																	Weight=400
																	Italic=0
																	Underline=0
																	StrikeOut=0
																	CharSet=0
																	OutPrecision=7
																	ClipPrecision=48
																	Quality=6
																	PitchAndFamily=0
																	FaceName='Arial'
																$end 'Font'
																Color(R=0, G=0, B=0)
															$end 'FontAttribute'
														$end 'TextFont'
														InfMapMode=false
														InfMapValue=1.79769313486232e+306
														AutoRangeMin=true
														AutoRangeMax=true
														AutoSpacing=true
														kNumMinorDivisions=5
														ShowAxisTitle=true
														ShowAxisUnits=true
														vwm='FullWnd'
														viewWndWd=#nan
														ActivateMargins=true
														MarginPercent=0
													$end 'LineAxisRenderAttribute'
												$end 'SubMapItem'
											$end 'MainMapItem'
										$end 'PlotAttributeStoreMap'
									$end 'DocAttributes'
									$begin 'DocDefaultAttributes'
										$begin 'PlotAttributeStoreMap'
										$end 'PlotAttributeStoreMap'
									$end 'DocDefaultAttributes'
									$begin 'PerViewPlotAttributeStoreMap'
										$begin 'MapItem'
											ItemID=-1
											$begin 'PlotAttributeStoreMap'
												$begin 'MainMapItem'
													$begin 'SubMapItem'
														DataSourceID=4
														$begin 'BasicLayoutAttribute'
															$begin 'LayoutRect'
																Top=599
																Left=567
																Bottom=9813
																Right=9241
															$end 'LayoutRect'
														$end 'BasicLayoutAttribute'
													$end 'SubMapItem'
													$begin 'SubMapItem'
														DataSourceID=12
														$begin 'BasicLayoutAttribute'
															$begin 'LayoutRect'
																Top=599
																Left=567
																Bottom=9813
																Right=9241
															$end 'LayoutRect'
														$end 'BasicLayoutAttribute'
													$end 'SubMapItem'
													$begin 'SubMapItem'
														DataSourceID=19
														$begin 'BasicLayoutAttribute'
															$begin 'LayoutRect'
																Top=75
																Left=75
																Bottom=9925
																Right=431
															$end 'LayoutRect'
														$end 'BasicLayoutAttribute'
													$end 'SubMapItem'
												$end 'MainMapItem'
												$begin 'MainMapItem'
													$begin 'SubMapItem'
														DataSourceID=15
														$begin 'CartesianAxisLayoutAttribute'
															$begin 'AxisRect'
																Top=75
																Left=9241
																Bottom=9925
																Right=9925
															$end 'AxisRect'
															$begin 'GridRect'
																Top=599
																Left=567
																Bottom=9813
																Right=9241
															$end 'GridRect'
														$end 'CartesianAxisLayoutAttribute'
													$end 'SubMapItem'
													$begin 'SubMapItem'
														DataSourceID=16
														$begin 'CartesianAxisLayoutAttribute'
															$begin 'AxisRect'
																Top=75
																Left=456
																Bottom=598
																Right=9241
															$end 'AxisRect'
															$begin 'GridRect'
																Top=599
																Left=567
																Bottom=9813
																Right=9241
															$end 'GridRect'
														$end 'CartesianAxisLayoutAttribute'
													$end 'SubMapItem'
												$end 'MainMapItem'
												$begin 'MainMapItem'
													$begin 'SubMapItem'
														DataSourceID=4
														$begin 'CartesianCurveGroupLayoutAttribute'
															X_spc=2500000
															X_fwd=4
															X_fpr=3
															Y1_spc=0.1
															Y1_fwd=3
															Y1_fpr=2
														$end 'CartesianCurveGroupLayoutAttribute'
													$end 'SubMapItem'
												$end 'MainMapItem'
												$begin 'MainMapItem'
													$begin 'SubMapItem'
														DataSourceID=6
														$begin 'DockableOverlayLayoutAttribute'
															$begin 'Dock_0'
																$begin 'OverlayLayoutAttribute'
																	$begin 'BoundingRect'
																		Top=4850
																		Left=531
																		Bottom=9850
																		Right=8031
																	$end 'BoundingRect'
																	ModifySize=false
																	ModifyPosition=false
																$end 'OverlayLayoutAttribute'
															$end 'Dock_0'
															$begin 'Dock_1'
																$begin 'OverlayLayoutAttribute'
																	$begin 'BoundingRect'
																		Top=5000
																		Left=0
																		Bottom=10000
																		Right=10000
																	$end 'BoundingRect'
																	ModifySize=false
																	ModifyPosition=false
																$end 'OverlayLayoutAttribute'
															$end 'Dock_1'
															$begin 'Dock_2'
																$begin 'OverlayLayoutAttribute'
																	$begin 'BoundingRect'
																		Top=0
																		Left=0
																		Bottom=5000
																		Right=10000
																	$end 'BoundingRect'
																	ModifySize=false
																	ModifyPosition=false
																$end 'OverlayLayoutAttribute'
															$end 'Dock_2'
														$end 'DockableOverlayLayoutAttribute'
													$end 'SubMapItem'
												$end 'MainMapItem'
											$end 'PlotAttributeStoreMap'
											PlotType=1
										$end 'MapItem'
									$end 'PerViewPlotAttributeStoreMap'
									IsViewAttribServer=false
									ViewID=-1
									$begin 'SourceIDMap'
										IDMapItem(114, 0, -1, 21)
										IDMapItem(114, 1, -1, 23)
										IDMapItem(114, 2, -1, 25)
										IDMapItem(114, 3, -1, 27)
										IDMapItem(114, 4, -1, 29)
									$end 'SourceIDMap'
									$begin 'TraceCharacteristicsMgr'
									$end 'TraceCharacteristicsMgr'
									$begin 'CartesianXMarkerManager'
										RefMarkerID=-1
										CurrentMarkerID=-1
										$begin 'ReferenceCurves'
										$end 'ReferenceCurves'
									$end 'CartesianXMarkerManager'
									$begin 'CartesianYMarkerManager'
									$end 'CartesianYMarkerManager'
									XAxisStackID=-1
									$begin 'AllTransSrcDwg'
										$begin 'PT'
											ID=1
											TransSrcDwg(-1, 0, 19, 1, 15, 2, 16, 5, 6, 11, 12, 21, 22, 23, 24, 25, 26, 27, 28, 29, 30)
										$end 'PT'
									$end 'AllTransSrcDwg'
									$begin 'AllPtSVID'
										PtID(1, -1, 4)
									$end 'AllPtSVID'
								$end 'PlotDisplayDataManager'
							$end 'Report2D'
						$end 'XY Plot 2'
						$begin 'XY Plot 3'
							ReportID=117
							$begin 'Report2D'
								name='XY Plot 3'
								ReportID=117
								ReportType=0
								DisplayType=1
								Title=''
								Domain=''
								$begin 'Graph2DsV2'
									$begin 'Graph2D'
										TraceDefID=116
										Type='Continuous'
										Axis='Y1'
									$end 'Graph2D'
								$end 'Graph2DsV2'
								$begin 'PlotDisplayDataManager'
									NextUniqueID=63
									MoveBackwards=false
									$begin 'PlotHeaderDataSource'
										CompanyName=''
										ShowDesignName=true
										ProjectFileName=''
									$end 'PlotHeaderDataSource'
									StockNameIDMap(AxisX=1, AxisY1=2, AxisY2=8, AxisY3=9, AxisY4=10, Grid=11, Header=0, Legend=5, XYHorizScroller=7)
									$begin 'SourceList'
									$end 'SourceList'
									$begin 'DocAttributes'
										$begin 'PlotAttributeStoreMap'
											$begin 'MainMapItem'
												$begin 'SubMapItem'
													DataSourceID=11
													$begin 'CartesianGridDescAttribute'
														ShowXMinor=true
														ShowYMinor=true
														ShowXMajor=true
														ShowYMajor=true
														ShowBorder=true
													$end 'CartesianGridDescAttribute'
												$end 'SubMapItem'
											$end 'MainMapItem'
											$begin 'MainMapItem'
												$begin 'SubMapItem'
													DataSourceID=21
													$begin 'CurveCartesianAttribute'
														YAxis='Y1'
													$end 'CurveCartesianAttribute'
												$end 'SubMapItem'
												$begin 'SubMapItem'
													DataSourceID=23
													$begin 'CurveCartesianAttribute'
														YAxis='Y1'
													$end 'CurveCartesianAttribute'
												$end 'SubMapItem'
												$begin 'SubMapItem'
													DataSourceID=25
													$begin 'CurveCartesianAttribute'
														YAxis='Y1'
													$end 'CurveCartesianAttribute'
												$end 'SubMapItem'
												$begin 'SubMapItem'
													DataSourceID=27
													$begin 'CurveCartesianAttribute'
														YAxis='Y1'
													$end 'CurveCartesianAttribute'
												$end 'SubMapItem'
												$begin 'SubMapItem'
													DataSourceID=29
													$begin 'CurveCartesianAttribute'
														YAxis='Y1'
													$end 'CurveCartesianAttribute'
												$end 'SubMapItem'
												$begin 'SubMapItem'
													DataSourceID=31
													$begin 'CurveCartesianAttribute'
														YAxis='Y1'
													$end 'CurveCartesianAttribute'
												$end 'SubMapItem'
												$begin 'SubMapItem'
													DataSourceID=33
													$begin 'CurveCartesianAttribute'
														YAxis='Y1'
													$end 'CurveCartesianAttribute'
												$end 'SubMapItem'
												$begin 'SubMapItem'
													DataSourceID=35
													$begin 'CurveCartesianAttribute'
														YAxis='Y1'
													$end 'CurveCartesianAttribute'
												$end 'SubMapItem'
												$begin 'SubMapItem'
													DataSourceID=37
													$begin 'CurveCartesianAttribute'
														YAxis='Y1'
													$end 'CurveCartesianAttribute'
												$end 'SubMapItem'
												$begin 'SubMapItem'
													DataSourceID=39
													$begin 'CurveCartesianAttribute'
														YAxis='Y1'
													$end 'CurveCartesianAttribute'
												$end 'SubMapItem'
												$begin 'SubMapItem'
													DataSourceID=41
													$begin 'CurveCartesianAttribute'
														YAxis='Y1'
													$end 'CurveCartesianAttribute'
												$end 'SubMapItem'
												$begin 'SubMapItem'
													DataSourceID=43
													$begin 'CurveCartesianAttribute'
														YAxis='Y1'
													$end 'CurveCartesianAttribute'
												$end 'SubMapItem'
												$begin 'SubMapItem'
													DataSourceID=45
													$begin 'CurveCartesianAttribute'
														YAxis='Y1'
													$end 'CurveCartesianAttribute'
												$end 'SubMapItem'
												$begin 'SubMapItem'
													DataSourceID=47
													$begin 'CurveCartesianAttribute'
														YAxis='Y1'
													$end 'CurveCartesianAttribute'
												$end 'SubMapItem'
												$begin 'SubMapItem'
													DataSourceID=49
													$begin 'CurveCartesianAttribute'
														YAxis='Y1'
													$end 'CurveCartesianAttribute'
												$end 'SubMapItem'
												$begin 'SubMapItem'
													DataSourceID=51
													$begin 'CurveCartesianAttribute'
														YAxis='Y1'
													$end 'CurveCartesianAttribute'
												$end 'SubMapItem'
												$begin 'SubMapItem'
													DataSourceID=53
													$begin 'CurveCartesianAttribute'
														YAxis='Y1'
													$end 'CurveCartesianAttribute'
												$end 'SubMapItem'
												$begin 'SubMapItem'
													DataSourceID=55
													$begin 'CurveCartesianAttribute'
														YAxis='Y1'
													$end 'CurveCartesianAttribute'
												$end 'SubMapItem'
											$end 'MainMapItem'
											$begin 'MainMapItem'
												$begin 'SubMapItem'
													DataSourceID=21
													$begin 'CurveRenderAttribute'
														$begin 'LineRenderAttribute'
															LineStyle='Solid'
															LineWidth=1
															LineColor(R=255, G=0, B=0)
														$end 'LineRenderAttribute'
														TraceType='Continuous'
														SymbolType='HorizontalLeftTriangle'
														SymbolColor(R=0, G=25, B=185)
														ShowSymbols=false
														SymbolFrequency=15
														ShowArrows=false
													$end 'CurveRenderAttribute'
												$end 'SubMapItem'
												$begin 'SubMapItem'
													DataSourceID=23
													$begin 'CurveRenderAttribute'
														$begin 'LineRenderAttribute'
															LineStyle='Solid'
															LineWidth=1
															LineColor(R=128, G=64, B=100)
														$end 'LineRenderAttribute'
														TraceType='Continuous'
														SymbolType='HollowCircle'
														SymbolColor(R=128, G=0, B=128)
														ShowSymbols=false
														SymbolFrequency=15
														ShowArrows=false
													$end 'CurveRenderAttribute'
												$end 'SubMapItem'
												$begin 'SubMapItem'
													DataSourceID=25
													$begin 'CurveRenderAttribute'
														$begin 'LineRenderAttribute'
															LineStyle='Solid'
															LineWidth=1
															LineColor(R=0, G=0, B=200)
														$end 'LineRenderAttribute'
														TraceType='Continuous'
														SymbolType='VerticalDownTriangle'
														SymbolColor(R=192, G=192, B=192)
														ShowSymbols=false
														SymbolFrequency=15
														ShowArrows=false
													$end 'CurveRenderAttribute'
												$end 'SubMapItem'
												$begin 'SubMapItem'
													DataSourceID=27
													$begin 'CurveRenderAttribute'
														$begin 'LineRenderAttribute'
															LineStyle='Solid'
															LineWidth=1
															LineColor(R=80, G=0, B=80)
														$end 'LineRenderAttribute'
														TraceType='Continuous'
														SymbolType='HollowVerticalEllipse'
														SymbolColor(R=111, G=111, B=111)
														ShowSymbols=false
														SymbolFrequency=15
														ShowArrows=false
													$end 'CurveRenderAttribute'
												$end 'SubMapItem'
												$begin 'SubMapItem'
													DataSourceID=29
													$begin 'CurveRenderAttribute'
														$begin 'LineRenderAttribute'
															LineStyle='Solid'
															LineWidth=1
															LineColor(R=128, G=128, B=0)
														$end 'LineRenderAttribute'
														TraceType='Continuous'
														SymbolType='VerticalEllipse'
														SymbolColor(R=240, G=130, B=19)
														ShowSymbols=false
														SymbolFrequency=15
														ShowArrows=false
													$end 'CurveRenderAttribute'
												$end 'SubMapItem'
												$begin 'SubMapItem'
													DataSourceID=31
													$begin 'CurveRenderAttribute'
														$begin 'LineRenderAttribute'
															LineStyle='Solid'
															LineWidth=1
															LineColor(R=200, G=0, B=128)
														$end 'LineRenderAttribute'
														TraceType='Continuous'
														SymbolType='HollowVerticalDownTriangle'
														SymbolColor(R=128, G=0, B=0)
														ShowSymbols=false
														SymbolFrequency=15
														ShowArrows=false
													$end 'CurveRenderAttribute'
												$end 'SubMapItem'
												$begin 'SubMapItem'
													DataSourceID=33
													$begin 'CurveRenderAttribute'
														$begin 'LineRenderAttribute'
															LineStyle='Solid'
															LineWidth=1
															LineColor(R=15, G=160, B=180)
														$end 'LineRenderAttribute'
														TraceType='Continuous'
														SymbolType='Circle'
														SymbolColor(R=0, G=128, B=128)
														ShowSymbols=false
														SymbolFrequency=15
														ShowArrows=false
													$end 'CurveRenderAttribute'
												$end 'SubMapItem'
												$begin 'SubMapItem'
													DataSourceID=35
													$begin 'CurveRenderAttribute'
														$begin 'LineRenderAttribute'
															LineStyle='Solid'
															LineWidth=1
															LineColor(R=0, G=128, B=128)
														$end 'LineRenderAttribute'
														TraceType='Continuous'
														SymbolType='HollowHorizontalLeftTriangle'
														SymbolColor(R=15, G=160, B=180)
														ShowSymbols=false
														SymbolFrequency=15
														ShowArrows=false
													$end 'CurveRenderAttribute'
												$end 'SubMapItem'
												$begin 'SubMapItem'
													DataSourceID=37
													$begin 'CurveRenderAttribute'
														$begin 'LineRenderAttribute'
															LineStyle='Solid'
															LineWidth=1
															LineColor(R=128, G=0, B=0)
														$end 'LineRenderAttribute'
														TraceType='Continuous'
														SymbolType='HorizontalLeftTriangle'
														SymbolColor(R=200, G=0, B=128)
														ShowSymbols=false
														SymbolFrequency=15
														ShowArrows=false
													$end 'CurveRenderAttribute'
												$end 'SubMapItem'
												$begin 'SubMapItem'
													DataSourceID=39
													$begin 'CurveRenderAttribute'
														$begin 'LineRenderAttribute'
															LineStyle='Solid'
															LineWidth=1
															LineColor(R=240, G=130, B=19)
														$end 'LineRenderAttribute'
														TraceType='Continuous'
														SymbolType='HollowCircle'
														SymbolColor(R=128, G=128, B=0)
														ShowSymbols=false
														SymbolFrequency=15
														ShowArrows=false
													$end 'CurveRenderAttribute'
												$end 'SubMapItem'
												$begin 'SubMapItem'
													DataSourceID=41
													$begin 'CurveRenderAttribute'
														$begin 'LineRenderAttribute'
															LineStyle='Solid'
															LineWidth=1
															LineColor(R=111, G=111, B=111)
														$end 'LineRenderAttribute'
														TraceType='Continuous'
														SymbolType='VerticalDownTriangle'
														SymbolColor(R=80, G=0, B=80)
														ShowSymbols=false
														SymbolFrequency=15
														ShowArrows=false
													$end 'CurveRenderAttribute'
												$end 'SubMapItem'
												$begin 'SubMapItem'
													DataSourceID=43
													$begin 'CurveRenderAttribute'
														$begin 'LineRenderAttribute'
															LineStyle='Solid'
															LineWidth=1
															LineColor(R=192, G=192, B=192)
														$end 'LineRenderAttribute'
														TraceType='Continuous'
														SymbolType='HollowVerticalEllipse'
														SymbolColor(R=0, G=0, B=200)
														ShowSymbols=false
														SymbolFrequency=15
														ShowArrows=false
													$end 'CurveRenderAttribute'
												$end 'SubMapItem'
												$begin 'SubMapItem'
													DataSourceID=45
													$begin 'CurveRenderAttribute'
														$begin 'LineRenderAttribute'
															LineStyle='Solid'
															LineWidth=1
															LineColor(R=128, G=0, B=128)
														$end 'LineRenderAttribute'
														TraceType='Continuous'
														SymbolType='VerticalEllipse'
														SymbolColor(R=128, G=64, B=100)
														ShowSymbols=false
														SymbolFrequency=15
														ShowArrows=false
													$end 'CurveRenderAttribute'
												$end 'SubMapItem'
												$begin 'SubMapItem'
													DataSourceID=47
													$begin 'CurveRenderAttribute'
														$begin 'LineRenderAttribute'
															LineStyle='Solid'
															LineWidth=1
															LineColor(R=255, G=0, B=0)
														$end 'LineRenderAttribute'
														TraceType='Continuous'
														SymbolType='HollowVerticalDownTriangle'
														SymbolColor(R=0, G=25, B=185)
														ShowSymbols=false
														SymbolFrequency=15
														ShowArrows=false
													$end 'CurveRenderAttribute'
												$end 'SubMapItem'
												$begin 'SubMapItem'
													DataSourceID=49
													$begin 'CurveRenderAttribute'
														$begin 'LineRenderAttribute'
															LineStyle='Solid'
															LineWidth=1
															LineColor(R=255, G=0, B=0)
														$end 'LineRenderAttribute'
														TraceType='Continuous'
														SymbolType='HorizontalLeftTriangle'
														SymbolColor(R=0, G=25, B=185)
														ShowSymbols=false
														SymbolFrequency=15
														ShowArrows=false
													$end 'CurveRenderAttribute'
												$end 'SubMapItem'
												$begin 'SubMapItem'
													DataSourceID=51
													$begin 'CurveRenderAttribute'
														$begin 'LineRenderAttribute'
															LineStyle='Solid'
															LineWidth=1
															LineColor(R=128, G=64, B=100)
														$end 'LineRenderAttribute'
														TraceType='Continuous'
														SymbolType='HollowCircle'
														SymbolColor(R=128, G=0, B=128)
														ShowSymbols=false
														SymbolFrequency=15
														ShowArrows=false
													$end 'CurveRenderAttribute'
												$end 'SubMapItem'
												$begin 'SubMapItem'
													DataSourceID=53
													$begin 'CurveRenderAttribute'
														$begin 'LineRenderAttribute'
															LineStyle='Solid'
															LineWidth=1
															LineColor(R=0, G=0, B=200)
														$end 'LineRenderAttribute'
														TraceType='Continuous'
														SymbolType='VerticalDownTriangle'
														SymbolColor(R=192, G=192, B=192)
														ShowSymbols=false
														SymbolFrequency=15
														ShowArrows=false
													$end 'CurveRenderAttribute'
												$end 'SubMapItem'
												$begin 'SubMapItem'
													DataSourceID=55
													$begin 'CurveRenderAttribute'
														$begin 'LineRenderAttribute'
															LineStyle='Solid'
															LineWidth=1
															LineColor(R=80, G=0, B=80)
														$end 'LineRenderAttribute'
														TraceType='Continuous'
														SymbolType='HollowVerticalEllipse'
														SymbolColor(R=111, G=111, B=111)
														ShowSymbols=false
														SymbolFrequency=15
														ShowArrows=false
													$end 'CurveRenderAttribute'
												$end 'SubMapItem'
											$end 'MainMapItem'
											$begin 'MainMapItem'
												$begin 'SubMapItem'
													DataSourceID=0
													$begin 'HeaderRenderAttribute'
														$begin 'TitleFont'
															$begin 'FontAttribute'
																$begin 'Font'
																	Height=-19
																	Width=0
																	Escapement=0
																	Orientation=0
																	Weight=400
																	Italic=0
																	Underline=0
																	StrikeOut=0
																	CharSet=0
																	OutPrecision=7
																	ClipPrecision=48
																	Quality=6
																	PitchAndFamily=0
																	FaceName='Arial'
																$end 'Font'
																Color(R=0, G=0, B=0)
															$end 'FontAttribute'
														$end 'TitleFont'
														$begin 'SubtitleFont'
															$begin 'FontAttribute'
																$begin 'Font'
																	Height=-13
																	Width=0
																	Escapement=0
																	Orientation=0
																	Weight=400
																	Italic=0
																	Underline=0
																	StrikeOut=0
																	CharSet=0
																	OutPrecision=7
																	ClipPrecision=48
																	Quality=6
																	PitchAndFamily=0
																	FaceName='Arial'
																$end 'Font'
																Color(R=0, G=0, B=0)
															$end 'FontAttribute'
														$end 'SubtitleFont'
													$end 'HeaderRenderAttribute'
												$end 'SubMapItem'
											$end 'MainMapItem'
											$begin 'MainMapItem'
												$begin 'SubMapItem'
													DataSourceID=5
													$begin 'LegendRenderAttribute'
														$begin 'LegendTableAttrib'
															$begin 'TableRenderAttribute'
																$begin 'TableFontAttrib'
																	$begin 'FontAttribute'
																		$begin 'Font'
																			Height=-11
																			Width=0
																			Escapement=0
																			Orientation=0
																			Weight=400
																			Italic=0
																			Underline=0
																			StrikeOut=0
																			CharSet=0
																			OutPrecision=7
																			ClipPrecision=48
																			Quality=6
																			PitchAndFamily=0
																			FaceName='Arial'
																		$end 'Font'
																		Color(R=0, G=0, B=0)
																	$end 'FontAttribute'
																$end 'TableFontAttrib'
																$begin 'TableTitleFontAttrib'
																	$begin 'FontAttribute'
																		$begin 'Font'
																			Height=-11
																			Width=0
																			Escapement=0
																			Orientation=0
																			Weight=400
																			Italic=0
																			Underline=0
																			StrikeOut=0
																			CharSet=0
																			OutPrecision=7
																			ClipPrecision=48
																			Quality=6
																			PitchAndFamily=0
																			FaceName='Arial'
																		$end 'Font'
																		Color(R=0, G=0, B=0)
																	$end 'FontAttribute'
																$end 'TableTitleFontAttrib'
																TableBorderLineWidth=1
																TableBorderLineColor=0
																TableGridLineWidth=1
																TableGridLineColor=12632256
																TableBackgroundColor=16777215
																TableHeaderBackgroundColor=14408667
															$end 'TableRenderAttribute'
														$end 'LegendTableAttrib'
														ShowTraceName=true
														ShowSolutionName=true
														ShowVariationKey=true
														DockMode='None'
													$end 'LegendRenderAttribute'
												$end 'SubMapItem'
											$end 'MainMapItem'
											$begin 'MainMapItem'
												$begin 'SubMapItem'
													DataSourceID=1
													$begin 'LineAxisRenderAttribute'
														DecimalFieldWidth=3
														DecimalFieldPrecision=2
														ManualTitle=''
														AxisColor(R=0, G=0, B=0)
														MinScale=0
														MaxScale=1
														TickSpacing=1
														ManualUnits=false
														Units='mm'
														AxisScale='Linear'
														NumberFormat='Auto'
														$begin 'TextFont'
															$begin 'FontAttribute'
																$begin 'Font'
																	Height=-12
																	Width=0
																	Escapement=0
																	Orientation=0
																	Weight=400
																	Italic=0
																	Underline=0
																	StrikeOut=0
																	CharSet=0
																	OutPrecision=7
																	ClipPrecision=48
																	Quality=6
																	PitchAndFamily=0
																	FaceName='Arial'
																$end 'Font'
																Color(R=0, G=0, B=0)
															$end 'FontAttribute'
														$end 'TextFont'
														InfMapMode=false
														InfMapValue=1.79769313486232e+306
														AutoRangeMin=true
														AutoRangeMax=true
														AutoSpacing=true
														kNumMinorDivisions=5
														ShowAxisTitle=true
														ShowAxisUnits=true
														vwm='FullWnd'
														viewWndWd=#nan
														ActivateMargins=true
														MarginPercent=0
													$end 'LineAxisRenderAttribute'
												$end 'SubMapItem'
												$begin 'SubMapItem'
													DataSourceID=2
													$begin 'LineAxisRenderAttribute'
														DecimalFieldWidth=3
														DecimalFieldPrecision=2
														ManualTitle=''
														AxisColor(R=0, G=0, B=0)
														MinScale=0
														MaxScale=1
														TickSpacing=1
														ManualUnits=false
														Units='mm'
														AxisScale='Linear'
														NumberFormat='Auto'
														$begin 'TextFont'
															$begin 'FontAttribute'
																$begin 'Font'
																	Height=-12
																	Width=0
																	Escapement=0
																	Orientation=0
																	Weight=400
																	Italic=0
																	Underline=0
																	StrikeOut=0
																	CharSet=0
																	OutPrecision=7
																	ClipPrecision=48
																	Quality=6
																	PitchAndFamily=0
																	FaceName='Arial'
																$end 'Font'
																Color(R=0, G=0, B=0)
															$end 'FontAttribute'
														$end 'TextFont'
														InfMapMode=false
														InfMapValue=1.79769313486232e+306
														AutoRangeMin=true
														AutoRangeMax=true
														AutoSpacing=true
														kNumMinorDivisions=5
														ShowAxisTitle=true
														ShowAxisUnits=true
														vwm='FullWnd'
														viewWndWd=#nan
														ActivateMargins=true
														MarginPercent=0
													$end 'LineAxisRenderAttribute'
												$end 'SubMapItem'
												$begin 'SubMapItem'
													DataSourceID=8
													$begin 'LineAxisRenderAttribute'
														DecimalFieldWidth=3
														DecimalFieldPrecision=2
														ManualTitle=''
														AxisColor(R=0, G=0, B=0)
														MinScale=0
														MaxScale=1
														TickSpacing=1
														ManualUnits=false
														Units='mm'
														AxisScale='Linear'
														NumberFormat='Auto'
														$begin 'TextFont'
															$begin 'FontAttribute'
																$begin 'Font'
																	Height=-12
																	Width=0
																	Escapement=0
																	Orientation=0
																	Weight=400
																	Italic=0
																	Underline=0
																	StrikeOut=0
																	CharSet=0
																	OutPrecision=7
																	ClipPrecision=48
																	Quality=6
																	PitchAndFamily=0
																	FaceName='Arial'
																$end 'Font'
																Color(R=0, G=0, B=0)
															$end 'FontAttribute'
														$end 'TextFont'
														InfMapMode=false
														InfMapValue=1.79769313486232e+306
														AutoRangeMin=true
														AutoRangeMax=true
														AutoSpacing=true
														kNumMinorDivisions=5
														ShowAxisTitle=true
														ShowAxisUnits=true
														vwm='FullWnd'
														viewWndWd=#nan
														ActivateMargins=true
														MarginPercent=0
													$end 'LineAxisRenderAttribute'
												$end 'SubMapItem'
												$begin 'SubMapItem'
													DataSourceID=9
													$begin 'LineAxisRenderAttribute'
														DecimalFieldWidth=3
														DecimalFieldPrecision=2
														ManualTitle=''
														AxisColor(R=0, G=0, B=0)
														MinScale=0
														MaxScale=1
														TickSpacing=1
														ManualUnits=false
														Units='mm'
														AxisScale='Linear'
														NumberFormat='Auto'
														$begin 'TextFont'
															$begin 'FontAttribute'
																$begin 'Font'
																	Height=-12
																	Width=0
																	Escapement=0
																	Orientation=0
																	Weight=400
																	Italic=0
																	Underline=0
																	StrikeOut=0
																	CharSet=0
																	OutPrecision=7
																	ClipPrecision=48
																	Quality=6
																	PitchAndFamily=0
																	FaceName='Arial'
																$end 'Font'
																Color(R=0, G=0, B=0)
															$end 'FontAttribute'
														$end 'TextFont'
														InfMapMode=false
														InfMapValue=1.79769313486232e+306
														AutoRangeMin=true
														AutoRangeMax=true
														AutoSpacing=true
														kNumMinorDivisions=5
														ShowAxisTitle=true
														ShowAxisUnits=true
														vwm='FullWnd'
														viewWndWd=#nan
														ActivateMargins=true
														MarginPercent=0
													$end 'LineAxisRenderAttribute'
												$end 'SubMapItem'
												$begin 'SubMapItem'
													DataSourceID=10
													$begin 'LineAxisRenderAttribute'
														DecimalFieldWidth=3
														DecimalFieldPrecision=2
														ManualTitle=''
														AxisColor(R=0, G=0, B=0)
														MinScale=0
														MaxScale=1
														TickSpacing=1
														ManualUnits=false
														Units='mm'
														AxisScale='Linear'
														NumberFormat='Auto'
														$begin 'TextFont'
															$begin 'FontAttribute'
																$begin 'Font'
																	Height=-12
																	Width=0
																	Escapement=0
																	Orientation=0
																	Weight=400
																	Italic=0
																	Underline=0
																	StrikeOut=0
																	CharSet=0
																	OutPrecision=7
																	ClipPrecision=48
																	Quality=6
																	PitchAndFamily=0
																	FaceName='Arial'
																$end 'Font'
																Color(R=0, G=0, B=0)
															$end 'FontAttribute'
														$end 'TextFont'
														InfMapMode=false
														InfMapValue=1.79769313486232e+306
														AutoRangeMin=true
														AutoRangeMax=true
														AutoSpacing=true
														kNumMinorDivisions=5
														ShowAxisTitle=true
														ShowAxisUnits=true
														vwm='FullWnd'
														viewWndWd=#nan
														ActivateMargins=true
														MarginPercent=0
													$end 'LineAxisRenderAttribute'
												$end 'SubMapItem'
											$end 'MainMapItem'
										$end 'PlotAttributeStoreMap'
									$end 'DocAttributes'
									$begin 'DocDefaultAttributes'
										$begin 'PlotAttributeStoreMap'
										$end 'PlotAttributeStoreMap'
									$end 'DocDefaultAttributes'
									$begin 'PerViewPlotAttributeStoreMap'
										$begin 'MapItem'
											ItemID=-1
											$begin 'PlotAttributeStoreMap'
												$begin 'MainMapItem'
													$begin 'SubMapItem'
														DataSourceID=4
														$begin 'BasicLayoutAttribute'
															$begin 'LayoutRect'
																Top=571
																Left=567
																Bottom=9834
																Right=9241
															$end 'LayoutRect'
														$end 'BasicLayoutAttribute'
													$end 'SubMapItem'
													$begin 'SubMapItem'
														DataSourceID=12
														$begin 'BasicLayoutAttribute'
															$begin 'LayoutRect'
																Top=571
																Left=567
																Bottom=9834
																Right=9241
															$end 'LayoutRect'
														$end 'BasicLayoutAttribute'
													$end 'SubMapItem'
													$begin 'SubMapItem'
														DataSourceID=19
														$begin 'BasicLayoutAttribute'
															$begin 'LayoutRect'
																Top=75
																Left=75
																Bottom=9925
																Right=431
															$end 'LayoutRect'
														$end 'BasicLayoutAttribute'
													$end 'SubMapItem'
												$end 'MainMapItem'
												$begin 'MainMapItem'
													$begin 'SubMapItem'
														DataSourceID=15
														$begin 'CartesianAxisLayoutAttribute'
															$begin 'AxisRect'
																Top=75
																Left=9241
																Bottom=9925
																Right=9925
															$end 'AxisRect'
															$begin 'GridRect'
																Top=571
																Left=567
																Bottom=9834
																Right=9241
															$end 'GridRect'
														$end 'CartesianAxisLayoutAttribute'
													$end 'SubMapItem'
													$begin 'SubMapItem'
														DataSourceID=16
														$begin 'CartesianAxisLayoutAttribute'
															$begin 'AxisRect'
																Top=75
																Left=456
																Bottom=570
																Right=9241
															$end 'AxisRect'
															$begin 'GridRect'
																Top=571
																Left=567
																Bottom=9834
																Right=9241
															$end 'GridRect'
														$end 'CartesianAxisLayoutAttribute'
													$end 'SubMapItem'
												$end 'MainMapItem'
												$begin 'MainMapItem'
													$begin 'SubMapItem'
														DataSourceID=4
														$begin 'CartesianCurveGroupLayoutAttribute'
															X_spc=100000000
															X_fwd=3
															X_fpr=2
															Y1_spc=0.1
															Y1_fwd=3
															Y1_fpr=2
														$end 'CartesianCurveGroupLayoutAttribute'
													$end 'SubMapItem'
												$end 'MainMapItem'
												$begin 'MainMapItem'
													$begin 'SubMapItem'
														DataSourceID=6
														$begin 'DockableOverlayLayoutAttribute'
															$begin 'Dock_0'
																$begin 'OverlayLayoutAttribute'
																	$begin 'BoundingRect'
																		Top=4850
																		Left=531
																		Bottom=9850
																		Right=8031
																	$end 'BoundingRect'
																	ModifySize=false
																	ModifyPosition=false
																$end 'OverlayLayoutAttribute'
															$end 'Dock_0'
															$begin 'Dock_1'
																$begin 'OverlayLayoutAttribute'
																	$begin 'BoundingRect'
																		Top=5000
																		Left=0
																		Bottom=10000
																		Right=10000
																	$end 'BoundingRect'
																	ModifySize=false
																	ModifyPosition=false
																$end 'OverlayLayoutAttribute'
															$end 'Dock_1'
															$begin 'Dock_2'
																$begin 'OverlayLayoutAttribute'
																	$begin 'BoundingRect'
																		Top=0
																		Left=0
																		Bottom=5000
																		Right=10000
																	$end 'BoundingRect'
																	ModifySize=false
																	ModifyPosition=false
																$end 'OverlayLayoutAttribute'
															$end 'Dock_2'
														$end 'DockableOverlayLayoutAttribute'
													$end 'SubMapItem'
												$end 'MainMapItem'
											$end 'PlotAttributeStoreMap'
											PlotType=1
										$end 'MapItem'
									$end 'PerViewPlotAttributeStoreMap'
									IsViewAttribServer=false
									ViewID=-1
									$begin 'SourceIDMap'
										IDMapItem(116, 0, -1, 21)
										IDMapItem(116, 1, -1, 23)
										IDMapItem(116, 2, -1, 25)
										IDMapItem(116, 3, -1, 27)
										IDMapItem(116, 4, -1, 29)
										IDMapItem(116, 5, -1, 31)
										IDMapItem(116, 6, -1, 33)
										IDMapItem(116, 7, -1, 35)
										IDMapItem(116, 8, -1, 37)
										IDMapItem(116, 9, -1, 39)
										IDMapItem(116, 10, -1, 41)
										IDMapItem(116, 11, -1, 43)
										IDMapItem(116, 12, -1, 45)
										IDMapItem(116, 13, -1, 47)
										IDMapItem(116, 14, -1, 49)
										IDMapItem(116, 15, -1, 51)
										IDMapItem(116, 16, -1, 53)
										IDMapItem(116, 17, -1, 55)
									$end 'SourceIDMap'
									$begin 'TraceCharacteristicsMgr'
									$end 'TraceCharacteristicsMgr'
									$begin 'CartesianXMarkerManager'
										RefMarkerID=-1
										CurrentMarkerID=-1
										$begin 'ReferenceCurves'
										$end 'ReferenceCurves'
									$end 'CartesianXMarkerManager'
									$begin 'CartesianYMarkerManager'
									$end 'CartesianYMarkerManager'
									XAxisStackID=-1
									$begin 'AllTransSrcDwg'
										$begin 'PT'
											ID=1
											TransSrcDwg(-1, 0, 19, 1, 15, 2, 16, 5, 6, 11, 12, 21, 22, 23, 24, 25, 26, 27, 28, 29, 30, 31, 32, 33, 34, 35, 36, 37, 38, 39, 40, 41, 42, 43, 44, 45, 46, 47, 48, 49, 50, 51, 52, 53, 54, 55, 56)
										$end 'PT'
									$end 'AllTransSrcDwg'
									$begin 'AllPtSVID'
										PtID(1, -1, 4)
									$end 'AllPtSVID'
								$end 'PlotDisplayDataManager'
							$end 'Report2D'
						$end 'XY Plot 3'
						$begin 'XY Plot 4'
							ReportID=119
							$begin 'Report2D'
								name='XY Plot 4'
								ReportID=119
								ReportType=0
								DisplayType=1
								Title=''
								Domain=''
								$begin 'Graph2DsV2'
									$begin 'Graph2D'
										TraceDefID=118
										Type='Continuous'
										Axis='Y1'
									$end 'Graph2D'
								$end 'Graph2DsV2'
								$begin 'PlotDisplayDataManager'
									NextUniqueID=75
									MoveBackwards=false
									$begin 'PlotHeaderDataSource'
										CompanyName=''
										ShowDesignName=true
										ProjectFileName=''
									$end 'PlotHeaderDataSource'
									StockNameIDMap(AxisX=1, AxisY1=2, AxisY2=8, AxisY3=9, AxisY4=10, Grid=11, Header=0, Legend=5, XYHorizScroller=7)
									$begin 'SourceList'
									$end 'SourceList'
									$begin 'DocAttributes'
										$begin 'PlotAttributeStoreMap'
											$begin 'MainMapItem'
												$begin 'SubMapItem'
													DataSourceID=11
													$begin 'CartesianGridDescAttribute'
														ShowXMinor=true
														ShowYMinor=true
														ShowXMajor=true
														ShowYMajor=true
														ShowBorder=true
													$end 'CartesianGridDescAttribute'
												$end 'SubMapItem'
											$end 'MainMapItem'
											$begin 'MainMapItem'
												$begin 'SubMapItem'
													DataSourceID=21
													$begin 'CurveCartesianAttribute'
														YAxis='Y1'
													$end 'CurveCartesianAttribute'
												$end 'SubMapItem'
												$begin 'SubMapItem'
													DataSourceID=23
													$begin 'CurveCartesianAttribute'
														YAxis='Y1'
													$end 'CurveCartesianAttribute'
												$end 'SubMapItem'
												$begin 'SubMapItem'
													DataSourceID=25
													$begin 'CurveCartesianAttribute'
														YAxis='Y1'
													$end 'CurveCartesianAttribute'
												$end 'SubMapItem'
												$begin 'SubMapItem'
													DataSourceID=27
													$begin 'CurveCartesianAttribute'
														YAxis='Y1'
													$end 'CurveCartesianAttribute'
												$end 'SubMapItem'
												$begin 'SubMapItem'
													DataSourceID=29
													$begin 'CurveCartesianAttribute'
														YAxis='Y1'
													$end 'CurveCartesianAttribute'
												$end 'SubMapItem'
												$begin 'SubMapItem'
													DataSourceID=31
													$begin 'CurveCartesianAttribute'
														YAxis='Y1'
													$end 'CurveCartesianAttribute'
												$end 'SubMapItem'
												$begin 'SubMapItem'
													DataSourceID=33
													$begin 'CurveCartesianAttribute'
														YAxis='Y1'
													$end 'CurveCartesianAttribute'
												$end 'SubMapItem'
												$begin 'SubMapItem'
													DataSourceID=35
													$begin 'CurveCartesianAttribute'
														YAxis='Y1'
													$end 'CurveCartesianAttribute'
												$end 'SubMapItem'
												$begin 'SubMapItem'
													DataSourceID=37
													$begin 'CurveCartesianAttribute'
														YAxis='Y1'
													$end 'CurveCartesianAttribute'
												$end 'SubMapItem'
												$begin 'SubMapItem'
													DataSourceID=39
													$begin 'CurveCartesianAttribute'
														YAxis='Y1'
													$end 'CurveCartesianAttribute'
												$end 'SubMapItem'
												$begin 'SubMapItem'
													DataSourceID=41
													$begin 'CurveCartesianAttribute'
														YAxis='Y1'
													$end 'CurveCartesianAttribute'
												$end 'SubMapItem'
												$begin 'SubMapItem'
													DataSourceID=43
													$begin 'CurveCartesianAttribute'
														YAxis='Y1'
													$end 'CurveCartesianAttribute'
												$end 'SubMapItem'
												$begin 'SubMapItem'
													DataSourceID=45
													$begin 'CurveCartesianAttribute'
														YAxis='Y1'
													$end 'CurveCartesianAttribute'
												$end 'SubMapItem'
												$begin 'SubMapItem'
													DataSourceID=47
													$begin 'CurveCartesianAttribute'
														YAxis='Y1'
													$end 'CurveCartesianAttribute'
												$end 'SubMapItem'
												$begin 'SubMapItem'
													DataSourceID=49
													$begin 'CurveCartesianAttribute'
														YAxis='Y1'
													$end 'CurveCartesianAttribute'
												$end 'SubMapItem'
												$begin 'SubMapItem'
													DataSourceID=51
													$begin 'CurveCartesianAttribute'
														YAxis='Y1'
													$end 'CurveCartesianAttribute'
												$end 'SubMapItem'
												$begin 'SubMapItem'
													DataSourceID=53
													$begin 'CurveCartesianAttribute'
														YAxis='Y1'
													$end 'CurveCartesianAttribute'
												$end 'SubMapItem'
												$begin 'SubMapItem'
													DataSourceID=55
													$begin 'CurveCartesianAttribute'
														YAxis='Y1'
													$end 'CurveCartesianAttribute'
												$end 'SubMapItem'
												$begin 'SubMapItem'
													DataSourceID=57
													$begin 'CurveCartesianAttribute'
														YAxis='Y1'
													$end 'CurveCartesianAttribute'
												$end 'SubMapItem'
												$begin 'SubMapItem'
													DataSourceID=59
													$begin 'CurveCartesianAttribute'
														YAxis='Y1'
													$end 'CurveCartesianAttribute'
												$end 'SubMapItem'
												$begin 'SubMapItem'
													DataSourceID=61
													$begin 'CurveCartesianAttribute'
														YAxis='Y1'
													$end 'CurveCartesianAttribute'
												$end 'SubMapItem'
												$begin 'SubMapItem'
													DataSourceID=63
													$begin 'CurveCartesianAttribute'
														YAxis='Y1'
													$end 'CurveCartesianAttribute'
												$end 'SubMapItem'
												$begin 'SubMapItem'
													DataSourceID=65
													$begin 'CurveCartesianAttribute'
														YAxis='Y1'
													$end 'CurveCartesianAttribute'
												$end 'SubMapItem'
												$begin 'SubMapItem'
													DataSourceID=67
													$begin 'CurveCartesianAttribute'
														YAxis='Y1'
													$end 'CurveCartesianAttribute'
												$end 'SubMapItem'
												$begin 'SubMapItem'
													DataSourceID=69
													$begin 'CurveCartesianAttribute'
														YAxis='Y1'
													$end 'CurveCartesianAttribute'
												$end 'SubMapItem'
												$begin 'SubMapItem'
													DataSourceID=71
													$begin 'CurveCartesianAttribute'
														YAxis='Y1'
													$end 'CurveCartesianAttribute'
												$end 'SubMapItem'
												$begin 'SubMapItem'
													DataSourceID=73
													$begin 'CurveCartesianAttribute'
														YAxis='Y1'
													$end 'CurveCartesianAttribute'
												$end 'SubMapItem'
											$end 'MainMapItem'
											$begin 'MainMapItem'
												$begin 'SubMapItem'
													DataSourceID=21
													$begin 'CurveRenderAttribute'
														$begin 'LineRenderAttribute'
															LineStyle='Solid'
															LineWidth=1
															LineColor(R=255, G=0, B=0)
														$end 'LineRenderAttribute'
														TraceType='Continuous'
														SymbolType='HorizontalLeftTriangle'
														SymbolColor(R=0, G=25, B=185)
														ShowSymbols=false
														SymbolFrequency=15
														ShowArrows=false
													$end 'CurveRenderAttribute'
												$end 'SubMapItem'
												$begin 'SubMapItem'
													DataSourceID=23
													$begin 'CurveRenderAttribute'
														$begin 'LineRenderAttribute'
															LineStyle='Solid'
															LineWidth=1
															LineColor(R=128, G=64, B=100)
														$end 'LineRenderAttribute'
														TraceType='Continuous'
														SymbolType='HollowCircle'
														SymbolColor(R=128, G=0, B=128)
														ShowSymbols=false
														SymbolFrequency=15
														ShowArrows=false
													$end 'CurveRenderAttribute'
												$end 'SubMapItem'
												$begin 'SubMapItem'
													DataSourceID=25
													$begin 'CurveRenderAttribute'
														$begin 'LineRenderAttribute'
															LineStyle='Solid'
															LineWidth=1
															LineColor(R=0, G=0, B=200)
														$end 'LineRenderAttribute'
														TraceType='Continuous'
														SymbolType='VerticalDownTriangle'
														SymbolColor(R=192, G=192, B=192)
														ShowSymbols=false
														SymbolFrequency=15
														ShowArrows=false
													$end 'CurveRenderAttribute'
												$end 'SubMapItem'
												$begin 'SubMapItem'
													DataSourceID=27
													$begin 'CurveRenderAttribute'
														$begin 'LineRenderAttribute'
															LineStyle='Solid'
															LineWidth=1
															LineColor(R=80, G=0, B=80)
														$end 'LineRenderAttribute'
														TraceType='Continuous'
														SymbolType='HollowVerticalEllipse'
														SymbolColor(R=111, G=111, B=111)
														ShowSymbols=false
														SymbolFrequency=15
														ShowArrows=false
													$end 'CurveRenderAttribute'
												$end 'SubMapItem'
												$begin 'SubMapItem'
													DataSourceID=29
													$begin 'CurveRenderAttribute'
														$begin 'LineRenderAttribute'
															LineStyle='Solid'
															LineWidth=1
															LineColor(R=128, G=128, B=0)
														$end 'LineRenderAttribute'
														TraceType='Continuous'
														SymbolType='VerticalEllipse'
														SymbolColor(R=240, G=130, B=19)
														ShowSymbols=false
														SymbolFrequency=15
														ShowArrows=false
													$end 'CurveRenderAttribute'
												$end 'SubMapItem'
												$begin 'SubMapItem'
													DataSourceID=31
													$begin 'CurveRenderAttribute'
														$begin 'LineRenderAttribute'
															LineStyle='Solid'
															LineWidth=1
															LineColor(R=200, G=0, B=128)
														$end 'LineRenderAttribute'
														TraceType='Continuous'
														SymbolType='HollowVerticalDownTriangle'
														SymbolColor(R=128, G=0, B=0)
														ShowSymbols=false
														SymbolFrequency=15
														ShowArrows=false
													$end 'CurveRenderAttribute'
												$end 'SubMapItem'
												$begin 'SubMapItem'
													DataSourceID=33
													$begin 'CurveRenderAttribute'
														$begin 'LineRenderAttribute'
															LineStyle='Solid'
															LineWidth=1
															LineColor(R=15, G=160, B=180)
														$end 'LineRenderAttribute'
														TraceType='Continuous'
														SymbolType='Circle'
														SymbolColor(R=0, G=128, B=128)
														ShowSymbols=false
														SymbolFrequency=15
														ShowArrows=false
													$end 'CurveRenderAttribute'
												$end 'SubMapItem'
												$begin 'SubMapItem'
													DataSourceID=35
													$begin 'CurveRenderAttribute'
														$begin 'LineRenderAttribute'
															LineStyle='Solid'
															LineWidth=1
															LineColor(R=0, G=128, B=128)
														$end 'LineRenderAttribute'
														TraceType='Continuous'
														SymbolType='HollowHorizontalLeftTriangle'
														SymbolColor(R=15, G=160, B=180)
														ShowSymbols=false
														SymbolFrequency=15
														ShowArrows=false
													$end 'CurveRenderAttribute'
												$end 'SubMapItem'
												$begin 'SubMapItem'
													DataSourceID=37
													$begin 'CurveRenderAttribute'
														$begin 'LineRenderAttribute'
															LineStyle='Solid'
															LineWidth=1
															LineColor(R=128, G=0, B=0)
														$end 'LineRenderAttribute'
														TraceType='Continuous'
														SymbolType='HorizontalLeftTriangle'
														SymbolColor(R=200, G=0, B=128)
														ShowSymbols=false
														SymbolFrequency=15
														ShowArrows=false
													$end 'CurveRenderAttribute'
												$end 'SubMapItem'
												$begin 'SubMapItem'
													DataSourceID=39
													$begin 'CurveRenderAttribute'
														$begin 'LineRenderAttribute'
															LineStyle='Solid'
															LineWidth=1
															LineColor(R=240, G=130, B=19)
														$end 'LineRenderAttribute'
														TraceType='Continuous'
														SymbolType='HollowCircle'
														SymbolColor(R=128, G=128, B=0)
														ShowSymbols=false
														SymbolFrequency=15
														ShowArrows=false
													$end 'CurveRenderAttribute'
												$end 'SubMapItem'
												$begin 'SubMapItem'
													DataSourceID=41
													$begin 'CurveRenderAttribute'
														$begin 'LineRenderAttribute'
															LineStyle='Solid'
															LineWidth=1
															LineColor(R=111, G=111, B=111)
														$end 'LineRenderAttribute'
														TraceType='Continuous'
														SymbolType='VerticalDownTriangle'
														SymbolColor(R=80, G=0, B=80)
														ShowSymbols=false
														SymbolFrequency=15
														ShowArrows=false
													$end 'CurveRenderAttribute'
												$end 'SubMapItem'
												$begin 'SubMapItem'
													DataSourceID=43
													$begin 'CurveRenderAttribute'
														$begin 'LineRenderAttribute'
															LineStyle='Solid'
															LineWidth=1
															LineColor(R=192, G=192, B=192)
														$end 'LineRenderAttribute'
														TraceType='Continuous'
														SymbolType='HollowVerticalEllipse'
														SymbolColor(R=0, G=0, B=200)
														ShowSymbols=false
														SymbolFrequency=15
														ShowArrows=false
													$end 'CurveRenderAttribute'
												$end 'SubMapItem'
												$begin 'SubMapItem'
													DataSourceID=45
													$begin 'CurveRenderAttribute'
														$begin 'LineRenderAttribute'
															LineStyle='Solid'
															LineWidth=1
															LineColor(R=128, G=0, B=128)
														$end 'LineRenderAttribute'
														TraceType='Continuous'
														SymbolType='VerticalEllipse'
														SymbolColor(R=128, G=64, B=100)
														ShowSymbols=false
														SymbolFrequency=15
														ShowArrows=false
													$end 'CurveRenderAttribute'
												$end 'SubMapItem'
												$begin 'SubMapItem'
													DataSourceID=47
													$begin 'CurveRenderAttribute'
														$begin 'LineRenderAttribute'
															LineStyle='Solid'
															LineWidth=1
															LineColor(R=255, G=0, B=0)
														$end 'LineRenderAttribute'
														TraceType='Continuous'
														SymbolType='HollowVerticalDownTriangle'
														SymbolColor(R=0, G=25, B=185)
														ShowSymbols=false
														SymbolFrequency=15
														ShowArrows=false
													$end 'CurveRenderAttribute'
												$end 'SubMapItem'
												$begin 'SubMapItem'
													DataSourceID=49
													$begin 'CurveRenderAttribute'
														$begin 'LineRenderAttribute'
															LineStyle='Solid'
															LineWidth=1
															LineColor(R=255, G=0, B=0)
														$end 'LineRenderAttribute'
														TraceType='Continuous'
														SymbolType='HorizontalLeftTriangle'
														SymbolColor(R=0, G=25, B=185)
														ShowSymbols=false
														SymbolFrequency=15
														ShowArrows=false
													$end 'CurveRenderAttribute'
												$end 'SubMapItem'
												$begin 'SubMapItem'
													DataSourceID=51
													$begin 'CurveRenderAttribute'
														$begin 'LineRenderAttribute'
															LineStyle='Solid'
															LineWidth=1
															LineColor(R=128, G=64, B=100)
														$end 'LineRenderAttribute'
														TraceType='Continuous'
														SymbolType='HollowCircle'
														SymbolColor(R=128, G=0, B=128)
														ShowSymbols=false
														SymbolFrequency=15
														ShowArrows=false
													$end 'CurveRenderAttribute'
												$end 'SubMapItem'
												$begin 'SubMapItem'
													DataSourceID=53
													$begin 'CurveRenderAttribute'
														$begin 'LineRenderAttribute'
															LineStyle='Solid'
															LineWidth=1
															LineColor(R=0, G=0, B=200)
														$end 'LineRenderAttribute'
														TraceType='Continuous'
														SymbolType='VerticalDownTriangle'
														SymbolColor(R=192, G=192, B=192)
														ShowSymbols=false
														SymbolFrequency=15
														ShowArrows=false
													$end 'CurveRenderAttribute'
												$end 'SubMapItem'
												$begin 'SubMapItem'
													DataSourceID=55
													$begin 'CurveRenderAttribute'
														$begin 'LineRenderAttribute'
															LineStyle='Solid'
															LineWidth=1
															LineColor(R=80, G=0, B=80)
														$end 'LineRenderAttribute'
														TraceType='Continuous'
														SymbolType='HollowVerticalEllipse'
														SymbolColor(R=111, G=111, B=111)
														ShowSymbols=false
														SymbolFrequency=15
														ShowArrows=false
													$end 'CurveRenderAttribute'
												$end 'SubMapItem'
												$begin 'SubMapItem'
													DataSourceID=57
													$begin 'CurveRenderAttribute'
														$begin 'LineRenderAttribute'
															LineStyle='Solid'
															LineWidth=1
															LineColor(R=128, G=128, B=0)
														$end 'LineRenderAttribute'
														TraceType='Continuous'
														SymbolType='VerticalEllipse'
														SymbolColor(R=240, G=130, B=19)
														ShowSymbols=false
														SymbolFrequency=15
														ShowArrows=false
													$end 'CurveRenderAttribute'
												$end 'SubMapItem'
												$begin 'SubMapItem'
													DataSourceID=59
													$begin 'CurveRenderAttribute'
														$begin 'LineRenderAttribute'
															LineStyle='Solid'
															LineWidth=1
															LineColor(R=200, G=0, B=128)
														$end 'LineRenderAttribute'
														TraceType='Continuous'
														SymbolType='HollowVerticalDownTriangle'
														SymbolColor(R=128, G=0, B=0)
														ShowSymbols=false
														SymbolFrequency=15
														ShowArrows=false
													$end 'CurveRenderAttribute'
												$end 'SubMapItem'
												$begin 'SubMapItem'
													DataSourceID=61
													$begin 'CurveRenderAttribute'
														$begin 'LineRenderAttribute'
															LineStyle='Solid'
															LineWidth=1
															LineColor(R=15, G=160, B=180)
														$end 'LineRenderAttribute'
														TraceType='Continuous'
														SymbolType='Circle'
														SymbolColor(R=0, G=128, B=128)
														ShowSymbols=false
														SymbolFrequency=15
														ShowArrows=false
													$end 'CurveRenderAttribute'
												$end 'SubMapItem'
												$begin 'SubMapItem'
													DataSourceID=63
													$begin 'CurveRenderAttribute'
														$begin 'LineRenderAttribute'
															LineStyle='Solid'
															LineWidth=1
															LineColor(R=0, G=128, B=128)
														$end 'LineRenderAttribute'
														TraceType='Continuous'
														SymbolType='HollowHorizontalLeftTriangle'
														SymbolColor(R=15, G=160, B=180)
														ShowSymbols=false
														SymbolFrequency=15
														ShowArrows=false
													$end 'CurveRenderAttribute'
												$end 'SubMapItem'
												$begin 'SubMapItem'
													DataSourceID=65
													$begin 'CurveRenderAttribute'
														$begin 'LineRenderAttribute'
															LineStyle='Solid'
															LineWidth=1
															LineColor(R=128, G=0, B=0)
														$end 'LineRenderAttribute'
														TraceType='Continuous'
														SymbolType='HorizontalLeftTriangle'
														SymbolColor(R=200, G=0, B=128)
														ShowSymbols=false
														SymbolFrequency=15
														ShowArrows=false
													$end 'CurveRenderAttribute'
												$end 'SubMapItem'
												$begin 'SubMapItem'
													DataSourceID=67
													$begin 'CurveRenderAttribute'
														$begin 'LineRenderAttribute'
															LineStyle='Solid'
															LineWidth=1
															LineColor(R=240, G=130, B=19)
														$end 'LineRenderAttribute'
														TraceType='Continuous'
														SymbolType='HollowCircle'
														SymbolColor(R=128, G=128, B=0)
														ShowSymbols=false
														SymbolFrequency=15
														ShowArrows=false
													$end 'CurveRenderAttribute'
												$end 'SubMapItem'
												$begin 'SubMapItem'
													DataSourceID=69
													$begin 'CurveRenderAttribute'
														$begin 'LineRenderAttribute'
															LineStyle='Solid'
															LineWidth=1
															LineColor(R=111, G=111, B=111)
														$end 'LineRenderAttribute'
														TraceType='Continuous'
														SymbolType='VerticalDownTriangle'
														SymbolColor(R=80, G=0, B=80)
														ShowSymbols=false
														SymbolFrequency=15
														ShowArrows=false
													$end 'CurveRenderAttribute'
												$end 'SubMapItem'
												$begin 'SubMapItem'
													DataSourceID=71
													$begin 'CurveRenderAttribute'
														$begin 'LineRenderAttribute'
															LineStyle='Solid'
															LineWidth=1
															LineColor(R=192, G=192, B=192)
														$end 'LineRenderAttribute'
														TraceType='Continuous'
														SymbolType='HollowVerticalEllipse'
														SymbolColor(R=0, G=0, B=200)
														ShowSymbols=false
														SymbolFrequency=15
														ShowArrows=false
													$end 'CurveRenderAttribute'
												$end 'SubMapItem'
												$begin 'SubMapItem'
													DataSourceID=73
													$begin 'CurveRenderAttribute'
														$begin 'LineRenderAttribute'
															LineStyle='Solid'
															LineWidth=1
															LineColor(R=128, G=0, B=128)
														$end 'LineRenderAttribute'
														TraceType='Continuous'
														SymbolType='VerticalEllipse'
														SymbolColor(R=128, G=64, B=100)
														ShowSymbols=false
														SymbolFrequency=15
														ShowArrows=false
													$end 'CurveRenderAttribute'
												$end 'SubMapItem'
											$end 'MainMapItem'
											$begin 'MainMapItem'
												$begin 'SubMapItem'
													DataSourceID=0
													$begin 'HeaderRenderAttribute'
														$begin 'TitleFont'
															$begin 'FontAttribute'
																$begin 'Font'
																	Height=-19
																	Width=0
																	Escapement=0
																	Orientation=0
																	Weight=400
																	Italic=0
																	Underline=0
																	StrikeOut=0
																	CharSet=0
																	OutPrecision=7
																	ClipPrecision=48
																	Quality=6
																	PitchAndFamily=0
																	FaceName='Arial'
																$end 'Font'
																Color(R=0, G=0, B=0)
															$end 'FontAttribute'
														$end 'TitleFont'
														$begin 'SubtitleFont'
															$begin 'FontAttribute'
																$begin 'Font'
																	Height=-13
																	Width=0
																	Escapement=0
																	Orientation=0
																	Weight=400
																	Italic=0
																	Underline=0
																	StrikeOut=0
																	CharSet=0
																	OutPrecision=7
																	ClipPrecision=48
																	Quality=6
																	PitchAndFamily=0
																	FaceName='Arial'
																$end 'Font'
																Color(R=0, G=0, B=0)
															$end 'FontAttribute'
														$end 'SubtitleFont'
													$end 'HeaderRenderAttribute'
												$end 'SubMapItem'
											$end 'MainMapItem'
											$begin 'MainMapItem'
												$begin 'SubMapItem'
													DataSourceID=5
													$begin 'LegendRenderAttribute'
														$begin 'LegendTableAttrib'
															$begin 'TableRenderAttribute'
																$begin 'TableFontAttrib'
																	$begin 'FontAttribute'
																		$begin 'Font'
																			Height=-11
																			Width=0
																			Escapement=0
																			Orientation=0
																			Weight=400
																			Italic=0
																			Underline=0
																			StrikeOut=0
																			CharSet=0
																			OutPrecision=7
																			ClipPrecision=48
																			Quality=6
																			PitchAndFamily=0
																			FaceName='Arial'
																		$end 'Font'
																		Color(R=0, G=0, B=0)
																	$end 'FontAttribute'
																$end 'TableFontAttrib'
																$begin 'TableTitleFontAttrib'
																	$begin 'FontAttribute'
																		$begin 'Font'
																			Height=-11
																			Width=0
																			Escapement=0
																			Orientation=0
																			Weight=400
																			Italic=0
																			Underline=0
																			StrikeOut=0
																			CharSet=0
																			OutPrecision=7
																			ClipPrecision=48
																			Quality=6
																			PitchAndFamily=0
																			FaceName='Arial'
																		$end 'Font'
																		Color(R=0, G=0, B=0)
																	$end 'FontAttribute'
																$end 'TableTitleFontAttrib'
																TableBorderLineWidth=1
																TableBorderLineColor=0
																TableGridLineWidth=1
																TableGridLineColor=12632256
																TableBackgroundColor=16777215
																TableHeaderBackgroundColor=14408667
															$end 'TableRenderAttribute'
														$end 'LegendTableAttrib'
														ShowTraceName=true
														ShowSolutionName=true
														ShowVariationKey=true
														DockMode='None'
													$end 'LegendRenderAttribute'
												$end 'SubMapItem'
											$end 'MainMapItem'
											$begin 'MainMapItem'
												$begin 'SubMapItem'
													DataSourceID=1
													$begin 'LineAxisRenderAttribute'
														DecimalFieldWidth=3
														DecimalFieldPrecision=2
														ManualTitle=''
														AxisColor(R=0, G=0, B=0)
														MinScale=0
														MaxScale=1
														TickSpacing=1
														ManualUnits=false
														Units='mm'
														AxisScale='Linear'
														NumberFormat='Auto'
														$begin 'TextFont'
															$begin 'FontAttribute'
																$begin 'Font'
																	Height=-12
																	Width=0
																	Escapement=0
																	Orientation=0
																	Weight=400
																	Italic=0
																	Underline=0
																	StrikeOut=0
																	CharSet=0
																	OutPrecision=7
																	ClipPrecision=48
																	Quality=6
																	PitchAndFamily=0
																	FaceName='Arial'
																$end 'Font'
																Color(R=0, G=0, B=0)
															$end 'FontAttribute'
														$end 'TextFont'
														InfMapMode=false
														InfMapValue=1.79769313486232e+306
														AutoRangeMin=true
														AutoRangeMax=true
														AutoSpacing=true
														kNumMinorDivisions=5
														ShowAxisTitle=true
														ShowAxisUnits=true
														vwm='FullWnd'
														viewWndWd=#nan
														ActivateMargins=true
														MarginPercent=0
													$end 'LineAxisRenderAttribute'
												$end 'SubMapItem'
												$begin 'SubMapItem'
													DataSourceID=2
													$begin 'LineAxisRenderAttribute'
														DecimalFieldWidth=3
														DecimalFieldPrecision=2
														ManualTitle=''
														AxisColor(R=0, G=0, B=0)
														MinScale=0
														MaxScale=1
														TickSpacing=1
														ManualUnits=false
														Units='mm'
														AxisScale='Linear'
														NumberFormat='Auto'
														$begin 'TextFont'
															$begin 'FontAttribute'
																$begin 'Font'
																	Height=-12
																	Width=0
																	Escapement=0
																	Orientation=0
																	Weight=400
																	Italic=0
																	Underline=0
																	StrikeOut=0
																	CharSet=0
																	OutPrecision=7
																	ClipPrecision=48
																	Quality=6
																	PitchAndFamily=0
																	FaceName='Arial'
																$end 'Font'
																Color(R=0, G=0, B=0)
															$end 'FontAttribute'
														$end 'TextFont'
														InfMapMode=false
														InfMapValue=1.79769313486232e+306
														AutoRangeMin=true
														AutoRangeMax=true
														AutoSpacing=true
														kNumMinorDivisions=5
														ShowAxisTitle=true
														ShowAxisUnits=true
														vwm='FullWnd'
														viewWndWd=#nan
														ActivateMargins=true
														MarginPercent=0
													$end 'LineAxisRenderAttribute'
												$end 'SubMapItem'
												$begin 'SubMapItem'
													DataSourceID=8
													$begin 'LineAxisRenderAttribute'
														DecimalFieldWidth=3
														DecimalFieldPrecision=2
														ManualTitle=''
														AxisColor(R=0, G=0, B=0)
														MinScale=0
														MaxScale=1
														TickSpacing=1
														ManualUnits=false
														Units='mm'
														AxisScale='Linear'
														NumberFormat='Auto'
														$begin 'TextFont'
															$begin 'FontAttribute'
																$begin 'Font'
																	Height=-12
																	Width=0
																	Escapement=0
																	Orientation=0
																	Weight=400
																	Italic=0
																	Underline=0
																	StrikeOut=0
																	CharSet=0
																	OutPrecision=7
																	ClipPrecision=48
																	Quality=6
																	PitchAndFamily=0
																	FaceName='Arial'
																$end 'Font'
																Color(R=0, G=0, B=0)
															$end 'FontAttribute'
														$end 'TextFont'
														InfMapMode=false
														InfMapValue=1.79769313486232e+306
														AutoRangeMin=true
														AutoRangeMax=true
														AutoSpacing=true
														kNumMinorDivisions=5
														ShowAxisTitle=true
														ShowAxisUnits=true
														vwm='FullWnd'
														viewWndWd=#nan
														ActivateMargins=true
														MarginPercent=0
													$end 'LineAxisRenderAttribute'
												$end 'SubMapItem'
												$begin 'SubMapItem'
													DataSourceID=9
													$begin 'LineAxisRenderAttribute'
														DecimalFieldWidth=3
														DecimalFieldPrecision=2
														ManualTitle=''
														AxisColor(R=0, G=0, B=0)
														MinScale=0
														MaxScale=1
														TickSpacing=1
														ManualUnits=false
														Units='mm'
														AxisScale='Linear'
														NumberFormat='Auto'
														$begin 'TextFont'
															$begin 'FontAttribute'
																$begin 'Font'
																	Height=-12
																	Width=0
																	Escapement=0
																	Orientation=0
																	Weight=400
																	Italic=0
																	Underline=0
																	StrikeOut=0
																	CharSet=0
																	OutPrecision=7
																	ClipPrecision=48
																	Quality=6
																	PitchAndFamily=0
																	FaceName='Arial'
																$end 'Font'
																Color(R=0, G=0, B=0)
															$end 'FontAttribute'
														$end 'TextFont'
														InfMapMode=false
														InfMapValue=1.79769313486232e+306
														AutoRangeMin=true
														AutoRangeMax=true
														AutoSpacing=true
														kNumMinorDivisions=5
														ShowAxisTitle=true
														ShowAxisUnits=true
														vwm='FullWnd'
														viewWndWd=#nan
														ActivateMargins=true
														MarginPercent=0
													$end 'LineAxisRenderAttribute'
												$end 'SubMapItem'
												$begin 'SubMapItem'
													DataSourceID=10
													$begin 'LineAxisRenderAttribute'
														DecimalFieldWidth=3
														DecimalFieldPrecision=2
														ManualTitle=''
														AxisColor(R=0, G=0, B=0)
														MinScale=0
														MaxScale=1
														TickSpacing=1
														ManualUnits=false
														Units='mm'
														AxisScale='Linear'
														NumberFormat='Auto'
														$begin 'TextFont'
															$begin 'FontAttribute'
																$begin 'Font'
																	Height=-12
																	Width=0
																	Escapement=0
																	Orientation=0
																	Weight=400
																	Italic=0
																	Underline=0
																	StrikeOut=0
																	CharSet=0
																	OutPrecision=7
																	ClipPrecision=48
																	Quality=6
																	PitchAndFamily=0
																	FaceName='Arial'
																$end 'Font'
																Color(R=0, G=0, B=0)
															$end 'FontAttribute'
														$end 'TextFont'
														InfMapMode=false
														InfMapValue=1.79769313486232e+306
														AutoRangeMin=true
														AutoRangeMax=true
														AutoSpacing=true
														kNumMinorDivisions=5
														ShowAxisTitle=true
														ShowAxisUnits=true
														vwm='FullWnd'
														viewWndWd=#nan
														ActivateMargins=true
														MarginPercent=0
													$end 'LineAxisRenderAttribute'
												$end 'SubMapItem'
											$end 'MainMapItem'
										$end 'PlotAttributeStoreMap'
									$end 'DocAttributes'
									$begin 'DocDefaultAttributes'
										$begin 'PlotAttributeStoreMap'
										$end 'PlotAttributeStoreMap'
									$end 'DocDefaultAttributes'
									$begin 'PerViewPlotAttributeStoreMap'
										$begin 'MapItem'
											ItemID=20
											$begin 'PlotAttributeStoreMap'
												$begin 'MainMapItem'
													$begin 'SubMapItem'
														DataSourceID=4
														$begin 'BasicLayoutAttribute'
															$begin 'LayoutRect'
																Top=558
																Left=388
																Bottom=9830
																Right=9431
															$end 'LayoutRect'
														$end 'BasicLayoutAttribute'
													$end 'SubMapItem'
													$begin 'SubMapItem'
														DataSourceID=12
														$begin 'BasicLayoutAttribute'
															$begin 'LayoutRect'
																Top=558
																Left=388
																Bottom=9830
																Right=9431
															$end 'LayoutRect'
														$end 'BasicLayoutAttribute'
													$end 'SubMapItem'
													$begin 'SubMapItem'
														DataSourceID=19
														$begin 'BasicLayoutAttribute'
															$begin 'LayoutRect'
																Top=75
																Left=75
																Bottom=9925
																Right=295
															$end 'LayoutRect'
														$end 'BasicLayoutAttribute'
													$end 'SubMapItem'
												$end 'MainMapItem'
												$begin 'MainMapItem'
													$begin 'SubMapItem'
														DataSourceID=15
														$begin 'CartesianAxisLayoutAttribute'
															$begin 'AxisRect'
																Top=75
																Left=9431
																Bottom=9925
																Right=9925
															$end 'AxisRect'
															$begin 'GridRect'
																Top=558
																Left=388
																Bottom=9830
																Right=9431
															$end 'GridRect'
														$end 'CartesianAxisLayoutAttribute'
													$end 'SubMapItem'
													$begin 'SubMapItem'
														DataSourceID=16
														$begin 'CartesianAxisLayoutAttribute'
															$begin 'AxisRect'
																Top=75
																Left=320
																Bottom=557
																Right=9431
															$end 'AxisRect'
															$begin 'GridRect'
																Top=558
																Left=388
																Bottom=9830
																Right=9431
															$end 'GridRect'
														$end 'CartesianAxisLayoutAttribute'
													$end 'SubMapItem'
												$end 'MainMapItem'
												$begin 'MainMapItem'
													$begin 'SubMapItem'
														DataSourceID=4
														$begin 'CartesianCurveGroupLayoutAttribute'
															X_spc=2500000
															X_fwd=4
															X_fpr=3
															Y1_spc=0.1
															Y1_fwd=3
															Y1_fpr=2
														$end 'CartesianCurveGroupLayoutAttribute'
													$end 'SubMapItem'
												$end 'MainMapItem'
												$begin 'MainMapItem'
													$begin 'SubMapItem'
														DataSourceID=6
														$begin 'DockableOverlayLayoutAttribute'
															$begin 'Dock_0'
																$begin 'OverlayLayoutAttribute'
																	$begin 'BoundingRect'
																		Top=4850
																		Left=395
																		Bottom=9850
																		Right=7895
																	$end 'BoundingRect'
																	ModifySize=false
																	ModifyPosition=false
																$end 'OverlayLayoutAttribute'
															$end 'Dock_0'
															$begin 'Dock_1'
																$begin 'OverlayLayoutAttribute'
																	$begin 'BoundingRect'
																		Top=5000
																		Left=0
																		Bottom=10000
																		Right=10000
																	$end 'BoundingRect'
																	ModifySize=false
																	ModifyPosition=false
																$end 'OverlayLayoutAttribute'
															$end 'Dock_1'
															$begin 'Dock_2'
																$begin 'OverlayLayoutAttribute'
																	$begin 'BoundingRect'
																		Top=0
																		Left=0
																		Bottom=5000
																		Right=10000
																	$end 'BoundingRect'
																	ModifySize=false
																	ModifyPosition=false
																$end 'OverlayLayoutAttribute'
															$end 'Dock_2'
														$end 'DockableOverlayLayoutAttribute'
													$end 'SubMapItem'
												$end 'MainMapItem'
											$end 'PlotAttributeStoreMap'
											PlotType=1
										$end 'MapItem'
									$end 'PerViewPlotAttributeStoreMap'
									IsViewAttribServer=false
									ViewID=-1
									$begin 'SourceIDMap'
										IDMapItem(118, 0, -1, 21)
										IDMapItem(118, 1, -1, 23)
										IDMapItem(118, 2, -1, 25)
										IDMapItem(118, 3, -1, 27)
										IDMapItem(118, 4, -1, 29)
										IDMapItem(118, 5, -1, 31)
										IDMapItem(118, 6, -1, 33)
										IDMapItem(118, 7, -1, 35)
										IDMapItem(118, 8, -1, 37)
										IDMapItem(118, 9, -1, 39)
										IDMapItem(118, 10, -1, 41)
										IDMapItem(118, 11, -1, 43)
										IDMapItem(118, 12, -1, 45)
										IDMapItem(118, 13, -1, 47)
										IDMapItem(118, 14, -1, 49)
										IDMapItem(118, 15, -1, 51)
										IDMapItem(118, 16, -1, 53)
										IDMapItem(118, 17, -1, 55)
										IDMapItem(118, 18, -1, 57)
										IDMapItem(118, 19, -1, 59)
										IDMapItem(118, 20, -1, 61)
										IDMapItem(118, 21, -1, 63)
										IDMapItem(118, 22, -1, 65)
										IDMapItem(118, 23, -1, 67)
										IDMapItem(118, 24, -1, 69)
										IDMapItem(118, 25, -1, 71)
										IDMapItem(118, 26, -1, 73)
									$end 'SourceIDMap'
									$begin 'TraceCharacteristicsMgr'
									$end 'TraceCharacteristicsMgr'
									$begin 'CartesianXMarkerManager'
										RefMarkerID=-1
										CurrentMarkerID=-1
										$begin 'ReferenceCurves'
										$end 'ReferenceCurves'
									$end 'CartesianXMarkerManager'
									$begin 'CartesianYMarkerManager'
									$end 'CartesianYMarkerManager'
									XAxisStackID=-1
									$begin 'AllTransSrcDwg'
										$begin 'PT'
											ID=1
											TransSrcDwg(-1, 0, 19, 1, 15, 2, 16, 5, 6, 11, 12, 21, 22, 23, 24, 25, 26, 27, 28, 29, 30, 31, 32, 33, 34, 35, 36, 37, 38, 39, 40, 41, 42, 43, 44, 45, 46, 47, 48, 49, 50, 51, 52, 53, 54, 55, 56, 57, 58, 59, 60, 61, 62, 63, 64, 65, 66, 67, 68, 69, 70, 71, 72, 73, 74)
										$end 'PT'
									$end 'AllTransSrcDwg'
									$begin 'AllPtSVID'
										PtID(1, -1, 4)
									$end 'AllPtSVID'
								$end 'PlotDisplayDataManager'
							$end 'Report2D'
						$end 'XY Plot 4'
						$begin 'XY Plot 5'
							ReportID=121
							$begin 'Report2D'
								name='XY Plot 5'
								ReportID=121
								ReportType=0
								DisplayType=1
								Title=''
								Domain=''
								$begin 'Graph2DsV2'
									$begin 'Graph2D'
										TraceDefID=120
										Type='Continuous'
										Axis='Y1'
									$end 'Graph2D'
								$end 'Graph2DsV2'
								$begin 'PlotDisplayDataManager'
									NextUniqueID=23
									MoveBackwards=false
									$begin 'PlotHeaderDataSource'
										CompanyName=''
										ShowDesignName=true
										ProjectFileName=''
									$end 'PlotHeaderDataSource'
									StockNameIDMap(AxisX=1, AxisY1=2, AxisY2=8, AxisY3=9, AxisY4=10, Grid=11, Header=0, Legend=5, XYHorizScroller=7)
									$begin 'SourceList'
									$end 'SourceList'
									$begin 'DocAttributes'
										$begin 'PlotAttributeStoreMap'
											$begin 'MainMapItem'
												$begin 'SubMapItem'
													DataSourceID=11
													$begin 'CartesianGridDescAttribute'
														ShowXMinor=true
														ShowYMinor=true
														ShowXMajor=true
														ShowYMajor=true
														ShowBorder=true
													$end 'CartesianGridDescAttribute'
												$end 'SubMapItem'
											$end 'MainMapItem'
											$begin 'MainMapItem'
												$begin 'SubMapItem'
													DataSourceID=21
													$begin 'CurveCartesianAttribute'
														YAxis='Y1'
													$end 'CurveCartesianAttribute'
												$end 'SubMapItem'
											$end 'MainMapItem'
											$begin 'MainMapItem'
												$begin 'SubMapItem'
													DataSourceID=21
													$begin 'CurveRenderAttribute'
														$begin 'LineRenderAttribute'
															LineStyle='Solid'
															LineWidth=1
															LineColor(R=255, G=0, B=0)
														$end 'LineRenderAttribute'
														TraceType='Continuous'
														SymbolType='HorizontalLeftTriangle'
														SymbolColor(R=0, G=25, B=185)
														ShowSymbols=false
														SymbolFrequency=15
														ShowArrows=false
													$end 'CurveRenderAttribute'
												$end 'SubMapItem'
											$end 'MainMapItem'
											$begin 'MainMapItem'
												$begin 'SubMapItem'
													DataSourceID=0
													$begin 'HeaderRenderAttribute'
														$begin 'TitleFont'
															$begin 'FontAttribute'
																$begin 'Font'
																	Height=-19
																	Width=0
																	Escapement=0
																	Orientation=0
																	Weight=400
																	Italic=0
																	Underline=0
																	StrikeOut=0
																	CharSet=0
																	OutPrecision=7
																	ClipPrecision=48
																	Quality=6
																	PitchAndFamily=0
																	FaceName='Arial'
																$end 'Font'
																Color(R=0, G=0, B=0)
															$end 'FontAttribute'
														$end 'TitleFont'
														$begin 'SubtitleFont'
															$begin 'FontAttribute'
																$begin 'Font'
																	Height=-13
																	Width=0
																	Escapement=0
																	Orientation=0
																	Weight=400
																	Italic=0
																	Underline=0
																	StrikeOut=0
																	CharSet=0
																	OutPrecision=7
																	ClipPrecision=48
																	Quality=6
																	PitchAndFamily=0
																	FaceName='Arial'
																$end 'Font'
																Color(R=0, G=0, B=0)
															$end 'FontAttribute'
														$end 'SubtitleFont'
													$end 'HeaderRenderAttribute'
												$end 'SubMapItem'
											$end 'MainMapItem'
											$begin 'MainMapItem'
												$begin 'SubMapItem'
													DataSourceID=5
													$begin 'LegendRenderAttribute'
														$begin 'LegendTableAttrib'
															$begin 'TableRenderAttribute'
																$begin 'TableFontAttrib'
																	$begin 'FontAttribute'
																		$begin 'Font'
																			Height=-11
																			Width=0
																			Escapement=0
																			Orientation=0
																			Weight=400
																			Italic=0
																			Underline=0
																			StrikeOut=0
																			CharSet=0
																			OutPrecision=7
																			ClipPrecision=48
																			Quality=6
																			PitchAndFamily=0
																			FaceName='Arial'
																		$end 'Font'
																		Color(R=0, G=0, B=0)
																	$end 'FontAttribute'
																$end 'TableFontAttrib'
																$begin 'TableTitleFontAttrib'
																	$begin 'FontAttribute'
																		$begin 'Font'
																			Height=-11
																			Width=0
																			Escapement=0
																			Orientation=0
																			Weight=400
																			Italic=0
																			Underline=0
																			StrikeOut=0
																			CharSet=0
																			OutPrecision=7
																			ClipPrecision=48
																			Quality=6
																			PitchAndFamily=0
																			FaceName='Arial'
																		$end 'Font'
																		Color(R=0, G=0, B=0)
																	$end 'FontAttribute'
																$end 'TableTitleFontAttrib'
																TableBorderLineWidth=1
																TableBorderLineColor=0
																TableGridLineWidth=1
																TableGridLineColor=12632256
																TableBackgroundColor=16777215
																TableHeaderBackgroundColor=14408667
															$end 'TableRenderAttribute'
														$end 'LegendTableAttrib'
														ShowTraceName=true
														ShowSolutionName=true
														ShowVariationKey=true
														DockMode='None'
													$end 'LegendRenderAttribute'
												$end 'SubMapItem'
											$end 'MainMapItem'
											$begin 'MainMapItem'
												$begin 'SubMapItem'
													DataSourceID=1
													$begin 'LineAxisRenderAttribute'
														DecimalFieldWidth=3
														DecimalFieldPrecision=2
														ManualTitle=''
														AxisColor(R=0, G=0, B=0)
														MinScale=0
														MaxScale=1
														TickSpacing=1
														ManualUnits=false
														Units='mm'
														AxisScale='Linear'
														NumberFormat='Auto'
														$begin 'TextFont'
															$begin 'FontAttribute'
																$begin 'Font'
																	Height=-12
																	Width=0
																	Escapement=0
																	Orientation=0
																	Weight=400
																	Italic=0
																	Underline=0
																	StrikeOut=0
																	CharSet=0
																	OutPrecision=7
																	ClipPrecision=48
																	Quality=6
																	PitchAndFamily=0
																	FaceName='Arial'
																$end 'Font'
																Color(R=0, G=0, B=0)
															$end 'FontAttribute'
														$end 'TextFont'
														InfMapMode=false
														InfMapValue=1.79769313486232e+306
														AutoRangeMin=true
														AutoRangeMax=true
														AutoSpacing=true
														kNumMinorDivisions=5
														ShowAxisTitle=true
														ShowAxisUnits=true
														vwm='FullWnd'
														viewWndWd=#nan
														ActivateMargins=true
														MarginPercent=0
													$end 'LineAxisRenderAttribute'
												$end 'SubMapItem'
												$begin 'SubMapItem'
													DataSourceID=2
													$begin 'LineAxisRenderAttribute'
														DecimalFieldWidth=3
														DecimalFieldPrecision=2
														ManualTitle=''
														AxisColor(R=0, G=0, B=0)
														MinScale=0
														MaxScale=1
														TickSpacing=1
														ManualUnits=false
														Units='mm'
														AxisScale='Linear'
														NumberFormat='Auto'
														$begin 'TextFont'
															$begin 'FontAttribute'
																$begin 'Font'
																	Height=-12
																	Width=0
																	Escapement=0
																	Orientation=0
																	Weight=400
																	Italic=0
																	Underline=0
																	StrikeOut=0
																	CharSet=0
																	OutPrecision=7
																	ClipPrecision=48
																	Quality=6
																	PitchAndFamily=0
																	FaceName='Arial'
																$end 'Font'
																Color(R=0, G=0, B=0)
															$end 'FontAttribute'
														$end 'TextFont'
														InfMapMode=false
														InfMapValue=1.79769313486232e+306
														AutoRangeMin=true
														AutoRangeMax=true
														AutoSpacing=true
														kNumMinorDivisions=5
														ShowAxisTitle=true
														ShowAxisUnits=true
														vwm='FullWnd'
														viewWndWd=#nan
														ActivateMargins=true
														MarginPercent=0
													$end 'LineAxisRenderAttribute'
												$end 'SubMapItem'
												$begin 'SubMapItem'
													DataSourceID=8
													$begin 'LineAxisRenderAttribute'
														DecimalFieldWidth=3
														DecimalFieldPrecision=2
														ManualTitle=''
														AxisColor(R=0, G=0, B=0)
														MinScale=0
														MaxScale=1
														TickSpacing=1
														ManualUnits=false
														Units='mm'
														AxisScale='Linear'
														NumberFormat='Auto'
														$begin 'TextFont'
															$begin 'FontAttribute'
																$begin 'Font'
																	Height=-12
																	Width=0
																	Escapement=0
																	Orientation=0
																	Weight=400
																	Italic=0
																	Underline=0
																	StrikeOut=0
																	CharSet=0
																	OutPrecision=7
																	ClipPrecision=48
																	Quality=6
																	PitchAndFamily=0
																	FaceName='Arial'
																$end 'Font'
																Color(R=0, G=0, B=0)
															$end 'FontAttribute'
														$end 'TextFont'
														InfMapMode=false
														InfMapValue=1.79769313486232e+306
														AutoRangeMin=true
														AutoRangeMax=true
														AutoSpacing=true
														kNumMinorDivisions=5
														ShowAxisTitle=true
														ShowAxisUnits=true
														vwm='FullWnd'
														viewWndWd=#nan
														ActivateMargins=true
														MarginPercent=0
													$end 'LineAxisRenderAttribute'
												$end 'SubMapItem'
												$begin 'SubMapItem'
													DataSourceID=9
													$begin 'LineAxisRenderAttribute'
														DecimalFieldWidth=3
														DecimalFieldPrecision=2
														ManualTitle=''
														AxisColor(R=0, G=0, B=0)
														MinScale=0
														MaxScale=1
														TickSpacing=1
														ManualUnits=false
														Units='mm'
														AxisScale='Linear'
														NumberFormat='Auto'
														$begin 'TextFont'
															$begin 'FontAttribute'
																$begin 'Font'
																	Height=-12
																	Width=0
																	Escapement=0
																	Orientation=0
																	Weight=400
																	Italic=0
																	Underline=0
																	StrikeOut=0
																	CharSet=0
																	OutPrecision=7
																	ClipPrecision=48
																	Quality=6
																	PitchAndFamily=0
																	FaceName='Arial'
																$end 'Font'
																Color(R=0, G=0, B=0)
															$end 'FontAttribute'
														$end 'TextFont'
														InfMapMode=false
														InfMapValue=1.79769313486232e+306
														AutoRangeMin=true
														AutoRangeMax=true
														AutoSpacing=true
														kNumMinorDivisions=5
														ShowAxisTitle=true
														ShowAxisUnits=true
														vwm='FullWnd'
														viewWndWd=#nan
														ActivateMargins=true
														MarginPercent=0
													$end 'LineAxisRenderAttribute'
												$end 'SubMapItem'
												$begin 'SubMapItem'
													DataSourceID=10
													$begin 'LineAxisRenderAttribute'
														DecimalFieldWidth=3
														DecimalFieldPrecision=2
														ManualTitle=''
														AxisColor(R=0, G=0, B=0)
														MinScale=0
														MaxScale=1
														TickSpacing=1
														ManualUnits=false
														Units='mm'
														AxisScale='Linear'
														NumberFormat='Auto'
														$begin 'TextFont'
															$begin 'FontAttribute'
																$begin 'Font'
																	Height=-12
																	Width=0
																	Escapement=0
																	Orientation=0
																	Weight=400
																	Italic=0
																	Underline=0
																	StrikeOut=0
																	CharSet=0
																	OutPrecision=7
																	ClipPrecision=48
																	Quality=6
																	PitchAndFamily=0
																	FaceName='Arial'
																$end 'Font'
																Color(R=0, G=0, B=0)
															$end 'FontAttribute'
														$end 'TextFont'
														InfMapMode=false
														InfMapValue=1.79769313486232e+306
														AutoRangeMin=true
														AutoRangeMax=true
														AutoSpacing=true
														kNumMinorDivisions=5
														ShowAxisTitle=true
														ShowAxisUnits=true
														vwm='FullWnd'
														viewWndWd=#nan
														ActivateMargins=true
														MarginPercent=0
													$end 'LineAxisRenderAttribute'
												$end 'SubMapItem'
											$end 'MainMapItem'
										$end 'PlotAttributeStoreMap'
									$end 'DocAttributes'
									$begin 'DocDefaultAttributes'
										$begin 'PlotAttributeStoreMap'
										$end 'PlotAttributeStoreMap'
									$end 'DocDefaultAttributes'
									$begin 'PerViewPlotAttributeStoreMap'
										$begin 'MapItem'
											ItemID=-1
											$begin 'PlotAttributeStoreMap'
												$begin 'MainMapItem'
													$begin 'SubMapItem'
														DataSourceID=4
														$begin 'BasicLayoutAttribute'
															$begin 'LayoutRect'
																Top=571
																Left=567
																Bottom=9834
																Right=9241
															$end 'LayoutRect'
														$end 'BasicLayoutAttribute'
													$end 'SubMapItem'
													$begin 'SubMapItem'
														DataSourceID=12
														$begin 'BasicLayoutAttribute'
															$begin 'LayoutRect'
																Top=571
																Left=567
																Bottom=9834
																Right=9241
															$end 'LayoutRect'
														$end 'BasicLayoutAttribute'
													$end 'SubMapItem'
													$begin 'SubMapItem'
														DataSourceID=19
														$begin 'BasicLayoutAttribute'
															$begin 'LayoutRect'
																Top=75
																Left=75
																Bottom=9925
																Right=431
															$end 'LayoutRect'
														$end 'BasicLayoutAttribute'
													$end 'SubMapItem'
												$end 'MainMapItem'
												$begin 'MainMapItem'
													$begin 'SubMapItem'
														DataSourceID=15
														$begin 'CartesianAxisLayoutAttribute'
															$begin 'AxisRect'
																Top=75
																Left=9241
																Bottom=9925
																Right=9925
															$end 'AxisRect'
															$begin 'GridRect'
																Top=571
																Left=567
																Bottom=9834
																Right=9241
															$end 'GridRect'
														$end 'CartesianAxisLayoutAttribute'
													$end 'SubMapItem'
													$begin 'SubMapItem'
														DataSourceID=16
														$begin 'CartesianAxisLayoutAttribute'
															$begin 'AxisRect'
																Top=75
																Left=456
																Bottom=570
																Right=9241
															$end 'AxisRect'
															$begin 'GridRect'
																Top=571
																Left=567
																Bottom=9834
																Right=9241
															$end 'GridRect'
														$end 'CartesianAxisLayoutAttribute'
													$end 'SubMapItem'
												$end 'MainMapItem'
												$begin 'MainMapItem'
													$begin 'SubMapItem'
														DataSourceID=4
														$begin 'CartesianCurveGroupLayoutAttribute'
															X_spc=100000000
															X_fwd=3
															X_fpr=2
															Y1_spc=0.1
															Y1_fwd=3
															Y1_fpr=2
														$end 'CartesianCurveGroupLayoutAttribute'
													$end 'SubMapItem'
												$end 'MainMapItem'
												$begin 'MainMapItem'
													$begin 'SubMapItem'
														DataSourceID=6
														$begin 'DockableOverlayLayoutAttribute'
															$begin 'Dock_0'
																$begin 'OverlayLayoutAttribute'
																	$begin 'BoundingRect'
																		Top=4850
																		Left=531
																		Bottom=9850
																		Right=8031
																	$end 'BoundingRect'
																	ModifySize=false
																	ModifyPosition=false
																$end 'OverlayLayoutAttribute'
															$end 'Dock_0'
														$end 'DockableOverlayLayoutAttribute'
													$end 'SubMapItem'
												$end 'MainMapItem'
											$end 'PlotAttributeStoreMap'
											PlotType=1
										$end 'MapItem'
									$end 'PerViewPlotAttributeStoreMap'
									IsViewAttribServer=false
									ViewID=-1
									$begin 'SourceIDMap'
										IDMapItem(120, 0, -1, 21)
									$end 'SourceIDMap'
									$begin 'TraceCharacteristicsMgr'
									$end 'TraceCharacteristicsMgr'
									$begin 'CartesianXMarkerManager'
										RefMarkerID=-1
										CurrentMarkerID=-1
										$begin 'ReferenceCurves'
										$end 'ReferenceCurves'
									$end 'CartesianXMarkerManager'
									$begin 'CartesianYMarkerManager'
									$end 'CartesianYMarkerManager'
									XAxisStackID=-1
									$begin 'AllTransSrcDwg'
										$begin 'PT'
											ID=1
											TransSrcDwg(-1, 0, 19, 1, 15, 2, 16, 5, 6, 11, 12, 21, 22)
										$end 'PT'
									$end 'AllTransSrcDwg'
									$begin 'AllPtSVID'
										PtID(1, -1, 4)
									$end 'AllPtSVID'
								$end 'PlotDisplayDataManager'
							$end 'Report2D'
						$end 'XY Plot 5'
					$end 'Reports'
					$begin 'ReportsWindowInfoList'
						$begin 'XY Plot 1'
							ReportID=113
							$begin 'WindowInfoList'
								$begin 'Report2D'
								$end 'Report2D'
							$end 'WindowInfoList'
						$end 'XY Plot 1'
						$begin 'XY Plot 2'
							ReportID=115
							$begin 'WindowInfoList'
								$begin 'Report2D'
								$end 'Report2D'
							$end 'WindowInfoList'
						$end 'XY Plot 2'
						$begin 'XY Plot 3'
							ReportID=117
							$begin 'WindowInfoList'
								$begin 'Report2D'
								$end 'Report2D'
							$end 'WindowInfoList'
						$end 'XY Plot 3'
						$begin 'XY Plot 4'
							ReportID=119
							$begin 'WindowInfoList'
								$begin 'Report2D'
								$end 'Report2D'
							$end 'WindowInfoList'
						$end 'XY Plot 4'
						$begin 'XY Plot 5'
							ReportID=121
							$begin 'WindowInfoList'
								$begin 'Report2D'
								$end 'Report2D'
							$end 'WindowInfoList'
						$end 'XY Plot 5'
					$end 'ReportsWindowInfoList'
				$end 'ReportSetup'
				$begin 'Properties'
				$end 'Properties'
				$begin 'UserDefinedDocument'
					$begin 'Data'
					$end 'Data'
				$end 'UserDefinedDocument'
			$end 'HfssDesignInstance'
		$end 'Instance'
	$end 'DataInstances'
	$begin 'WBSystemIDToDesignInstanceIDMap'
	$end 'WBSystemIDToDesignInstanceIDMap'
	$begin 'WBSysIDSysDetails'
	$end 'WBSysIDSysDetails'
	$begin 'WBConnIDConnDetails'
	$end 'WBConnIDConnDetails'
$end 'AnsoftProject'
$begin 'ProjectPreview'
	Thumbnail64='/9j/4AAQSkZJRgABAQAAAQABAAD/2wBDAAEBAQEBAQEBAQEBAQEBAQEBAQEBAQEBAQEBAQEBAQEBAQE\
BAQICAQECAQEBAgICAgICAgICAQICAgICAgICAgL/2wBDAQEBAQEBAQEBAQECAQEBAgICAgICAgICAg\
ICAgICAgICAgICAgICAgICAgICAgICAgICAgICAgICAgICAgICAgL/wAARCABgAGADASIAAhEBAxEB/\
8QAHwAAAQUBAQEBAQEAAAAAAAAAAAECAwQFBgcICQoL/8QAtRAAAgEDAwIEAwUFBAQAAAF9AQIDAAQR\
BRIhMUEGE1FhByJxFDKBkaEII0KxwRVS0fAkM2JyggkKFhcYGRolJicoKSo0NTY3ODk6Q0RFRkdISUp\
TVFVWV1hZWmNkZWZnaGlqc3R1dnd4eXqDhIWGh4iJipKTlJWWl5iZmqKjpKWmp6ipqrKztLW2t7i5us\
LDxMXGx8jJytLT1NXW19jZ2uHi4+Tl5ufo6erx8vP09fb3+Pn6/8QAHwEAAwEBAQEBAQEBAQAAAAAAA\
AECAwQFBgcICQoL/8QAtREAAgECBAQDBAcFBAQAAQJ3AAECAxEEBSExBhJBUQdhcRMiMoEIFEKRobHB\
CSMzUvAVYnLRChYkNOEl8RcYGRomJygpKjU2Nzg5OkNERUZHSElKU1RVVldYWVpjZGVmZ2hpanN0dXZ\
3eHl6goOEhYaHiImKkpOUlZaXmJmaoqOkpaanqKmqsrO0tba3uLm6wsPExcbHyMnK0tPU1dbX2Nna4u\
Pk5ebn6Onq8vP09fb3+Pn6/9oADAMBAAIRAxEAPwD+/iiiigAoor5b/aq/aq8G/sveDbK/v7L/AITH4\
l+Mf7TsfhT8KbHU49L1Xxtqulx2R1XVtW1U2V1/wh3w00b+1NJl8R+I5bS6j02PVLKwsLLWfE2s+HPD\
mt74bDV8XXpYbDU3Wr1naMVu36uySSu5SbUYpOUmkmxSkopyk7JH1JRX8znxO/ay/bZ+M11qRvfj9/w\
z94ZuwG0nwV+zZ4Q8KWmqaXbvqsmqR2Hiv4tfF3QfEup+NdWs4E02yXVdC03wHa6hHaXU914ehS/FjZ\
fL3ib4P/Dzx5ex6x8UtBm+NniC2s002z8V/H/XfEXx/wDGWn6PDNcXVv4f0zxl8Z9W13VNM8MxXt5qF\
zDplvdx2EN1q17dRWyXF7dSzfbYbgTETipYzMaeHb+zThKs43tpJydGN/8ABKa03OWWKivhg5eun+f6\
H9glFfx/+GfhtoHw9F+nwo1f4j/A+y1X7K+r6N+z98YPiz+z94c1q6szcLbanrfhn4L+NtC0/WdbWG5\
ki+33VtLeGCOK3M5gghjj+kPhj+1X+1n8CrrTv+ES+M+tfFvwVpIMR+En7Rd0/wAQLK90y51WLXNZh0\
n46SWjfEPSfGN3dR3lrY614j13xzpGg2mvXEUPg7UrWy0aw06cVwNiIKbwmYQxEo7KpB0nLyTUqqUr6\
LmcY21c1sOOKi/ii4+mv+R/ThRXzf8Asy/tUfCv9q7wVqPi74bz6xpmpeGtZl8N+Pvh34xtdO0r4ifD\
jxLHGtzFo3jHRdL1W+toTc6dJb3mn31je32larY3cV7pd/eWriWvpCvia9Cthq1ShiKbo1qTtKMlZp/\
8Fap7NNNXTOlNSSad0wooorIYUUUUAFfzJ/tYf29/w3T+1r/wlP8Aa/2r+3Pg1/wgP9v/AGz7R/wp3/\
hQHw0/sn/hEP7R+b/hWn/C5v8AhfX2b7F/xK/+En/4S/yv+Jr/AGzX9Nlfzcf8FefDcs37WHgHxX4b1\
a78L+N9O+Afhe0sNdtJb+XTNQtoPiH8Ubi30bxt4ZttStrbxz4aD3WooLW8IuLJdavbjQ77R9UmTUof\
rODcTDD5vNVF7uIoyhe1+X36c+a29vcs7Xdm7JvR4YmPNT06NP8AM8JTqfp/UVI3Q/Q/yr500z48XGj\
oLT4o/Dzxl4Z1XYPI1D4f+HPGHxo8Ha2QEkmOkal4D8Jy6vpZgintFmXXtC0QSXEk0emPqkFtNdjdX9\
pP4CImzV/i14H8IaiAftHh34ha5a/Dbxhp+STD/a/grx82m6vovnQGKe3+12UP2m1uYLuDzLaeGWT9c\
hSqSV4Qc4vl1j7y+TjdO2zs9Hoec9N9D2V/un8P5isy56n6L/OvJpf2kfgLKjJo/wAWfA/i/UWx9n8O\
/D3XLX4keMNRwQZv7I8F+AW1LVtZ8mASz3H2Sym+zWttPdz+XbQTSx8zqPxW8d+IFe18EfCrXNDS6y9\
l40+Kl1oWh+HF0mbdFb65Z+DtA8QXviW/1YCa0u49A1mw8KTSwRXFrqGqaHfokL51KVSN3UXslfebUe\
vTmtfTWyu/IFrtqfpD/wAE0NTvYv29tR0bSdRuotOv/wBkb4nan490nT7uVLK9vdI+MnwJtPhJqPi+x\
tpBHc3VrBrfxsj8OTXqM8Cav4pTTGUXGrB/6M6/m8/4I9+FrLw/+078RL032ta9r2r/AAO11tc8T+Jd\
VudZ13VntvH/AMPZoojNMRBo2jJe3+q3FtpGlwWGi6fNrF2dN02zS4lRv6Q6/IeLasKubydNe7CnTjd\
qzlZN3f32X91L0PRw6apq/cKKKK+ZNwooooAK/ni/4Kx/8nNeCf8Ash3hr/1PfiZX9Dtfzxf8FY/+Tm\
vBP/ZDvDX/AKnvxMr3uG/+RpT/AMMv0Mq3wP1R+f2n/dH4fzFdPD0H0P8AOuY0/wC6Pw/mK6eHoPof5\
1+rUOnyOQml/wBW/wBE/lXJah90/j/M11sv+rf6J/6DXJah90/j/M0qu3yZMdvu/JH6A/8ABJz/AJOa\
8bf9kO8S/wDqe/DOv6Ha/ni/4JOf8nNeNv8Ash3iX/1PfhnX9DtflPEf/I0qf4IfkdtH4F6sKKKK8I1\
CiiigAr+eL/grH/yc14J/7Id4a/8AU9+Jlf0O1/PF/wAFY/8Ak5rwT/2Q7w1/6nvxMr3uG/8AkaU/8M\
v0Mq3wP1R+f2n/AHR+H8xXTw9B9D/OuY0/7o/D+Yr5j/ax/aM8UfAKx8Cx+EtD0DVNS8XXPiF57vxEN\
RubKysvD0ekLJbxafpl7ayS3U8+u2zLMbkJClg6GCVp1kg/XMDQqYmtToUlepO1ru2ybevomccpKKbe\
yPsqT7jD/c/lXI6h90/j/M18Dfs8ftn/ABD+KvxW0H4f+LfDPgyHTvEdrrSQ33h231zTb3T73SdGvtd\
iuJf7S1u+jvrV4NLuYGhCwOHvEnE+2FoJ/vnUPun8f5mrzDB18FONKukpyjzKzurO6/NMmm1JNr+tEf\
oD/wAEnP8Ak5rxt/2Q7xL/AOp78M6/odr+eL/gk5/yc142/wCyHeJf/U9+Gdf0O1+P8R/8jSp/gh+R3\
UfgXqwooorwjUKKKKACv5wf+Cv3iD+yf2nvh5p9ho+reKPEWqfAzRJNJ8LeH/7L/trUbXTvHvxEbVdQ\
Eut6pZWOm6TaR3Vr595fXlraia+tLJJn1C/0+0uv6Pq/mH/bE1DxP4k/bg/ak1vxEl5dad4N8T/Cr4J\
eBdUfTks9PtPBnhn9nr4RfGuXwhbXdraxRateWfj79orx7qs807XGoonjy3tp7j+z4NJtrb6jhGgq2a\
TlJrlw9KU2r2cvfpwSXzmm9vdTs07MwxD5aenVo/L7Vda+IniW7vND07xHaWV9Y3t1pPiCw8Evqdr4H\
0BYpH0vVrHUvinrXhJNR+J+uLeQPiy8IR+DbnRpbTV9L1PxJp+rQaVeSfCH7YvhbWPDz/Dm41nxPqGv\
T36eLoIrRtW8e6hounxWDeGZPtNha/ET4geJb201S4fUGW7ki1GO1mi02yVLKKWGae5/Q7wNpF34ZsN\
R8Ian5o1fwtruuWty185m1zVtFvvEuvzeEfG+v3m0LreseIdDtl1K/wBUhzBea1JrML+RqVjqdhY8F+\
0Z4C134k/DgeF/DumNqWozeIdJu9yP4ejfTra0S6e4v1PiBUy2xvIC2d1Y3TG9w1w1mbu1uf33LVRw9\
Wj7NRVNddFdPS7b7J6Xbdt227vzJXlF3bbZ+Zf7Odp4lvvjL4OtfCHij/hDPEUv/CQ/2d4l/sSw8Rf2\
bs8K65Jd/wDEm1RhBeedYpc2/wA5Hl/avNX50Wv1x8P678XbbUI9C15PDOuXdwtxJ4e0e51JYvEHim0\
trWfVdXg074hW2gaNouseP7aK1vvsvh+fwx4ZtbrTJIb1fEM/9la/cQ8J+z58F9E+F3he0vLjw4un+P\
NQtLqx8R6rd3cWoajc20OsX01nFE9te3FtplpJaiwkeCzYK/2eAXT3E9uso9ae0m8W+OfBOj6BBey6j\
4P8a6X4n1rxHBp95Po/g+z07SL6fUrK8vpYk0691/VND1eHRxpZuTqdnZ+P4vEUVm0FlHMbzN4fFOTn\
SjKNOLjztJv3b6qS15W9knt8NnIIXilZ2P1J/wCCQ2u6Lr37Svj6fRdUtNTjsvgz4o0+/W3Z0u9L1OH\
xv8LZrnR9a025SO50HXYEuIRdafew299ZyP5N3bwTK0a/0ZV/PL/wTa06/vf27tc1bRrGd9L8M/sk+N\
dO+JGp21sYra1v/HPxj+FFz8FLHWrwoov557f4d/H+TS4g0ptF07V3K2/20G5/oar+feLaMaGcTjCV4\
yp05We8brRS21tZp2V4tO2p6eHbdNN92FFFFfMm4UUUUAFfCH7aX7FulftI6ZbeO/Atxo3hD9ofwdo/\
9meFPFWp/abbw3498NW11e6mnwn+LEmmWVxczeD31HUNTn0fWILa81Xwbqur3WqaXa6lpmpeKfC3iv7\
vorpwmLxGBxFPE4ao6dWm9H0a6xktnFrRp6NEyipJxkrpn8jvxr/Z5+JHw/ZJ/wBpz9l7xpoeneF/+E\
ml0r4v6BoEXxe+HXh+z0E2r+LfiRovxc+E51DU/gL4LtoLfS9UtvEfjiz+Hd+LG3TUzbWNxo+rRaP4X\
4a+Gvh7x3oMfiv4efH7xrr3ghNW1Hwtp2qeDtS+Dvi/w5Z6nodppGpXvhceLZ/hxqVxrOt2GkeIvDsl\
ydR1G+1cwazZXOo3E73cc839q1eC/FL9lb9mD44+ILPxZ8a/2cPgL8YPFWnaPb+HdP8AE3xS+D/w9+I\
HiCx8P2l7qGpWuhWes+LPDt3c22jxajq+q3EdqkiwJPqdxKqCSaRm++wPH9SnGEMVguVreVKV4+ipVe\
azfWXtd72jZ2XLLCLXln9/+a/yP5CPEmg/AnwNqMej/GL9oW7g1e4sYNT0nSvG3xk8O/CXUrbTbie7t\
X1C1sfh3J4Vl1ixuLqxkjEt+t9HFJpciWbW7NeCb6s+EXw38ZfEuHQPCP7K/wAGNQ8e+G7+0h1DQPGv\
g7SLbwj+y/p2k6vfW8epeIF+Pf2FfCWvafpniTWTD4j0nwbP4q8Z6de2mtW6+Er7VdE1qxs/6fPhb8G\
vg/8AA7w/eeE/gp8Kfht8H/Cuo6xceItQ8M/C3wL4X+H/AIfvvEF3Zafpt1rt5o3hPS7S2udYl07SNK\
t5Lp42neDTLeJnMcMar6TRjPEGpVi4YfANuN+WVWreN2rX9lCEeXroqjv33COES+Kf3L9X/kfLf7J/7\
Kvg39lTwHquhaPe/wDCU+PvHmtQeM/jB8Sp9Mj0W78f+N49D0rw5DdWWhRXtynhTwdpvh/RNJ0vQtHS\
6u3stP0yOXUtR1rX7vWdf1b6koor8/xOJr4uvUxOJqOtXrO8pPr0WiskkklGKSjGKUYpJJHXGKilGKs\
kFFFFYDP/2Q=='
	$begin 'DesignInfo'
		DesignName='HFSSDesign1'
		Notes=''
		Factory='HFSS'
		IsSolved=true
		'Nominal Setups'[1: 'Setup1']
		'Optimetrics Setups'[1: 'ParametricSetup1']
		'Optimetrics Experiment Types'[1: 0]
		Image64='/9j/4AAQSkZJRgABAQAAAQABAAD/2wBDAAEBAQEBAQEBAQEBAQEBAQEBAQEBAQEBAQEBAQEBAQEBAQE\
BAQICAQECAQEBAgICAgICAgICAQICAgICAgICAgL/2wBDAQEBAQEBAQEBAQECAQEBAgICAgICAgICAg\
ICAgICAgICAgICAgICAgICAgICAgICAgICAgICAgICAgICAgICAgL/wAARCADIAMgDASIAAhEBAxEB/\
8QAHwAAAQUBAQEBAQEAAAAAAAAAAAECAwQFBgcICQoL/8QAtRAAAgEDAwIEAwUFBAQAAAF9AQIDAAQR\
BRIhMUEGE1FhByJxFDKBkaEII0KxwRVS0fAkM2JyggkKFhcYGRolJicoKSo0NTY3ODk6Q0RFRkdISUp\
TVFVWV1hZWmNkZWZnaGlqc3R1dnd4eXqDhIWGh4iJipKTlJWWl5iZmqKjpKWmp6ipqrKztLW2t7i5us\
LDxMXGx8jJytLT1NXW19jZ2uHi4+Tl5ufo6erx8vP09fb3+Pn6/8QAHwEAAwEBAQEBAQEBAQAAAAAAA\
AECAwQFBgcICQoL/8QAtREAAgECBAQDBAcFBAQAAQJ3AAECAxEEBSExBhJBUQdhcRMiMoEIFEKRobHB\
CSMzUvAVYnLRChYkNOEl8RcYGRomJygpKjU2Nzg5OkNERUZHSElKU1RVVldYWVpjZGVmZ2hpanN0dXZ\
3eHl6goOEhYaHiImKkpOUlZaXmJmaoqOkpaanqKmqsrO0tba3uLm6wsPExcbHyMnK0tPU1dbX2Nna4u\
Pk5ebn6Onq8vP09fb3+Pn6/9oADAMBAAIRAxEAPwD+/iiiigAooooAKKKKACiiigAooooAKKKKACiii\
gAooooAKKKKACiiigAooooAKKKKACiiigAooooAKKKKACiiigAoor80f2zv27b74QazP8GvgCng7xL8\
cbL+zL/xxrvjPTNX8TfDX4M6Ve2tnrWm6V4u0Tw34n0a88W/EvW9HurKWw8OWms6ZJpWjavF4r169tL\
W58KaN417MBgMVmWJhhcJT56ktW9oxirXnN9Iq613bajFOUopzOcYRcpOyPtr4w/HD4SfADwifHPxl+\
IHhz4feG5b06PpVxrt6E1LxR4kfTNT1ix8GeB/D1qkuo+PfH19YaNqjaZ4f0W0v9a1WSyeDTbC6nxGf\
y2+Iv8AwVq1q9+2ad+zx+y54x8RSj+2jp3j39oLxn4d+C3w/wBS06LbB4b1/RPDvhOPxh40uJb5pob3\
+xvEfhnwbf29lDLBqculasP7PH5n6mNc8XeM7v4pfE3xVrHxW+Luo6PD4av/AIq+NbDwpF4ufwraSwT\
WHg/SYfB/hvSdK8IeDIZ7WG5Gj6HpmmaZPqUt3rd3a3Gu6nqmp3ujH3/D+tfpOXcG5bhqanj75jXVrq\
84UU+0VFwqSSe0pSjzK16cdUcU8TOXwe4vx/y/rc9y8Uftrft7/ED7Cb341fDj4IWMP2m+fTv2ffg5o\
t94jW6u/s/2fQtb8c/tD3/jfT/E+iWUJu4/tVh4Q8MXuoT+VeMLCAPpbeJa5r3xg8XapdeIfGv7Tn7V\
uv8AibUPI/tPVtD/AGj/AIs/B/S7v7Jbw2Nn9l+HXwA8T+EvCPh3y9PtrSJ/7J8P6f8Aa5IXvr/7Xqd\
1e3tylFfR0sDgcNGP1fA0aD1XNClTjNq97OajzyV7aSk9l2VsHOct5t/NmM0fjkEgftC/th/+Jtftee\
n/AGW2m+X45/6OF/bD/wDE2v2u/wD59lar/eP4fyFNrolTppRtBL5LyFd92e2+F/21v27vh79uurD44\
+Evjl9r+yzy6J+0R8KPBlp5X9mfaJI9K8H+Kf2ctM8B/wDCH/2l9peHUNQ1nR/Gn2f7JY3GnabD9nvr\
XVvsT4df8FcrJdWk0/8AaM/Zz8YfCvR32Tw/EL4N+Jrn9pfwRpdq9tfBLfxNoOk+BfDnj3+2pNVtrG2\
jh8P+BfElnGmt297e6jZWcGpTWH5jVSfqPp/U15GKyDJcYpKrl9OlOSsp0V7GUdtYxp2pN6ac9OaTu7\
O7vpGtVj9tteev56/if1G/Cj4w/Cr47eCdM+I/wZ+Ing74oeBNY3pYeKvA/iDTfEWjvcxJG11p091pt\
xILHV7cyol1ZziO7tJcw3MMUqsg9Ir+QrQJPHXww8eXHxb+BXxI8S/B34oz2slnqOsaILTXvBvjC2+x\
QWo074jfDDxJFcaL4ttJV0vw7Hc30UFh4lFp4ZsLPT/EWmx2tuYv6Bf2LP22tK/ac0u58HeOdD0b4af\
tD+F9H/trxX8OtM1658QeG/EvhqO6stPf4i/CfxHqek6fc+KfB8Wo6lpllrFtPY22q+GNV1K1s9Ut5N\
M1bwt4g8TfAZ3wxWy2EsVhajxWCVua6tUpX250tJR6e0jpf44U7xUuulXVT3WuWX4P+ux94UUUV8qdA\
UUUUAFFFFABRRRQAUUUUAFFFFABRRRQB4L+0/8AFLxB8G/gL8SfHfgmz0fVfiZFo9r4U+DHh/xFb3tx\
4f8AF3x6+JGsab8OPgJ4H102OoWTWej678ZPFngbR7q7mv8ATLOyg1t7u/1XS7GC41C2/mksbS0sYUt\
LK41i+hhXa+seJ7vSdV8Z+JLtsPf+LPiB4i0XQdLh8Z/EnV75rnU/EmvvYW134h13VtQ1u/Rr6/uXf+\
gD/goz8OZPij+xB+0joNn/AGg+veG/h5c/F3wZbade2OntqXxE+AuqaZ8cfhvo+o3WooY08PXvj34ee\
HLTVFElrNJpt7dx21/p9w8V9b/z0+E/EOj+LvDmgeK/D15/aGgeJ9E0vxDod/8AZ7q0+3aPrVjbalpl\
59lvoIprbzbK5gfy5o45U37ZERwVH6ZwRTpfUMZVil7d1uWTtqoqEXC7vs26llZbPV624cU3zQXS39f\
odSn3R+P8zU0ff8P61Cn3R+P8zU0ff8P619uvgl6/5HKSUUUUn8MfmBC/3j+H8hTac/3j+H8hTactoe\
n+QFeqT9R9P6mrtUn6j6f1NQBRm6N9T/I1xep/EvVvgB4g8KftM+F4tviX9n/WLbx7fSWz20Gp618KL\
K/sLj47fDy0mvbC5t5v+Ek+E1l4m023iu4XtoNXk0nV45LLUtJ03VdP7Sbo31P8jXz9+0fLH/wo74ra\
bu/03xR4K1vwLoUOD/p3ir4gW7+CPCOl+ZjZbfa/FHiDSLXz5mjtrf7X591NDbxyzJlGEKs4UqsVOlV\
cYTT2lCVoyi+6lFtNdU2ioOzbW6R/bJRRRX4IesFFFFABRRRQAUUUUAFFFFABRRRQAUUUUAeIftNf8m\
3ftB/9kQ+K/wD6gev1/HF4L8VL8GJdTXVGnm+E+savquvXt78ss3wv17xFq95rfiTWtRdv3l58N7/WN\
Rvr6+uGZ5vDd3cz3Mol8N3E0nhb+x39pr/k279oP/siHxX/APUD1+v5A9O6j6/1r7vg+vKhTxLXvQlN\
c0e/u79bSXR2dtU04tp8uISbj6H05pWpadrWmadrGj6hZatpGrWVrqWl6ppt1Bf6dqWnX0KXVjqGn31\
rI8V5ZTW0sUkUsbNHJHIroxUgnTj7/h/WvkK38H67oGoXut/DDxle+CNR1K9utS1Tw/qdpP4w+GWt39\
9P517fah4FutVtJNDvZJrjVLuWfw3qfh6bUNT1Fr/W5NXKmF+10/4z+IfC+LL4q+BdaWNVSK18cfCvQ\
vEvxF8N61MqtHGL3wX4f0y78S+C9Wufst9dNamx1jRdPhe3tX8W3t9KkT/o9KdOtB+yleUvsvSXTTtJ\
9uVttatLVLicWtz6Morw+P8AaV+AaqU1b4teCPCGoIdtz4e+IetW/wANfF+nkgPF/a3gv4gHTdW0gS2\
7RT25urKEXFtcw3UBkt5opX9j0zU9N1rTdP1nRtQsdW0jVrG01PStV0y7gv8ATdT02/gjurHUNPvrWR\
4r2xmtZYpIpY2aOSORXRipBNzp1IRg5wcU77pr8xE7/eP4fyFNpz/eP4fyFNqZbQ9P8gK9Un6j6f1Ne\
W6p8f8A4L6Vf6hov/CyvCuteJtMvbnTbzwV4P1FPHXxAGo2Fw9vqVhb/D7wWt/rd9e2jQ3L3sUFhI9n\
DZXFxdLDBbTyR8pd/Fnxf4mVrf4cfDjXLO1uMrbePPipav4L8OQ2uGtbq/s/Ac1wPFurava6g4aPStU\
0rwva6nBp9w8PiGzhl0+5vG6U4q84+zj3l7q+TdrvrZXbV2k7AlfRansWsalp2j6bqOr6vf2WlaTpVn\
d6lqep6ldQWOnabp1jBLdXt/f3t1IsdnZQ20UskssjKkaRs7sFBI+WNXu7/wCIut6N4p1Wxu9G8MeGL\
+51T4f6Bf2k2n69d6leaTqnh+Xx14rtriNLjR7iXQdb1i10zQ5BHJZWerzXmuxHWri30vwvtS/D2PVN\
Qs/EHxF1q++JHiKwvbXVdMGtww2vgzwtqtrOL2zuvBPgC1J0/Rryxvpb7+zdXvBqfiq3tL57K48R3sA\
FaWo9T9f615eLxEYU5Qoy5nNWcrWVrWainrZrRtpO2lluaxjbVn9tdFFFfh56YUUUUAFFFFABRRRQAU\
UUUAFFFFABRRRQB4h+01/ybd+0H/2RD4r/APqB6/X8gendR9f61/X5+01/ybd+0H/2RD4r/wDqB6/X8\
gendR9f619pwt/BxP8AjX/pJzV94+h2dn2/4FW9b9/90Vg2fb/gVb1v3/3RX3FL4F/XRGBrxdfxX+Zr\
zW/+AvwM1nUr/V9X+DHwn1XVdUvLrUtT1PUvh14PvtQ1HUb6d7m9v7+9utHaS8vZrmWWSWWRmeR5Gd2\
LEk+lRdfxX+Zq8nU/T+orup1J00nCbg2uja/ImW6/rqjyJf2cv2esr/xYj4NdW/5pf4I9B/1A6Q/s5f\
s9/N/xYj4Nfe/6Jf4I/wBr/qB17MvVfq38hSH+L/eH/s1avEYi/wDHn0+1Lt6kWV9v65jn7TTdP0axs\
dI0iwstK0rSrS307TNM021gsdO03TrKGO2srCwsraNY7Oyhtooo4oo1VI0jVEUKAKqXHT8P6NWxcffP\
1P8ASse46fh/Rq4ptuUm3ds0jsvQwLzv/wABrjNR6n6/1rs7zv8A8BrjNR6n6/1rz63w/wBeQz+2uii\
ivx09AKKKKACiiigAooooAKKKKACiiigAooooA8Q/aa/5Nu/aD/7Ih8V//UD1+v5A9O6j6/1r+vz9pr\
/k279oP/siHxX/APUD1+v5A9O6j6/1r7Thb+Dif8a/9JOavvH0Ozs+3/Aq3rfv/uisGz7f8Cret+/+6\
K+4pfAv66IwNeLr+K/zNXk6n6f1FUYuv4r/ADNXk6n6f1Fdcdl6Ey3X9dUWF6r9W/kKQ/xf7w/9mpV6\
r9W/kKQ/xf7w/wDZqp7/ACX5E/a/r+YzbgfP9ST/AE/pWNcdPw/o1bNx98fj/Osa46fh/Rqwn8TLjsv\
QwLzv/wABrjNR6n6/1rs7zv8A8BrjNR6n6/1rz63w/wBeQz+2uiiivx09AKKKKACiiigAooooAKKKKA\
CiiigAooooA8Q/aa/5Nu/aD/7Ih8V//UD1+v5A9O6j6/1r+vz9pr/k279oP/siHxX/APUD1+v5A9O6j\
6/1r7Thb+Dif8a/9JOavvH0Ozs+3/Aq3rfv/uisGz7f8Cret+/+6K+4pfAv66IwNeLr+K/zNXk6n6f1\
FUYuv4r/ADNXk6n6f1Fdcdl6Ey3X9dUWF6r9W/kKQ/xf7w/9mpV6r9W/kKQ/xf7w/wDZqp7/ACX5E/a\
/r+YzrkfMD7sPyI/xrFuOn4f0atq56j6v/MVi3HT8P6NWE/iZcdl6GBed/wDgNcZqPU/X+tdned/+A1\
xmo9T9f6159b4f68hn9tdFFFfjp6AUUUUAFFFFABRRRQAUUUUAFFFFABRRRQB4h+01/wAm3ftB/wDZE\
Piv/wCoHr9fyB6d1H1/rX9fn7TX/Jt37Qf/AGRD4r/+oHr9fyB6d1H1/rX2nC38HE/41/6Sc1fePodn\
Z9v+BVvW/f8A3RWDZ9v+BVvW/f8A3RX3FL4F/XRGBrxdfxX+Zq8nU/T+oqjF1/Ff5mvJfjp8Vbz4SeD\
LfWNH0C58TeJvEWuWfhDwnpMCJNHP4h1Oy1K+tWubUXkE2pKttpV4YbG1cXeo3Zt9PgeB7oXMHfRpzr\
Tp0qavOdkun49F3ZMnaz7f5o9wXqv1b+QpD/F/vD/2avzCsfjh+0F8Q5W1PwzqPxI0vTZLa+1K01H4X\
fDH4U/Fbwpf6fBZT6hbWd5p914i8/4Z+M49Es7Sa70DUPE3iDVLi+1xIbeGxV7C1u87wd+2p438C6rp\
2m/GOK01ux1K6+z6lYRnST8RfBstpHp2natfeI4/DelWOnWVuNctdd+z+H57GHX7ZTJ/aNykUGnyav6\
n9jYuSfs5QqTileKk+ba9tUot2T2k7bOzsjLnje+y/wCDc/T64HQ+jEfnz/SsS46fh/Rq1vtEF3bQ3V\
rPDc2tykdxbXNvIk0FxBNH5kM8E0bFZYXjZWVlJVlYEEg1k3HT8P6NXhT0k09zaOy9DAvO/wDwGuM1H\
qfr/WuzvO//AAGuM1Hqfr/WvPrfD/XkM/trooor8dPQCiiigAooooAKKKKACiiigAooooAKKKKAPEP2\
mv8Ak279oP8A7Ih8V/8A1A9fr+QPTuo+v9a/r8/aa/5Nu/aD/wCyIfFf/wBQPX6/kD07qPr/AFr7Thb\
+Dif8a/8ASTmr7x9Ds7Pt/wACret+/wDuivM9R8baJomowaAn23XfFt5apeaf4M8NWj6z4ou7S4nmsr\
TUZ9Ptzt0Hw9JqcItG1nVJbHRLW4mjS91G1DBqyfEGp67p8Nld/EHx1H8HbbVVnl8NeDfA9hpvj/4t6\
+bM2jzvJBd+G9Yt7421nqqf2vpOhaDq406SwTUE8VTaaZ4z+gYbDVasYpLlUtr3106JJyfqk0upzOSW\
7PeYuv4r/M18Vft8Xkdh8JvB91LJcxRJ8UdKSSS0S2mlVJ/Bnju3cvaXiGHUbbbKfOtJdsd3CZLZ5Il\
lMi9Be2OoeJd6aFbfFRLmQ75fiR8Tfih428Jrqdv5pbTLzSPg58GfGWg2wifTLeKCWG9i8HX1obqC7v\
bPUNRXUYH+Wv2qvCGtaN4J8JandnwZeaxP8QtFsx4n8N+CPFLfFTUbmXSdfksl1L4heMfifr2r+JIIE\
tYo7WzmuRt+zWUUM0MNlbxL9FluAlSxWGqTqWcGtLb6d1Jtb9Un3SMpzunp0/yPkXxV4k8P3Wt6qni7\
whc33iLSm1TTp9TQ614J8WeINfsbk6bb6t8XdL1PUdWt/wC2lXSlk1Wz0lbG9v7rWbqe8186gks83La\
7qutLb3mlQacfDfhi6g0a8j0Bbe9sdPvmtbO1udL8RC01zUbya61+4stc+1C5W5uJo7PxFLBZyRaPIl\
uujoejXOryW91ZeCPE/jeLSb5DcWOiSa1ceFrG1e7l1H/hFo3srK5vPsZee5Ms0V/BI5vZTAxZRfXHN\
6/a2VvNfJb2j6fPBq1wk2nvpmq2NxpTSh1n0XUI9T1a6NoLS6tJUtEMlxcyxvM97cLLGsK/aU6cYqy1\
tbq2tlsm7LbS1rdDmbuf0Q/DuOJPht4BS3ZWgj8F+FFhZGV0aJdCsEjKOgAZSm0ggAEdABWzcdPw/o1\
fLvhHUPGGheHNBkx4+0XSpNG0W+jk8Ia74e+LfhqW5hs4Jb3W/F3hT4h+H7LxPoegyQLYEeG/A+s3Ob\
e1urXSUsL9orrUPXNF1nxpq2lS6zoR8FfF/SILqSDUrjwFdz+BPF2jambaFm8H3Hw68c6teW9prtnJd\
2M+oDV/FWjXtrBeSwPo/wBstIo9R/O8ZlteFWc04tSb6267N/Anbpz3OuNRWSeh0953/wCA1xmo9T9f\
61bs/F2k6rqE2hTLe6F4qtbZry+8IeI7V9I8SW1rBPHZXWoQWM5K65oCalIbVdX0yS90a5uIXSy1C5C\
lqqaj1P1/rXzuJhOn7s4uEl0at2NE09j+2uiiivxs9EKKKKACiiigAooooAKKKKACiiigAooooA8Q/a\
a/5Nu/aD/7Ih8V/wD1A9fr+N3RbTXPiDe3mm+GNYvvDPhrSbu6sdc8eabbaTd6jd63YTPb3HhjwRDr+\
mXtjdT2l9E0etalc2d3aWkkEuiWcM+sHUrjw1/Wt+3z8Qbf4ZfsYftK+JmmtE1i++EvinwH4Htb+0v7\
yx1n4pfFS0/4Vf8ACPwzeJp5Vra01b4n+MPCOmSXMstraWaasbu/vbGyhuLyD+ZfwP4V03wR4a0Xwpp\
L3VxZ6LZpam/1BreXVtYvWcz6nr+u3VtbxLqHiHUNTmu77Ubry0e7vtQuLmQeZKxP6HwZh08LicRON4\
+15Y3V03GCcr30fKpR0f8ANqjlxGsory/X/hzlNeuNM+DfhrRdE8F6eP7c8c+KJtD0nUvE+p6/4lWTx\
D/wiuta9Lr3jPW9U1OfV/EotfC3gue3tIZLsyzjTNL0Vb3SdNC32ncbpthdJc32t63f/wBteKdb+znW\
9bNubSOSO0NwbDR9H09rib+xPC1l9ru1sbFZpjGbu4u7u4vdUvdR1G90vjHaTaf4z+F3jGdf+JHBYeN\
fh7e3Ch8abrHju88Eax4cvdRldVhs9Inu/AVxpayPKJZNX8S6PYwQTNeM0MifdH4/zNfqOChFUY1L80\
6l7vro7Wv6JO3p5HB38i1Xz5+038PfFvxG+HumaZ4LsbXVdX0jxXpmuS6Rc6iNKOq6auma1o19Yw3b3\
NuilotZDSq9zbb7aOdY5TMYopPoOrMfVfp/SvQhN05QnHeLvr8gaurPqfhtq1h4r8PXI1bUbGysNW8I\
K1nLovjPVfDurG00jULmaHQtN0b4X/EKB9Uj0yK2vZpo4rm1vHWG7h1EpbKVnfYPgzxL421u78K+C7e\
58a6hY6Z4d0qOKTxFo/i658OW0X2i4Oj6R4g+3W1q3hSCQIt1qttZxWVpeGHTIrr7NfR3Oq+m+H/A2p\
+Kvit4Z1XxR4nTx94bg8S+FtFsNU8U6jr2rXuq6TY+JNOKyTaX4iSTy7LVM35fTZp3itT4ilUCZogsv\
6saXouj6JFcw6LpOmaRDeXtxqV5Fpdha6fFdajd7TdX9zHaRIJ72UonmSsDI+wbmOBXtVsY6PJFR5pT\
V+qS0V/N6p6afhrlGN9b6BounHR9G0nSTcNdHS9MsNON00axNcmytYrY3DRKxETP5W4qCQu7AJxWXqm\
jXUGtaX428LLp1l430H5La8uozbQeJNEMN/HdeCfE2pWUDXbeGJ5NQluYlXzo7LVLSx1X7HePZfZJ+n\
orxqj1Tet73v1vun6m1unY9DtU8FfGzwFoOratoMd/pepRxata2GrwrBr3hHxJbR3emXqQ3dpKLjwr4\
60jUJNVsnubKeC+069tZ1gnimQsPFdbstR8IX9n4c8S3kl7LfSzQ+F/FEsEEEHi6CCG4vWsr5LK3jt9\
K8dWun20z3lmiRW+pW9o+s6NGsC6vpHhvvfgPDINN+JF9brs8P6p8VNfm8NrGVjtvL0zRfDPhzxe1rY\
ghrDd8TdE8dtOGjiN1dtc6iomjvUup7P7QUMcPwm8aeJkXGrfD3QdV+I3h6dWaJ49Z8F6Zfa1HYyXMB\
WeHSNSsbe+0jVktpree70bxDqNgtxCt0zj5/F4aFac8M3dOTUX1g3a33Oymutn1SacZNa7n9mNFFFfz\
0euFFFFABRRRQAUUUUAFFFFABRRRQAUUUUAeC/tP/C3xB8ZPgL8SfAngm80fSviZLo9r4r+DHiDxFcX\
tv4f8I/Hr4b6xpvxH+AnjjXRY6feteaPoXxk8J+BtYurSaw1OzvYNEe0v9K1SxnuNPuf5eree1uW8+0\
t9YsYpDufSPE9ppGleM/Dl1kC98KfEDw7ouv6pD4M+JOk3gn03xJ4fe/ubvw9rulahomoOt/p9zGn9f\
8AX5R/tl/8E+ofF0etfGX9nCxvbL4qxXur694p+Edx4s1CH4f/ABZstX1C78ReIrTwNo/iXWxoXwZ+K\
1x4o1LxHr0F9pqaNoHizxD4w1xvHhOpa/F468LfX8LZxQwM54LFz9lRxEk4TduWM2knzu+kZKMUpaqL\
1laLco4VoOXvLVo/GDW/D2j+KtFutA1+yTUNL1BIRPAZZ7aaOa2uIryyvrG9s5Y59M1S2vre2ubS7tp\
YrqzurSG6tZoriKORfme8vdR+HyXGn/EdrzT7Gwu9RisPiLqVvYw+Dtb0eO9vH0e91rxFpjLZ+FNd/s\
eXw9bXy6vbeH7fUNf1Ga08NW19bCPb9RabqmmajJfW1jqFlc3+h3sekeJNKiuoW1rwj4kWwsNR1HwZ4\
10Xf9r8FePtOj1K2g1nw/qsNnrWiXwl03V7Cy1C3uLWLcTqfp/UV+q4XETo6W5oS1tt0Vmnra68ndfJ\
rzj52dHid45EaOSNmSSN1KOjoSro6sMqwYEEHkEYNTx9V+n9K6q7+AfwzKY8PaRf+AXiWSSzi+HWuax\
4J0W01NgAmuy+C9CvItB1vWQYrQSS6npV8l3Fp9taX0d1ZQR2wxJ/gx4008x/8I38XLq98zd9s/4WR4\
I8P+JvK2bRbf2N/wAIBceEfsWd8/2j7X/aHm7IPI+yeXN9p9WGLoTSTm4O7+JPy/l5ha9jy/TvhF8O9\
J1eLW9P8OR297b3rajbRjUdYk0u2vDI0sctroU2oNY2wimYPbqluqWzxRvbrE0UZT0ipF+FXxbJwfid\
8Oef+qPeJv8A591aifA3VpUSW++M3xEivZFWS7j0TSPhZYaLHdOA1wmkWOsfDvUruz0sSlxbxXWo39z\
HEESe9upQ08mssXSco8+I52tFdTf5xBabKxy2raxpGgafcatruqadoulWnlfatT1a+ttO0+28+eO2g+\
0Xt5KkcO+5mhjTcw3PKqDLMAYtA03WPiac+HdQ1jwv4PjUSXHjqHSYIdR12R0E1hbfD2DxVo9xaaro8\
sT21zPr72d7pU9ncRW2jm+ubq5v9C9j8MfCLwH4XvrPXY9Gi13xfZ+c6eOvFIj1/wAYpLd2j2l//Z2s\
3sRPhvTp1uL5jpmkpp+kwNqd0LSwto55I29Hk7fj/SuetjouXJSg7r7Tt/6Tr97fyGYOhaBpHhfRrPQ\
tCslsNMsFkEEAlnuZpJrm4lu729vb27lkn1LVLm+uLm5u7u5kluru6uprm5mlnlkkbm/HPgjUfi1YaV\
8C9Ee9j139oLxJoHwJ0660vTZ9d1bQbL4o6hH4W8YeP7Lw3aTRzeI7Xwj4AvfFvjDUrSOa1Q6P4A1Ge\
6v9MsoLnUrTqtT1jStKbT4NR1KytL3W71tH8N6XLcwjWvF/iRrC+1HTvBngnRA5u/G3j7UY9NuodG8P\
6TDea1rd8YtO0iwvdQuLe2l/ab9hL9jHWPhBfSfH74yQfYvjj4m8Han4M0HwRY6na3ulfBn4a+JdX8M\
eJNa8I6tqWi3ctn41+Jer6z4N8HXfiO/hnvNG0qTwzZaD4UlubW01nxX41+YzjOKWT4eWKqTviZOTpQ\
veU59HZ39yL1nJ6WXLfmlFPSlTdSSSXurdn6XUUUV+IHqBRRRQAUUUUAFFFFABRRRQAUUUUAFFFFABR\
RRQB8r/ALRH7GX7P/7TbR6z8QvCB0z4k6do6aJ4Z+NXgS7bwd8YPDFhZnW7vRtLg8ZabHu8U+DbLXtf\
vdWXwn4jh1vwbfapHDdav4d1IxKlfmT8Qv8Agl9+0toM8t98JPi58D/ifp4u7XSNL8HfE3wx47+CWuW\
nh2zsGt4fFnir4ueEtS8e2fjLx5M9hZtqtppvgHwpot/f+IL3UdKi8NafZ2fhuX93qK9nAcQZrlsY08\
PieajHT2dRKpBLtHmu4L/r3KD89WZzpU56yjr3WjP5U/FHw3/aM+Hv2H/hZX7JX7S/hX+1/tX9i/8AC\
L/Dy1/aI+3/ANn/AGf+0ft3/DJuv+P/APhD/K+22Hlf2/8A2T/aH2iT+yvt/wBh1L7F4trnxw+EnhHV\
Lrw94/8AHvh/4WeLtP8AI/tbwH8Ybl/g98RtC+128N9Yf8JF8OfifFpOueHftWmXNleWn27T7f7XY6j\
a31t5tndW88n9itFfTUeO5pJ4nK41JK/8KrKnG91aynCs0rLVOTu9U0vdMHhF9mbXqr/5H8ay/tK/s5\
7h/wAX++Cnf/mqngX0P/UerQsP2hPgVrN9ZaP4d+L/AMOfFviDVbu203QvCvgrxfofjXxl4m1m+mS10\
zw/4S8G+FL281Txb4mvb2WC2sNM020ur+/urmK1s7ae4ljib+xmiuiXHtFu6yaSa2/2pf8AzMT9Uf8A\
z8/8l/4J/L98P/gZ+1P8ZJoovhf+zb8QdM0yW7utNm8d/tDWep/s1eB9E1WwsV1a5s9d8P8AxB0JviL\
dWkthJaQ2Wp6D8PNe0a51HVIbGTUrZbXWrnR/sPwB/wAErvi/4phivvjv+0Pp/wANIZ7S6kPgf9mTw1\
pOva7omswXy2unm5+Ofx28K6hYeNPDNzo6XN3c2UXwu8N39tfaha2sGs3FppdzPr37fUV4+L40zau2s\
NGngYvS8Y882vOVXnjd6awhB6JKycr6xw1Nb3k/P/gHyz+zz+xp8Af2Z3k1v4f+EW1X4lajo76J4l+N\
Xjy8bxj8YPE2n3h0S71nSpvGWpR7vCvgy91/QbLVm8J+HIdE8GWOqSTXWj+HdNMrJX1NRRXy2IxOIxd\
WVfE1pYitPeU5OT9Lvoui2S0Rukoq0VZBRRRWIwooooAKKKKACiiigAooooAKKKKACiiigAooooAKKK\
KACiiigAooooAKKKKACiiigAooooAKKKKACiiigAooooA//9k='
	$end 'DesignInfo'
$end 'ProjectPreview'
