# Supplementary material for: A Displacement Sensor Based on a Normal Mode Helical Antenna
Source: Sensors (Basel). 2019 Aug 30;19(17):3767. doi: 10.3390/s19173767 (PMC6749469; doi:10.3390/s19173767)
Supplement: Supplementary file 1 [file sensors-19-03767-s001.zip › sensors-571672-sup/HFSS models/7-12.hfss]

$begin 'AnsoftProject'
	Created='Mon Oct 22 15:43:36 2018'
	FileOwnedByWorkbench=false
	Product='HFSS'
	NextUniqueID=0
	MoveBackwards=false
	$begin 'Desktop'
		Version(15, 0)
		InfrastructureVersion(1, 0)
	$end 'Desktop'
	$begin 'HFSSEnvironment'
		Version(1, 0)
	$end 'HFSSEnvironment'
	$begin 'HFIEEnvironment'
		Version(1, 0)
	$end 'HFIEEnvironment'
	$begin 'geometry3deditor'
		Version(1, 0)
	$end 'geometry3deditor'
	$begin 'ProjectDatasets'
		NextUniqueID=0
		MoveBackwards=false
		DatasetType='ProjectDatasetType'
		$begin 'DatasetDefinitions'
		$end 'DatasetDefinitions'
	$end 'ProjectDatasets'
	$begin 'Definitions'
		$begin 'Folders'
			Definitions(1104, 10000, 1, 1, 0, false, false)
			Materials(1104, 9500, 9, 2, 1, false, false)
		$end 'Folders'
		$begin 'Materials'
			$begin 'vacuum'
				CoordinateSystemType='Cartesian'
				$begin 'AttachedData'
				$end 'AttachedData'
				$begin 'ModifierData'
				$end 'ModifierData'
				permittivity='1'
				ModTime=1028307964
				Library='Materials'
				LibLocation='SysLibrary'
				ModSinceLib=false
			$end 'vacuum'
			$begin 'copper'
				CoordinateSystemType='Cartesian'
				$begin 'AttachedData'
				$end 'AttachedData'
				$begin 'ModifierData'
				$end 'ModifierData'
				permeability='0.999991'
				conductivity='58000000'
				thermal_conductivity='400'
				mass_density='8933'
				specific_heat='385'
				youngs_modulus='120000000000'
				poissons_ratio='0.38'
				thermal_expansion_coeffcient='1.77e-005'
				ModTime=1132068239
				Library='Materials'
				LibLocation='SysLibrary'
				ModSinceLib=false
			$end 'copper'
			$begin 'Rogers RT/duroid 5880 (tm)'
				CoordinateSystemType='Cartesian'
				$begin 'AttachedData'
				$end 'AttachedData'
				$begin 'ModifierData'
				$end 'ModifierData'
				permittivity='2.2'
				dielectric_loss_tangent='0.0009'
				ModTime=1028307964
				Library='Materials'
				LibLocation='SysLibrary'
				ModSinceLib=false
			$end 'Rogers RT/duroid 5880 (tm)'
			$begin 'Al2_O3_ceramic'
				CoordinateSystemType='Cartesian'
				$begin 'AttachedData'
				$end 'AttachedData'
				$begin 'ModifierData'
				$end 'ModifierData'
				permittivity='9.8'
				thermal_conductivity='35'
				mass_density='3960'
				specific_heat='850'
				youngs_modulus='370000000000'
				poissons_ratio='0.22'
				thermal_expansion_coeffcient='8.1e-006'
				ModTime=1132068239
				Library='Materials'
				LibLocation='SysLibrary'
				ModSinceLib=false
			$end 'Al2_O3_ceramic'
		$end 'Materials'
		$begin 'Scripts'
		$end 'Scripts'
	$end 'Definitions'
	DesignIDServer=2
	MoveBackwards=false
	$begin 'HFSSModel'
		RepRewriteV2=true
		Name='HFSSDesign1'
		DesignID=0
		'Use Advanced DC Extrapolation'=false
		'Allow Material Override'=false
		'Calculate Lossy Dielectrics'=true
		$begin 'TemperatureSettings'
			IncludeTemperatureDependence=false
			EnableFeedback=false
			Temperatures(105, '22cel')
		$end 'TemperatureSettings'
		ObjsEnabledForDeformation()
		SolutionType='DrivenModal'
		MaterialDensity=1
		MassOfTissue=1
		UseAutoDCThickness=true
		DCThicknessObjects(35, '"<Automatic>"', 59, '"<Automatic>"')
		$begin 'OutputVariable'
			NextUniqueID=0
			MoveBackwards=false
		$end 'OutputVariable'
		$begin 'ModelSetup'
			$begin 'Editor3D Doc Preferences'
				'Plane Background'=true
				BackgroundColor1=16777215
				BackgroundColor2=0
				'Need Lights'=true
				'Ambient Light'=8355711
				'Num Lights'=2
				Light0[4: 8355711, 0.200000002980232, 0.400000005960464, 1]
				Light1[4: 8355711, -0.200000002980232, -0.400000005960464, -1]
			$end 'Editor3D Doc Preferences'
			$begin 'DesignDatasets'
				NextUniqueID=0
				MoveBackwards=false
				DatasetType='DesignDatasetType'
				$begin 'DatasetDefinitions'
				$end 'DatasetDefinitions'
			$end 'DesignDatasets'
			$begin 'Properties'
				VariableProp('h1', 'UD', '', '128mm')
				VariableProp('h', 'UD', '', '8mm')
			$end 'Properties'
			SnapMode=31
			WorkingCS=1
			$begin 'GeometryCore'
				BlockVersionID=3
				DataVersion=43
				NativeKernel='ACIS'
				NativeKernelVersionID=5
				Units='mm'
				InstanceID=-1
				$begin 'ValidationOptions'
					EntityCheckLevel='Strict'
					IgnoreUnclassifiedObjects=false
					SkipIntersectionChecks=false
				$end 'ValidationOptions'
				$begin 'GeometryOperations'
					BlockVersionID=2
					$begin 'AnsoftRangedIDServerManager'
						$begin 'AnsoftRangedIDServer'
							IDServerObjectTypeID=0
							IDServerRangeMin=0
							IDServerRangeMax=2146483647
							NextUniqueID=123
							MoveBackwards=false
						$end 'AnsoftRangedIDServer'
						$begin 'AnsoftRangedIDServer'
							IDServerObjectTypeID=1
							IDServerRangeMin=2146483648
							IDServerRangeMax=2146485547
							NextUniqueID=2146483654
							MoveBackwards=false
						$end 'AnsoftRangedIDServer'
					$end 'AnsoftRangedIDServerManager'
					StartBackGroundFaceID=2146483648
					$begin 'CoordinateSystems'
					$end 'CoordinateSystems'
					$begin 'UserDefinedModels'
					$end 'UserDefinedModels'
					$begin 'ToplevelParts'
						$begin 'GeometryPart'
							$begin 'Attributes'
								Name='ringout'
								Flags=''
								Color='(132 132 193)'
								Transparency=0
								PartCoordinateSystem=1
								UDMId=-1
								MaterialValue='"copper"'
								SolveInside=false
							$end 'Attributes'
							$begin 'Operations'
								$begin 'Operation'
									OperationType='Cylinder'
									ID=34
									ReferenceCoordSystemID=1
									$begin 'CylinderParameters'
										KernelVersion=5
										XCenter='11.25mm'
										YCenter='0mm'
										ZCenter='-3mm'
										Radius='4mm'
										Height='-7mm'
										WhichAxis='Z'
										NumSides='0'
									$end 'CylinderParameters'
									ParentPartID=35
									IsSuppressed=false
									$begin 'OperationIdentity'
										$begin 'Topology'
											NumLumps=1
											NumShells=1
											NumFaces=3
											NumWires=0
											NumLoops=4
											NumCoedges=4
											NumEdges=2
											NumVertices=2
										$end 'Topology'
										BodyID=35
										StartFaceID=36
										StartEdgeID=39
										StartVertexID=41
										NumNewFaces=3
										NumNewEdges=2
										NumNewVertices=2
										FaceNameAndIDMap()
										EdgeNameAndIDMap()
										VertexNameAndIDMap()
									$end 'OperationIdentity'
								$end 'Operation'
								$begin 'Operation'
									OperationType='Substract'
									ID=52
									$begin 'SubtractParameters'
										KernelVersion=5
										KeepOriginals=false
										BlankPart=35
										NumToolParts=1
										ToolParts(44)
									$end 'SubtractParameters'
									ParentPartID=35
									IsSuppressed=false
									$begin 'OperationIdentity'
										$begin 'Topology'
											NumLumps=1
											NumShells=1
											NumFaces=4
											NumWires=0
											NumLoops=8
											NumCoedges=8
											NumEdges=4
											NumVertices=4
										$end 'Topology'
										BodyID=-1
										StartFaceID=53
										StartEdgeID=54
										StartVertexID=56
										NumNewFaces=1
										NumNewEdges=2
										NumNewVertices=2
										FaceNameAndIDMap()
										EdgeNameAndIDMap()
										VertexNameAndIDMap()
										$begin 'GeomTopolBasedOperationIdentityHelper'
											$begin 'NewFaces'
												$begin 'Face'
													NormalizedSerialNum=0
													ID=53
													$begin 'FaceGeomTopol'
														FaceTopol(2, 2, 2, 2)
														$begin 'FaceGeometry'
															Area=173.730073743516
															FcUVMid(15.2, 0, -6.5)
															$begin 'FcTolVts'
																TolVt(15.2, 0, -10, 0)
																TolVt(15.2, 0, -3, 0)
															$end 'FcTolVts'
														$end 'FaceGeometry'
													$end 'FaceGeomTopol'
												$end 'Face'
											$end 'NewFaces'
											$begin 'NewEdges'
												$begin 'Edge'
													NormalizedSerialNum=0
													ID=54
													EdgeFaces(37, 53)
													$begin 'EdTolVts'
														TolVt(15.2, 0, -10, 0)
													$end 'EdTolVts'
													EdgeMidPoint(7.3, 4.83735485663204e-016, -10)
												$end 'Edge'
												$begin 'Edge'
													NormalizedSerialNum=1
													ID=55
													EdgeFaces(38, 53)
													$begin 'EdTolVts'
														TolVt(15.2, 0, -3, 0)
													$end 'EdTolVts'
													EdgeMidPoint(7.3, -4.83735485663204e-016, -3)
												$end 'Edge'
											$end 'NewEdges'
											$begin 'NewVertices'
												$begin 'Vertex'
													NormalizedSerialNum=0
													ID=56
													VtPos(15.2, 0, -10)
												$end 'Vertex'
												$begin 'Vertex'
													NormalizedSerialNum=1
													ID=57
													VtPos(15.2, 0, -3)
												$end 'Vertex'
											$end 'NewVertices'
										$end 'GeomTopolBasedOperationIdentityHelper'
									$end 'OperationIdentity'
									BlankOperation=34
									NumToolOperations=1
									ToolOperations(43)
								$end 'Operation'
							$end 'Operations'
						$end 'GeometryPart'
						$begin 'GeometryPart'
							$begin 'Attributes'
								Name='ringcenter'
								Flags=''
								Color='(132 132 193)'
								Transparency=0.81
								PartCoordinateSystem=1
								UDMId=-1
								MaterialValue='"copper"'
								SolveInside=false
							$end 'Attributes'
							$begin 'Operations'
								$begin 'Operation'
									OperationType='Cylinder'
									ID=58
									ReferenceCoordSystemID=1
									$begin 'CylinderParameters'
										KernelVersion=5
										XCenter='11.25mm'
										YCenter='0mm'
										ZCenter='-3mm'
										Radius='0.5mm'
										Height='-7mm'
										WhichAxis='Z'
										NumSides='0'
									$end 'CylinderParameters'
									ParentPartID=59
									IsSuppressed=false
									$begin 'OperationIdentity'
										$begin 'Topology'
											NumLumps=1
											NumShells=1
											NumFaces=3
											NumWires=0
											NumLoops=4
											NumCoedges=4
											NumEdges=2
											NumVertices=2
										$end 'Topology'
										BodyID=59
										StartFaceID=60
										StartEdgeID=63
										StartVertexID=65
										NumNewFaces=3
										NumNewEdges=2
										NumNewVertices=2
										FaceNameAndIDMap()
										EdgeNameAndIDMap()
										VertexNameAndIDMap()
									$end 'OperationIdentity'
								$end 'Operation'
								$begin 'Operation'
									OperationType='Unite'
									ID=67
									$begin 'UniteParameters'
										KernelVersion=5
										KeepOriginals=false
										BlankPart=59
										NumToolParts=1
										ToolParts(6)
									$end 'UniteParameters'
									ParentPartID=59
									IsSuppressed=false
									$begin 'OperationIdentity'
										$begin 'Topology'
											NumLumps=1
											NumShells=1
											NumFaces=5
											NumWires=0
											NumLoops=6
											NumCoedges=14
											NumEdges=7
											NumVertices=5
										$end 'Topology'
										BodyID=-1
										StartFaceID=-1
										StartEdgeID=-1
										StartVertexID=-1
										NumNewFaces=0
										NumNewEdges=0
										NumNewVertices=0
										FaceNameAndIDMap()
										EdgeNameAndIDMap()
										VertexNameAndIDMap()
										$begin 'GeomTopolBasedOperationIdentityHelper'
											$begin 'NewFaces'
											$end 'NewFaces'
											$begin 'NewEdges'
											$end 'NewEdges'
											$begin 'NewVertices'
											$end 'NewVertices'
										$end 'GeomTopolBasedOperationIdentityHelper'
									$end 'OperationIdentity'
									BlankOperation=58
									NumToolOperations=1
									ToolOperations(29)
								$end 'Operation'
							$end 'Operations'
						$end 'GeometryPart'
						$begin 'GeometryPart'
							$begin 'Attributes'
								Name='groundplane'
								Flags=''
								Color='(132 132 193)'
								Transparency=0.600000023841858
								PartCoordinateSystem=1
								UDMId=-1
								MaterialValue='"vacuum"'
								SolveInside=true
							$end 'Attributes'
							$begin 'Operations'
								$begin 'Operation'
									OperationType='Circle'
									ID=68
									ReferenceCoordSystemID=1
									$begin 'CircleParameters'
										KernelVersion=5
										XCenter='11.25mm'
										YCenter='0mm'
										ZCenter='-3mm'
										Radius='37.5mm'
										WhichAxis='Z'
										NumSegments='0'
									$end 'CircleParameters'
									ParentPartID=69
									IsSuppressed=false
									$begin 'OperationIdentity'
										$begin 'Topology'
											NumLumps=1
											NumShells=1
											NumFaces=0
											NumWires=1
											NumLoops=0
											NumCoedges=1
											NumEdges=1
											NumVertices=1
										$end 'Topology'
										BodyID=69
										StartFaceID=-1
										StartEdgeID=70
										StartVertexID=71
										NumNewFaces=0
										NumNewEdges=1
										NumNewVertices=1
										FaceNameAndIDMap()
										EdgeNameAndIDMap()
										VertexNameAndIDMap()
									$end 'OperationIdentity'
								$end 'Operation'
								$begin 'Operation'
									OperationType='CoverLines'
									ID=72
									$begin 'LocalOperationParameters'
										KernelVersion=5
										LocalOpPart=69
									$end 'LocalOperationParameters'
									ParentPartID=69
									IsSuppressed=false
									$begin 'OperationIdentity'
										$begin 'Topology'
											NumLumps=1
											NumShells=1
											NumFaces=1
											NumWires=0
											NumLoops=1
											NumCoedges=1
											NumEdges=1
											NumVertices=1
										$end 'Topology'
										BodyID=-1
										StartFaceID=73
										StartEdgeID=-1
										StartVertexID=-1
										NumNewFaces=1
										NumNewEdges=0
										NumNewVertices=0
										FaceNameAndIDMap()
										EdgeNameAndIDMap()
										VertexNameAndIDMap()
										$begin 'GeomTopolBasedOperationIdentityHelper'
											$begin 'NewFaces'
												$begin 'Face'
													NormalizedSerialNum=0
													ID=73
													$begin 'FaceGeomTopol'
														FaceTopol(1, 1, 1, 1)
														$begin 'FaceGeometry'
															Area=4417.86466911065
															FcUVMid(11.25, -3.5527136788005e-015, -3)
															$begin 'FcTolVts'
																TolVt(48.75, 0, -3, 0)
															$end 'FcTolVts'
														$end 'FaceGeometry'
													$end 'FaceGeomTopol'
												$end 'Face'
											$end 'NewFaces'
											$begin 'NewEdges'
											$end 'NewEdges'
											$begin 'NewVertices'
											$end 'NewVertices'
										$end 'GeomTopolBasedOperationIdentityHelper'
									$end 'OperationIdentity'
									ParentOperationID=68
								$end 'Operation'
								$begin 'Operation'
									OperationType='Substract'
									ID=80
									$begin 'SubtractParameters'
										KernelVersion=5
										KeepOriginals=false
										BlankPart=69
										NumToolParts=1
										ToolParts(75)
									$end 'SubtractParameters'
									ParentPartID=69
									IsSuppressed=false
									$begin 'OperationIdentity'
										$begin 'Topology'
											NumLumps=1
											NumShells=1
											NumFaces=1
											NumWires=0
											NumLoops=2
											NumCoedges=2
											NumEdges=2
											NumVertices=2
										$end 'Topology'
										BodyID=-1
										StartFaceID=-1
										StartEdgeID=81
										StartVertexID=82
										NumNewFaces=0
										NumNewEdges=1
										NumNewVertices=1
										FaceNameAndIDMap()
										EdgeNameAndIDMap()
										VertexNameAndIDMap()
										$begin 'GeomTopolBasedOperationIdentityHelper'
											$begin 'NewFaces'
											$end 'NewFaces'
											$begin 'NewEdges'
												$begin 'Edge'
													NormalizedSerialNum=0
													ID=81
													EdgeFaces(73)
													$begin 'EdTolVts'
														TolVt(12.25, 0, -3, 0)
													$end 'EdTolVts'
													EdgeMidPoint(10.25, -1.22464679914735e-016, -3)
												$end 'Edge'
											$end 'NewEdges'
											$begin 'NewVertices'
												$begin 'Vertex'
													NormalizedSerialNum=0
													ID=82
													VtPos(12.25, 0, -3)
												$end 'Vertex'
											$end 'NewVertices'
										$end 'GeomTopolBasedOperationIdentityHelper'
									$end 'OperationIdentity'
									BlankOperation=72
									NumToolOperations=1
									ToolOperations(78)
								$end 'Operation'
							$end 'Operations'
						$end 'GeometryPart'
						$begin 'GeometryPart'
							$begin 'Attributes'
								Name='air'
								Flags=''
								Color='(132 132 193)'
								Transparency=0.92
								PartCoordinateSystem=1
								UDMId=-1
								MaterialValue='"vacuum"'
								SolveInside=true
							$end 'Attributes'
							$begin 'Operations'
								$begin 'Operation'
									OperationType='Cylinder'
									ID=83
									ReferenceCoordSystemID=1
									$begin 'CylinderParameters'
										KernelVersion=5
										XCenter='11.25mm'
										YCenter='0mm'
										ZCenter='-10mm'
										Radius='54mm'
										Height='170mm'
										WhichAxis='Z'
										NumSides='0'
									$end 'CylinderParameters'
									ParentPartID=84
									IsSuppressed=false
									$begin 'OperationIdentity'
										$begin 'Topology'
											NumLumps=1
											NumShells=1
											NumFaces=3
											NumWires=0
											NumLoops=4
											NumCoedges=4
											NumEdges=2
											NumVertices=2
										$end 'Topology'
										BodyID=84
										StartFaceID=85
										StartEdgeID=88
										StartVertexID=90
										NumNewFaces=3
										NumNewEdges=2
										NumNewVertices=2
										FaceNameAndIDMap()
										EdgeNameAndIDMap()
										VertexNameAndIDMap()
									$end 'OperationIdentity'
								$end 'Operation'
							$end 'Operations'
						$end 'GeometryPart'
						$begin 'GeometryPart'
							$begin 'Attributes'
								Name='p1'
								Flags=''
								Color='(132 132 193)'
								Transparency=0.600000023841858
								PartCoordinateSystem=1
								UDMId=-1
								MaterialValue='"vacuum"'
								SolveInside=true
							$end 'Attributes'
							$begin 'Operations'
								$begin 'Operation'
									OperationType='Circle'
									ID=92
									ReferenceCoordSystemID=1
									$begin 'CircleParameters'
										KernelVersion=5
										XCenter='11.25mm'
										YCenter='0mm'
										ZCenter='-10mm'
										Radius='3.95mm'
										WhichAxis='Z'
										NumSegments='0'
									$end 'CircleParameters'
									ParentPartID=93
									IsSuppressed=false
									$begin 'OperationIdentity'
										$begin 'Topology'
											NumLumps=1
											NumShells=1
											NumFaces=0
											NumWires=1
											NumLoops=0
											NumCoedges=1
											NumEdges=1
											NumVertices=1
										$end 'Topology'
										BodyID=93
										StartFaceID=-1
										StartEdgeID=94
										StartVertexID=95
										NumNewFaces=0
										NumNewEdges=1
										NumNewVertices=1
										FaceNameAndIDMap()
										EdgeNameAndIDMap()
										VertexNameAndIDMap()
									$end 'OperationIdentity'
								$end 'Operation'
								$begin 'Operation'
									OperationType='CoverLines'
									ID=96
									$begin 'LocalOperationParameters'
										KernelVersion=5
										LocalOpPart=93
									$end 'LocalOperationParameters'
									ParentPartID=93
									IsSuppressed=false
									$begin 'OperationIdentity'
										$begin 'Topology'
											NumLumps=1
											NumShells=1
											NumFaces=1
											NumWires=0
											NumLoops=1
											NumCoedges=1
											NumEdges=1
											NumVertices=1
										$end 'Topology'
										BodyID=-1
										StartFaceID=97
										StartEdgeID=-1
										StartVertexID=-1
										NumNewFaces=1
										NumNewEdges=0
										NumNewVertices=0
										FaceNameAndIDMap()
										EdgeNameAndIDMap()
										VertexNameAndIDMap()
										$begin 'GeomTopolBasedOperationIdentityHelper'
											$begin 'NewFaces'
												$begin 'Face'
													NormalizedSerialNum=0
													ID=97
													$begin 'FaceGeomTopol'
														FaceTopol(1, 1, 1, 1)
														$begin 'FaceGeometry'
															Area=49.0166993776348
															FcUVMid(11.25, -2.22044604925031e-016, -10)
															$begin 'FcTolVts'
																TolVt(15.2, 0, -10, 0)
															$end 'FcTolVts'
														$end 'FaceGeometry'
													$end 'FaceGeomTopol'
												$end 'Face'
											$end 'NewFaces'
											$begin 'NewEdges'
											$end 'NewEdges'
											$begin 'NewVertices'
											$end 'NewVertices'
										$end 'GeomTopolBasedOperationIdentityHelper'
									$end 'OperationIdentity'
									ParentOperationID=92
								$end 'Operation'
							$end 'Operations'
						$end 'GeometryPart'
						$begin 'GeometryPart'
							$begin 'Attributes'
								Name='cuz'
								Flags=''
								Color='(132 132 193)'
								Transparency=0.33
								PartCoordinateSystem=1
								UDMId=-1
								MaterialValue='"Al2_O3_ceramic"'
								SolveInside=true
							$end 'Attributes'
							$begin 'Operations'
								$begin 'Operation'
									OperationType='Cylinder'
									ID=104
									ReferenceCoordSystemID=1
									$begin 'CylinderParameters'
										KernelVersion=5
										XCenter='0mm'
										YCenter='0mm'
										ZCenter='h'
										Radius='9mm'
										Height='-5mm'
										WhichAxis='Z'
										NumSides='0'
									$end 'CylinderParameters'
									ParentPartID=105
									IsSuppressed=false
									$begin 'OperationIdentity'
										$begin 'Topology'
											NumLumps=1
											NumShells=1
											NumFaces=3
											NumWires=0
											NumLoops=4
											NumCoedges=4
											NumEdges=2
											NumVertices=2
										$end 'Topology'
										BodyID=105
										StartFaceID=106
										StartEdgeID=109
										StartVertexID=111
										NumNewFaces=3
										NumNewEdges=2
										NumNewVertices=2
										FaceNameAndIDMap()
										EdgeNameAndIDMap()
										VertexNameAndIDMap()
									$end 'OperationIdentity'
								$end 'Operation'
							$end 'Operations'
						$end 'GeometryPart'
					$end 'ToplevelParts'
					$begin 'OperandParts'
						$begin 'GeometryPart'
							$begin 'Attributes'
								Name='Helix'
								Flags=''
								Color='(132 132 193)'
								Transparency=0
								PartCoordinateSystem=1
								UDMId=-1
								MaterialValue='""'
								SolveInside=false
							$end 'Attributes'
							$begin 'Operations'
								$begin 'Operation'
									OperationType='Circle'
									ID=5
									ReferenceCoordSystemID=1
									$begin 'CircleParameters'
										KernelVersion=5
										XCenter='11.25mm'
										YCenter='0mm'
										ZCenter='0mm'
										Radius='0.5mm'
										WhichAxis='Y'
										NumSegments='0'
									$end 'CircleParameters'
									ParentPartID=6
									IsSuppressed=false
									$begin 'OperationIdentity'
										$begin 'Topology'
											NumLumps=1
											NumShells=1
											NumFaces=0
											NumWires=1
											NumLoops=0
											NumCoedges=1
											NumEdges=1
											NumVertices=1
										$end 'Topology'
										BodyID=6
										StartFaceID=-1
										StartEdgeID=7
										StartVertexID=8
										NumNewFaces=0
										NumNewEdges=1
										NumNewVertices=1
										FaceNameAndIDMap()
										EdgeNameAndIDMap()
										VertexNameAndIDMap()
									$end 'OperationIdentity'
								$end 'Operation'
								$begin 'Operation'
									OperationType='CoverLines'
									ID=9
									$begin 'LocalOperationParameters'
										KernelVersion=5
										LocalOpPart=6
									$end 'LocalOperationParameters'
									ParentPartID=6
									IsSuppressed=false
									$begin 'OperationIdentity'
										$begin 'Topology'
											NumLumps=1
											NumShells=1
											NumFaces=1
											NumWires=0
											NumLoops=1
											NumCoedges=1
											NumEdges=1
											NumVertices=1
										$end 'Topology'
										BodyID=-1
										StartFaceID=10
										StartEdgeID=-1
										StartVertexID=-1
										NumNewFaces=1
										NumNewEdges=0
										NumNewVertices=0
										FaceNameAndIDMap()
										EdgeNameAndIDMap()
										VertexNameAndIDMap()
										$begin 'GeomTopolBasedOperationIdentityHelper'
											$begin 'NewFaces'
												$begin 'Face'
													NormalizedSerialNum=0
													ID=10
													$begin 'FaceGeomTopol'
														FaceTopol(1, 1, 1, 1)
														$begin 'FaceGeometry'
															Area=0.785398163397448
															FcUVMid(11.25, 0, 0)
															$begin 'FcTolVts'
																TolVt(11.25, 8.04061324838318e-017, 0.5, 0)
															$end 'FcTolVts'
														$end 'FaceGeometry'
													$end 'FaceGeomTopol'
												$end 'Face'
											$end 'NewFaces'
											$begin 'NewEdges'
											$end 'NewEdges'
											$begin 'NewVertices'
											$end 'NewVertices'
										$end 'GeomTopolBasedOperationIdentityHelper'
									$end 'OperationIdentity'
									ParentOperationID=5
								$end 'Operation'
								$begin 'Operation'
									OperationType='Helix'
									ID=11
									ReferenceCoordSystemID=1
									$begin 'HelixParameters'
										KernelVersion=5
										PartId=6
										IsSpiral=false
										XCenter='0mm'
										YCenter='0mm'
										ZCenter='-7.5mm'
										XStartDir='0mm'
										YStartDir='0mm'
										ZStartDir='50mm'
										NumThread='15'
										RightHand=true
										RadiusIncrement='0mm'
										Thread='2mm'
									$end 'HelixParameters'
									ParentPartID=6
									IsSuppressed=false
									$begin 'OperationIdentity'
										$begin 'Topology'
											NumLumps=1
											NumShells=1
											NumFaces=3
											NumWires=0
											NumLoops=3
											NumCoedges=6
											NumEdges=3
											NumVertices=2
										$end 'Topology'
										BodyID=-1
										StartFaceID=12
										StartEdgeID=14
										StartVertexID=16
										NumNewFaces=2
										NumNewEdges=2
										NumNewVertices=1
										FaceNameAndIDMap()
										EdgeNameAndIDMap()
										VertexNameAndIDMap()
										$begin 'GeomTopolBasedOperationIdentityHelper'
											$begin 'NewFaces'
												$begin 'Face'
													NormalizedSerialNum=0
													ID=12
													$begin 'FaceGeomTopol'
														FaceTopol(1, 3, 4, 2)
														$begin 'FaceGeometry'
															Area=3331.658502237
															FcUVMid(-11.25, 6.07137409020121e-014, 14.5)
															$begin 'FcTolVts'
																TolVt(11.25, -1.21187481111751e-013, 30.5, 0)
																TolVt(11.25, 8.04061324838318e-017, 0.5, 0)
															$end 'FcTolVts'
														$end 'FaceGeometry'
													$end 'FaceGeomTopol'
												$end 'Face'
												$begin 'Face'
													NormalizedSerialNum=1
													ID=13
													$begin 'FaceGeomTopol'
														FaceTopol(1, 1, 1, 1)
														$begin 'FaceGeometry'
															Area=0.785398163397448
															FcUVMid(11.25, -1.21267887244234e-013, 30)
															$begin 'FcTolVts'
																TolVt(11.25, -1.21187481111751e-013, 30.5, 0)
															$end 'FcTolVts'
														$end 'FaceGeometry'
													$end 'FaceGeomTopol'
												$end 'Face'
											$end 'NewFaces'
											$begin 'NewEdges'
												$begin 'Edge'
													NormalizedSerialNum=0
													ID=14
													EdgeFaces(12, 13)
													$begin 'EdTolVts'
														TolVt(11.25, -1.21187481111751e-013, 30.5, 0)
													$end 'EdTolVts'
													EdgeMidPoint(11.25, -1.21348293376718e-013, 29.5)
												$end 'Edge'
												$begin 'Edge'
													NormalizedSerialNum=1
													ID=15
													EdgeFaces(12)
													$begin 'EdTolVts'
														TolVt(11.25, 8.04061324838318e-017, 0.5, 0)
														TolVt(11.25, -1.21187481111751e-013, 30.5, 0)
													$end 'EdTolVts'
													EdgeMidPoint(-11.25, 6.05541463422223e-014, 15.5)
												$end 'Edge'
											$end 'NewEdges'
											$begin 'NewVertices'
												$begin 'Vertex'
													NormalizedSerialNum=0
													ID=16
													VtPos(11.25, -1.21187481111751e-013, 30.5)
												$end 'Vertex'
											$end 'NewVertices'
										$end 'GeomTopolBasedOperationIdentityHelper'
									$end 'OperationIdentity'
									HelixProfileOpID=9
								$end 'Operation'
								$begin 'Operation'
									OperationType='Unite'
									ID=29
									$begin 'UniteParameters'
										KernelVersion=5
										KeepOriginals=false
										BlankPart=6
										NumToolParts=2
										ToolParts(18, 27)
									$end 'UniteParameters'
									ParentPartID=6
									IsSuppressed=false
									$begin 'OperationIdentity'
										$begin 'Topology'
											NumLumps=1
											NumShells=1
											NumFaces=5
											NumWires=0
											NumLoops=6
											NumCoedges=14
											NumEdges=7
											NumVertices=5
										$end 'Topology'
										BodyID=-1
										StartFaceID=-1
										StartEdgeID=30
										StartVertexID=33
										NumNewFaces=0
										NumNewEdges=3
										NumNewVertices=1
										FaceNameAndIDMap()
										EdgeNameAndIDMap()
										VertexNameAndIDMap()
										$begin 'GeomTopolBasedOperationIdentityHelper'
											$begin 'NewFaces'
											$end 'NewFaces'
											$begin 'NewEdges'
												$begin 'Edge'
													NormalizedSerialNum=0
													ID=30
													EdgeFaces(12, 28)
													$begin 'EdTolVts'
														TolVt(11.25, 8.04061324838318e-017, 0.5, 0)
														TolVt(11.75, 0, 0, 0)
													$end 'EdTolVts'
													EdgeMidPoint(11.6035533905933, 9.20625416507155e-017, 0.353553390593274)
												$end 'Edge'
												$begin 'Edge'
													NormalizedSerialNum=1
													ID=31
													EdgeFaces(12, 28)
													$begin 'EdTolVts'
														TolVt(10.75, -4.9789962505148e-017, 1.23259516440783e-032, 0)
														TolVt(11.25, 8.04061324838318e-017, 0.5, 0)
													$end 'EdTolVts'
													EdgeMidPoint(10.8964466094067, 2.16489014058873e-017, 0.353553390593274)
												$end 'Edge'
												$begin 'Edge'
													NormalizedSerialNum=2
													ID=32
													EdgeFaces(12, 19)
													$begin 'EdTolVts'
														TolVt(11.75, 0, 0, 0)
														TolVt(10.75, -4.9789962505148e-017, 1.23259516440783e-032, 0)
													$end 'EdTolVts'
													EdgeMidPoint(11.2470276093111, 0.499991164815532, -0.485792520714598)
												$end 'Edge'
											$end 'NewEdges'
											$begin 'NewVertices'
												$begin 'Vertex'
													NormalizedSerialNum=0
													ID=33
													VtPos(10.75, -4.9789962505148e-017, 1.23259516440783e-032)
												$end 'Vertex'
											$end 'NewVertices'
										$end 'GeomTopolBasedOperationIdentityHelper'
									$end 'OperationIdentity'
									BlankOperation=11
									NumToolOperations=2
									ToolOperations(17, 26)
								$end 'Operation'
							$end 'Operations'
						$end 'GeometryPart'
						$begin 'GeometryPart'
							$begin 'Attributes'
								Name='ring'
								Flags=''
								Color='(132 132 193)'
								Transparency=0
								PartCoordinateSystem=1
								UDMId=-1
								MaterialValue='""'
								SolveInside=true
							$end 'Attributes'
							$begin 'Operations'
								$begin 'Operation'
									OperationType='Cylinder'
									ID=17
									ReferenceCoordSystemID=1
									$begin 'CylinderParameters'
										KernelVersion=5
										XCenter='11.25mm'
										YCenter='0mm'
										ZCenter='0mm'
										Radius='0.5mm'
										Height='-3mm'
										WhichAxis='Z'
										NumSides='0'
									$end 'CylinderParameters'
									ParentPartID=18
									IsSuppressed=false
									$begin 'OperationIdentity'
										$begin 'Topology'
											NumLumps=1
											NumShells=1
											NumFaces=3
											NumWires=0
											NumLoops=4
											NumCoedges=4
											NumEdges=2
											NumVertices=2
										$end 'Topology'
										BodyID=18
										StartFaceID=19
										StartEdgeID=22
										StartVertexID=24
										NumNewFaces=3
										NumNewEdges=2
										NumNewVertices=2
										FaceNameAndIDMap()
										EdgeNameAndIDMap()
										VertexNameAndIDMap()
									$end 'OperationIdentity'
								$end 'Operation'
							$end 'Operations'
						$end 'GeometryPart'
						$begin 'GeometryPart'
							$begin 'Attributes'
								Name='Sphere1'
								Flags=''
								Color='(132 132 193)'
								Transparency=0
								PartCoordinateSystem=1
								UDMId=-1
								MaterialValue='""'
								SolveInside=true
							$end 'Attributes'
							$begin 'Operations'
								$begin 'Operation'
									OperationType='Sphere'
									ID=26
									ReferenceCoordSystemID=1
									$begin 'SphereParameters'
										KernelVersion=5
										XCenter='11.25mm'
										YCenter='0mm'
										ZCenter='0mm'
										Radius='0.5mm'
									$end 'SphereParameters'
									ParentPartID=27
									IsSuppressed=false
									$begin 'OperationIdentity'
										$begin 'Topology'
											NumLumps=1
											NumShells=1
											NumFaces=1
											NumWires=0
											NumLoops=0
											NumCoedges=0
											NumEdges=0
											NumVertices=0
										$end 'Topology'
										BodyID=27
										StartFaceID=28
										StartEdgeID=-1
										StartVertexID=-1
										NumNewFaces=1
										NumNewEdges=0
										NumNewVertices=0
										FaceNameAndIDMap()
										EdgeNameAndIDMap()
										VertexNameAndIDMap()
									$end 'OperationIdentity'
								$end 'Operation'
							$end 'Operations'
						$end 'GeometryPart'
						$begin 'GeometryPart'
							$begin 'Attributes'
								Name='ringin'
								Flags=''
								Color='(132 132 193)'
								Transparency=0
								PartCoordinateSystem=1
								UDMId=-1
								MaterialValue='""'
								SolveInside=true
							$end 'Attributes'
							$begin 'Operations'
								$begin 'Operation'
									OperationType='Cylinder'
									ID=43
									ReferenceCoordSystemID=1
									$begin 'CylinderParameters'
										KernelVersion=5
										XCenter='11.25mm'
										YCenter='0mm'
										ZCenter='-3mm'
										Radius='3.95mm'
										Height='-7mm'
										WhichAxis='Z'
										NumSides='0'
									$end 'CylinderParameters'
									ParentPartID=44
									IsSuppressed=false
									$begin 'OperationIdentity'
										$begin 'Topology'
											NumLumps=1
											NumShells=1
											NumFaces=3
											NumWires=0
											NumLoops=4
											NumCoedges=4
											NumEdges=2
											NumVertices=2
										$end 'Topology'
										BodyID=44
										StartFaceID=45
										StartEdgeID=48
										StartVertexID=50
										NumNewFaces=3
										NumNewEdges=2
										NumNewVertices=2
										FaceNameAndIDMap()
										EdgeNameAndIDMap()
										VertexNameAndIDMap()
									$end 'OperationIdentity'
								$end 'Operation'
							$end 'Operations'
						$end 'GeometryPart'
						$begin 'GeometryPart'
							$begin 'Attributes'
								Name='Circle1'
								Flags=''
								Color='(132 132 193)'
								Transparency=0.600000023841858
								PartCoordinateSystem=1
								UDMId=-1
								MaterialValue='""'
								SolveInside=true
							$end 'Attributes'
							$begin 'Operations'
								$begin 'Operation'
									OperationType='Circle'
									ID=74
									ReferenceCoordSystemID=1
									$begin 'CircleParameters'
										KernelVersion=5
										XCenter='11.25mm'
										YCenter='0mm'
										ZCenter='-3mm'
										Radius='1mm'
										WhichAxis='Z'
										NumSegments='0'
									$end 'CircleParameters'
									ParentPartID=75
									IsSuppressed=false
									$begin 'OperationIdentity'
										$begin 'Topology'
											NumLumps=1
											NumShells=1
											NumFaces=0
											NumWires=1
											NumLoops=0
											NumCoedges=1
											NumEdges=1
											NumVertices=1
										$end 'Topology'
										BodyID=75
										StartFaceID=-1
										StartEdgeID=76
										StartVertexID=77
										NumNewFaces=0
										NumNewEdges=1
										NumNewVertices=1
										FaceNameAndIDMap()
										EdgeNameAndIDMap()
										VertexNameAndIDMap()
									$end 'OperationIdentity'
								$end 'Operation'
								$begin 'Operation'
									OperationType='CoverLines'
									ID=78
									$begin 'LocalOperationParameters'
										KernelVersion=5
										LocalOpPart=75
									$end 'LocalOperationParameters'
									ParentPartID=75
									IsSuppressed=false
									$begin 'OperationIdentity'
										$begin 'Topology'
											NumLumps=1
											NumShells=1
											NumFaces=1
											NumWires=0
											NumLoops=1
											NumCoedges=1
											NumEdges=1
											NumVertices=1
										$end 'Topology'
										BodyID=-1
										StartFaceID=79
										StartEdgeID=-1
										StartVertexID=-1
										NumNewFaces=1
										NumNewEdges=0
										NumNewVertices=0
										FaceNameAndIDMap()
										EdgeNameAndIDMap()
										VertexNameAndIDMap()
										$begin 'GeomTopolBasedOperationIdentityHelper'
											$begin 'NewFaces'
												$begin 'Face'
													NormalizedSerialNum=0
													ID=79
													$begin 'FaceGeomTopol'
														FaceTopol(1, 1, 1, 1)
														$begin 'FaceGeometry'
															Area=3.14159265358979
															FcUVMid(11.25, -1.11022302462516e-016, -3)
															$begin 'FcTolVts'
																TolVt(12.25, 0, -3, 0)
															$end 'FcTolVts'
														$end 'FaceGeometry'
													$end 'FaceGeomTopol'
												$end 'Face'
											$end 'NewFaces'
											$begin 'NewEdges'
											$end 'NewEdges'
											$begin 'NewVertices'
											$end 'NewVertices'
										$end 'GeomTopolBasedOperationIdentityHelper'
									$end 'OperationIdentity'
									ParentOperationID=74
								$end 'Operation'
							$end 'Operations'
						$end 'GeometryPart'
					$end 'OperandParts'
					$begin 'Planes'
					$end 'Planes'
					$begin 'Points'
					$end 'Points'
					$begin 'GeometryEntityLists'
					$end 'GeometryEntityLists'
					$begin 'CachedNames'
						$begin 'air'
							air(-1)
						$end 'air'
						$begin 'allobjects'
							allobjects(-1)
						$end 'allobjects'
						$begin 'circle'
							circle(1)
						$end 'circle'
						$begin 'cuz'
							cuz(-1)
						$end 'cuz'
						$begin 'global'
							global(-1)
						$end 'global'
						$begin 'groundplane'
							groundplane(-1)
						$end 'groundplane'
						$begin 'helix'
							helix(-1)
						$end 'helix'
						$begin 'p'
							p(1)
						$end 'p'
						$begin 'ring'
							ring(-1)
						$end 'ring'
						$begin 'ringcenter'
							ringcenter(-1)
						$end 'ringcenter'
						$begin 'ringin'
							ringin(-1)
						$end 'ringin'
						$begin 'ringout'
							ringout(-1)
						$end 'ringout'
						$begin 'sphere'
							sphere(1)
						$end 'sphere'
					$end 'CachedNames'
				$end 'GeometryOperations'
				$begin 'GeometryDependencies'
					$begin 'DependencyInformation'
						NumParents=1
						DependencyObject('GeometryBodyOperation', 34)
						DependencyObject('CoordinateSystem', 1)
					$end 'DependencyInformation'
					$begin 'DependencyInformation'
						NumParents=2
						DependencyObject('GeometryBodyOperation', 52)
						DependencyObject('GeometryBodyOperation', 34)
						DependencyObject('GeometryBodyOperation', 43)
					$end 'DependencyInformation'
					$begin 'DependencyInformation'
						NumParents=1
						DependencyObject('GeometryBodyOperation', 58)
						DependencyObject('CoordinateSystem', 1)
					$end 'DependencyInformation'
					$begin 'DependencyInformation'
						NumParents=2
						DependencyObject('GeometryBodyOperation', 67)
						DependencyObject('GeometryBodyOperation', 58)
						DependencyObject('GeometryBodyOperation', 29)
					$end 'DependencyInformation'
					$begin 'DependencyInformation'
						NumParents=1
						DependencyObject('GeometryBodyOperation', 68)
						DependencyObject('CoordinateSystem', 1)
					$end 'DependencyInformation'
					$begin 'DependencyInformation'
						NumParents=1
						DependencyObject('GeometryBodyOperation', 72)
						DependencyObject('GeometryBodyOperation', 68)
					$end 'DependencyInformation'
					$begin 'DependencyInformation'
						NumParents=2
						DependencyObject('GeometryBodyOperation', 80)
						DependencyObject('GeometryBodyOperation', 72)
						DependencyObject('GeometryBodyOperation', 78)
					$end 'DependencyInformation'
					$begin 'DependencyInformation'
						NumParents=1
						DependencyObject('GeometryBodyOperation', 83)
						DependencyObject('CoordinateSystem', 1)
					$end 'DependencyInformation'
					$begin 'DependencyInformation'
						NumParents=1
						DependencyObject('GeometryBodyOperation', 92)
						DependencyObject('CoordinateSystem', 1)
					$end 'DependencyInformation'
					$begin 'DependencyInformation'
						NumParents=1
						DependencyObject('GeometryBodyOperation', 96)
						DependencyObject('GeometryBodyOperation', 92)
					$end 'DependencyInformation'
					$begin 'DependencyInformation'
						NumParents=1
						DependencyObject('GeometryBodyOperation', 104)
						DependencyObject('CoordinateSystem', 1)
					$end 'DependencyInformation'
					$begin 'DependencyInformation'
						NumParents=1
						DependencyObject('GeometryBodyOperation', 5)
						DependencyObject('CoordinateSystem', 1)
					$end 'DependencyInformation'
					$begin 'DependencyInformation'
						NumParents=1
						DependencyObject('GeometryBodyOperation', 9)
						DependencyObject('GeometryBodyOperation', 5)
					$end 'DependencyInformation'
					$begin 'DependencyInformation'
						NumParents=2
						DependencyObject('GeometryBodyOperation', 11)
						DependencyObject('CoordinateSystem', 1)
						DependencyObject('GeometryBodyOperation', 9)
					$end 'DependencyInformation'
					$begin 'DependencyInformation'
						NumParents=3
						DependencyObject('GeometryBodyOperation', 29)
						DependencyObject('GeometryBodyOperation', 11)
						DependencyObject('GeometryBodyOperation', 17)
						DependencyObject('GeometryBodyOperation', 26)
					$end 'DependencyInformation'
					$begin 'DependencyInformation'
						NumParents=1
						DependencyObject('GeometryBodyOperation', 17)
						DependencyObject('CoordinateSystem', 1)
					$end 'DependencyInformation'
					$begin 'DependencyInformation'
						NumParents=1
						DependencyObject('GeometryBodyOperation', 26)
						DependencyObject('CoordinateSystem', 1)
					$end 'DependencyInformation'
					$begin 'DependencyInformation'
						NumParents=1
						DependencyObject('GeometryBodyOperation', 43)
						DependencyObject('CoordinateSystem', 1)
					$end 'DependencyInformation'
					$begin 'DependencyInformation'
						NumParents=1
						DependencyObject('GeometryBodyOperation', 74)
						DependencyObject('CoordinateSystem', 1)
					$end 'DependencyInformation'
					$begin 'DependencyInformation'
						NumParents=1
						DependencyObject('GeometryBodyOperation', 78)
						DependencyObject('GeometryBodyOperation', 74)
					$end 'DependencyInformation'
				$end 'GeometryDependencies'
			$end 'GeometryCore'
			GroupByMaterial('-1'=true)
			GroupSheetByMaterial()
			$begin 'LastUserInputs'
			$end 'LastUserInputs'
		$end 'ModelSetup'
		$begin 'BoundarySetup'
			$begin 'GlobalBoundData'
				PortImpedance='1'
				GlobalMaterialEnv='vacuum'
			$end 'GlobalBoundData'
			$begin 'Boundaries'
				NextUniqueID=3
				MoveBackwards=false
				$begin 'Rad1'
					ID=0
					BoundType='Radiation'
					Objects(84)
					ParentBndID=-1
					IsIncidentField=false
					IsEnforcedField=false
					IsFssReference=false
					IsForPML=false
					UseAdaptiveIE=false
					IncludeInPostproc=true
				$end 'Rad1'
				$begin 'PerfE1'
					ID=2
					BoundType='Perfect E'
					Objects(69)
					ParentBndID=-1
					InfGroundPlane=false
				$end 'PerfE1'
				$begin '1'
					ID=1
					BoundType='Lumped Port'
					Objects(93)
					ParentBndID=-1
					RenormalizeAllTerminals=true
					DoDeembed=false
					$begin 'Modes'
						$begin 'Mode1'
							ModeNum=1
							UseIntLine=true
							$begin 'IntLine'
								$begin 'GeometryPosition'
									IsAttachedToEntity=true
									EntityID=95
									PositionType='OnVertex'
									UParam=0
									VParam=0
									XPosition='0'
									YPosition='0'
									ZPosition='0'
								$end 'GeometryPosition'
								$begin 'GeometryPosition'
									IsAttachedToEntity=true
									EntityID=65
									PositionType='OnVertex'
									UParam=0
									VParam=0
									XPosition='0'
									YPosition='0'
									ZPosition='0'
								$end 'GeometryPosition'
							$end 'IntLine'
							CharImp='Zpi'
							AlignmentGroup=0
							RenormImp='50ohm'
						$end 'Mode1'
					$end 'Modes'
					ShowReporterFilter=false
					ReporterFilter(true)
					FullResistance='50ohm'
					FullReactance='0ohm'
				$end '1'
			$end 'Boundaries'
			$begin 'ProductSpecificData'
				$begin 'PMLData'
					$begin 'PMLGroups'
					$end 'PMLGroups'
				$end 'PMLData'
				$begin 'SortOrder'
					Port[1: -1]
					Terminal[1: -1]
				$end 'SortOrder'
			$end 'ProductSpecificData'
		$end 'BoundarySetup'
		$begin 'ArrayDefinition'
			NextUniqueID=0
			MoveBackwards=false
		$end 'ArrayDefinition'
		$begin 'MeshSetup'
			$begin 'MeshSettings'
				$begin 'GlobalSurfApproximation'
					SurfDevChoice=0
					NormalDevChoice=1
					AspectRatioChoice=1
					PullToTrueSurf=false
					SetFacePreservationLevel=0
				$end 'GlobalSurfApproximation'
				MeshMethod='Auto'
			$end 'MeshSettings'
			$begin 'MeshOperations'
				NextUniqueID=0
				MoveBackwards=false
			$end 'MeshOperations'
		$end 'MeshSetup'
		$begin 'AnalysisSetup'
			$begin 'HfssGlobalData'
				NextUniqueID=0
				MoveBackwards=false
			$end 'HfssGlobalData'
			$begin 'SolveSetups'
				NextUniqueID=1
				MoveBackwards=false
				$begin 'Setup1'
					ID=0
					SetupType='HfssDriven'
					Frequency='2.5GHz'
					PortsOnly=false
					MaxDeltaS=0.02
					UseMatrixConv=false
					MaximumPasses=15
					MinimumPasses=1
					MinimumConvergedPasses=1
					PercentRefinement=30
					IsEnabled=true
					BasisOrder=1
					UseIterativeSolver=false
					DoLambdaRefine=true
					DoMaterialLambda=true
					SetLambdaTarget=false
					Target=0.3333
					UseMaxTetIncrease=false
					PortAccuracy=2
					UseABCOnPort=false
					SetPortMinMaxTri=false
					PortMinTri=100
					PortMaxTri=500
					EnableSolverDomains=false
					SaveRadFieldsOnly=false
					SaveAnyFields=true
					NoAdditionalRefinementOnImport=false
					$begin 'Sweeps'
						NextUniqueID=2
						MoveBackwards=false
						$begin 'Sweep'
							ID=0
							IsEnabled=true
							SetupType='LinearStep'
							StartValue='0.2GHz'
							StopValue='3GHz'
							StepSize='10MHz'
							Type='Fast'
							SaveFields=true
							SaveRadFields=false
							GenerateFieldsForAllFreqs=false
							ExtrapToDC=false
						$end 'Sweep'
					$end 'Sweeps'
					DerivativesOnlyForLastPass=false
				$end 'Setup1'
			$end 'SolveSetups'
		$end 'AnalysisSetup'
		$begin 'Optimetrics'
			$begin 'OptimetricsSetups'
				NextUniqueID=1
				MoveBackwards=false
			$end 'OptimetricsSetups'
		$end 'Optimetrics'
		$begin 'Solutions'
			FieldType='NoIncidentWave'
			IncludePortPostProcessing=false
			SourceEntry(ID=1, Index=0, Terminal=false, Terminated=false, Magnitude='1W', Phase='0deg')
			$begin 'Contexts'
				NextUniqueID=1
				MoveBackwards=false
			$end 'Contexts'
		$end 'Solutions'
		$begin 'PortFieldDisplay'
			$begin 'PortFieldDisplay'
				ScaleFactor=5
				Solution='Setup1 : LastAdaptive'
				Frequency='2.5GHz'
			$end 'PortFieldDisplay'
		$end 'PortFieldDisplay'
		$begin 'FieldsReporter'
			$begin 'FieldsCalculator'
				Line_Discretization=1000
			$end 'FieldsCalculator'
			$begin 'PlotDefaults'
				Default_SolutionId=26
				Default_PlotFolder='Automatic'
				Default_Phase='0deg'
				Default_Freq='2.5GHz'
			$end 'PlotDefaults'
			$begin 'FieldsPlotManagerID'
				NextUniqueID=0
				MoveBackwards=false
				NumQuantityType=0
				NumPlots=0
			$end 'FieldsPlotManagerID'
			$begin 'Report3dInGeomWnd'
				Report3dNum=0
			$end 'Report3dInGeomWnd'
		$end 'FieldsReporter'
		$begin 'RadField'
			$begin 'FarFieldSetups'
				NextUniqueID=3
				MoveBackwards=false
				$begin 'ff.2d'
					Type='Infinite Sphere'
					ID=0
					VersionID=2
					UseCustomRadiationSurface=false
					ThetaStart='0deg'
					ThetaStop='360deg'
					ThetaStep='10deg'
					PhiStart='0deg'
					PhiStop='180deg'
					PhiStep='90deg'
					UseLocalCS=false
				$end 'ff.2d'
			$end 'FarFieldSetups'
			$begin 'ArraySetup'
				UseOption='NoArray'
				$begin 'RegularArray'
					NumUCells='10'
					NumVCells='10'
					CellUDist='10mm'
					CellVDist='10mm'
					UDirnX='1'
					UDirnY='0'
					UDirnZ='0'
					VDirnX='0'
					VDirnY='1'
					VDirnZ='0'
					FirstCellPosX='0mm'
					FirstCellPosY='0mm'
					FirstCellPosZ='0mm'
					Behavior='UseSlaveSettings'
					ScanAnglePhi='45deg'
					ScanAngleTheta='45deg'
					UDirnPhaseShift='0deg'
					VDirnPhaseShift='0deg'
				$end 'RegularArray'
				$begin 'CustomArray'
					NumCells=0
					$begin 'Cell'
					$end 'Cell'
				$end 'CustomArray'
			$end 'ArraySetup'
			$begin 'NearFieldSetups'
				NextUniqueID=3
				MoveBackwards=false
			$end 'NearFieldSetups'
			RadFieldComputationVersion=1.4
			RadfieldHeaderFile='RAD19E793615401942161.tmp'
		$end 'RadField'
		$begin 'SolutionManager'
			$begin 'SimSetup'
				TypeName='BaseSetup'
				ID=24
				Name='Setup1'
				$begin 'Solution'
					ID=25
					Name='AdaptivePass'
					$begin 'SimDataExtractor'
						$begin 'Sweeps'
							$begin 'Sweep'
								Variable='Pass'
								Column='1;2;3;4;5;6;7;8;9;10;11;12;13;14;15'
								Units=''
							$end 'Sweep'
							$begin 'Sweep'
								Variable='Freq'
								Column='2.5GHz'
								Units='GHz'
							$end 'Sweep'
							$begin 'PostprocessSweep'
								Variable='NormalizedDistance'
								RegularSweep=1
								Units=''
								Minimum=0
								Maximum=1
								Increment=0.01
								CreateIndexedSubsweepFlag=false
							$end 'PostprocessSweep'
							$begin 'PostprocessSweep'
								Variable='Phi'
								RegularSweep=1
								Units='deg'
								Minimum=0
								Maximum=6.28318530717959
								Increment=0.0872664625997165
								CreateIndexedSubsweepFlag=false
							$end 'PostprocessSweep'
							$begin 'PostprocessSweep'
								Variable='Theta'
								RegularSweep=1
								Units='deg'
								Minimum=0
								Maximum=6.28318530717959
								Increment=0.0872664625997165
								CreateIndexedSubsweepFlag=false
							$end 'PostprocessSweep'
							$begin 'PostprocessSweep'
								Variable='Phase'
								RegularSweep=1
								Units='deg'
								Minimum=0
								Maximum=6.28318530717959
								Increment=0.0872664625997165
								CreateIndexedSubsweepFlag=false
							$end 'PostprocessSweep'
							$begin 'Sweep'
								Variable='h1'
								Column='128mm'
								Units='mm'
							$end 'Sweep'
							$begin 'Sweep'
								Variable='h'
								Column='5mm;5.5mm;6mm;6.5mm;7mm;7.5mm;8mm;8.5mm;9mm;9.5mm;10mm;10.5mm;11mm;11.5mm;12mm;12.5mm;13mm;13.5mm;14mm;14.5mm;15mm;15.5mm;16mm;16.5mm;17mm;17.5mm;18mm;18.5mm;19mm;19.5mm;20mm;20.5mm;21mm;21.5mm;22mm;22.5mm;23mm;23.5mm;24mm;24.5mm;25mm'
								Units='mm'
							$end 'Sweep'
						$end 'Sweeps'
						IsPortOnly=false
					$end 'SimDataExtractor'
				$end 'Solution'
				$begin 'Solution'
					ID=26
					Name='LastAdaptive'
					$begin 'SimDataExtractor'
						$begin 'Sweeps'
							$begin 'Sweep'
								Variable='Freq'
								Column='2.5GHz'
								Units='GHz'
							$end 'Sweep'
							$begin 'PostprocessSweep'
								Variable='NormalizedDistance'
								RegularSweep=1
								Units=''
								Minimum=0
								Maximum=1
								Increment=0.01
								CreateIndexedSubsweepFlag=false
							$end 'PostprocessSweep'
							$begin 'PostprocessSweep'
								Variable='Phi'
								RegularSweep=1
								Units='deg'
								Minimum=0
								Maximum=6.28318530717959
								Increment=0.0872664625997165
								CreateIndexedSubsweepFlag=false
							$end 'PostprocessSweep'
							$begin 'PostprocessSweep'
								Variable='Theta'
								RegularSweep=1
								Units='deg'
								Minimum=0
								Maximum=6.28318530717959
								Increment=0.0872664625997165
								CreateIndexedSubsweepFlag=false
							$end 'PostprocessSweep'
							$begin 'PostprocessSweep'
								Variable='Phase'
								RegularSweep=1
								Units='deg'
								Minimum=0
								Maximum=6.28318530717959
								Increment=0.0872664625997165
								CreateIndexedSubsweepFlag=false
							$end 'PostprocessSweep'
							$begin 'Sweep'
								Variable='h1'
								Column='128mm'
								Units='mm'
							$end 'Sweep'
							$begin 'Sweep'
								Variable='h'
								Column='5mm;5.5mm;6mm;6.5mm;7mm;7.5mm;8mm;8.5mm;9mm;9.5mm;10mm;10.5mm;11mm;11.5mm;12mm;12.5mm;13mm;13.5mm;14mm;14.5mm;15mm;15.5mm;16mm;16.5mm;17mm;17.5mm;18mm;18.5mm;19mm;19.5mm;20mm;20.5mm;21mm;21.5mm;22mm;22.5mm;23mm;23.5mm;24mm;24.5mm;25mm'
								Units='mm'
							$end 'Sweep'
						$end 'Sweeps'
						IsPortOnly=false
					$end 'SimDataExtractor'
				$end 'Solution'
				$begin 'Solution'
					ID=27
					Name='Sweep'
					$begin 'SimDataExtractor'
						SimValue('S(1,1)', 2, 90, false, SimValueID=2540, 3, 0, 2, 0, false, false, -1, 1, 0, 1, 1, '', 0, 0)
						$begin 'Sweeps'
							$begin 'PostprocessSweep'
								Variable='Freq'
								RegularSweep=1
								Units='GHz'
								Minimum=200000000
								Maximum=3000000000
								Increment=10000000
								CreateIndexedSubsweepFlag=false
							$end 'PostprocessSweep'
							$begin 'PostprocessSweep'
								Variable='NormalizedDistance'
								RegularSweep=1
								Units=''
								Minimum=0
								Maximum=1
								Increment=0.01
								CreateIndexedSubsweepFlag=false
							$end 'PostprocessSweep'
							$begin 'PostprocessSweep'
								Variable='Phi'
								RegularSweep=1
								Units='deg'
								Minimum=0
								Maximum=6.28318530717959
								Increment=0.0872664625997165
								CreateIndexedSubsweepFlag=false
							$end 'PostprocessSweep'
							$begin 'PostprocessSweep'
								Variable='Theta'
								RegularSweep=1
								Units='deg'
								Minimum=0
								Maximum=6.28318530717959
								Increment=0.0872664625997165
								CreateIndexedSubsweepFlag=false
							$end 'PostprocessSweep'
							$begin 'PostprocessSweep'
								Variable='Phase'
								RegularSweep=1
								Units='deg'
								Minimum=0
								Maximum=6.28318530717959
								Increment=0.0872664625997165
								CreateIndexedSubsweepFlag=false
							$end 'PostprocessSweep'
							$begin 'Sweep'
								Variable='h1'
								Column='128mm'
								Units='mm'
							$end 'Sweep'
							$begin 'Sweep'
								Variable='h'
								Column='8mm'
								Units='mm'
							$end 'Sweep'
						$end 'Sweeps'
						IsPortOnly=false
					$end 'SimDataExtractor'
				$end 'Solution'
			$end 'SimSetup'
			$begin 'Version ID Map'
				V=2392
				$begin 'Setup'
					N='Setup1'
					V=2392
					Soln(N='AdaptivePass', V=2393)
					Soln(N='LastAdaptive', V=2393)
					Soln(N='Sweep', V=2572)
				$end 'Setup'
			$end 'Version ID Map'
			$begin 'ID Map'
				$begin 'Setup'
					N='Setup1'
					I=24
					Soln(N='AdaptivePass', I=25)
					Soln(N='LastAdaptive', I=26)
					Soln(N='Sweep', I=27)
				$end 'Setup'
			$end 'ID Map'
		$end 'SolutionManager'
		$begin 'UserDefinedSolutionMgr'
			NextUniqueID=1000000
			MoveBackwards=false
		$end 'UserDefinedSolutionMgr'
		$begin 'DatasetSolutionMgr'
			NextUniqueID=2000000
			MoveBackwards=false
		$end 'DatasetSolutionMgr'
		Notes=$begin_cdata$		$end_cdata$
		$begin 'AnimationSetups'
		$end 'AnimationSetups'
		CacheHeaderFile='HDR2F2D14016154155242660.tmp'
	$end 'HFSSModel'
	$begin 'DataInstances'
		$begin 'Instance'
			DesignEditor='HFSSDesign1'
			$begin 'HfssDesignInstance'
				DesignInstanceID=1
				$begin 'WindowPosition'
					$begin 'EditorWindow'
						'3D Modeler'(Editor3d(View(WindowPos(5, -1, -1, -8, -31, 52, 52, 1462, 544), OrientationMatrix(-0.00262674828991294, -0.00421216851100326, 0.00666002230718732, 0, 0.0078802453354001, -0.00140405644197017, 0.00222000805661082, 0, -7.23245768829983e-011, 0.00702028023079038, 0.00444001564756036, 0, 0.0295509230345488, -0.479134142398834, -6.06484985351563, 1, 0, -2.44320678710938, 2.44320678710938, -1, 1, 0.911115169525146, 10.4027309417725), Drawings[6: 'ringout', 'ringcenter', 'groundplane', 'air', 'p1', 'cuz'], 'View Data'('Render Mode'=1, 'Show Ruler'=1), ClipPlanes(ClipPlaneOptions(DisableWhenDrawingNewPlane=true, ForceOpqaueForUnclipped=false, ShowClipped=false, Transparency=0, HandleColor=16776960)))))
					$end 'EditorWindow'
				$end 'WindowPosition'
				$begin 'ReportSetup'
					$begin 'ReportManager'
						$begin 'Reports'
							$begin 'XY Plot 1'
								ReportID=121
								ReportName='XY Plot 1'
								$begin 'TraceDef'
									TraceDefinitionType='TraceDefinition'
									$begin 'DesignSolnDefn'
										$begin 'DESIGN_SOLUTION_SIM_VALUE_CONTEXT'
											DesignID=0
											SolutionID=27
											$begin 'REPORT_TYPE_SIM_VALUE_CONTEXT'
												ReportType=0
												SimValueContext(3, 0, 2, 0, false, false, -1, 1, 0, 1, 1, '', 0, 0)
											$end 'REPORT_TYPE_SIM_VALUE_CONTEXT'
										$end 'DESIGN_SOLUTION_SIM_VALUE_CONTEXT'
									$end 'DesignSolnDefn'
									ID=120
									VersionID=276
									Name='dB(S(1,1))'
									TieNameToExpr=true
									$begin 'Components'
										$begin 'TraceComponentDefinition'
											Expr='Freq'
										$end 'TraceComponentDefinition'
										$begin 'TraceComponentDefinition'
											Expr='dB(S(1,1))'
										$end 'TraceComponentDefinition'
									$end 'Components'
									$begin 'ExtendedTraceInfo'
										NumPoints=0
										TraceType=0
										Offset=0
										XLabel=''
										SamplingPeriod='0'
										SamplingPeriodOffset='0'
										AutoDelay=true
										DelayValue='0ps'
										AutoCompCrossAmplitude=true
										CrossingAmplitude='0mV'
										YAxis=1
										AutoCompEyeMeasurementPoint=true
										EyeMeasurementPoint='0ps'
									$end 'ExtendedTraceInfo'
									$begin 'TraceFamiliesDisplayDefinition'
										DisplayFamiliesType='DisplayAll'
									$end 'TraceFamiliesDisplayDefinition'
									$begin 'PointsetDefinition'
										$begin 'SubsweepDefParamsContainer'
											$begin '0'
												SubsweepType='Specifiable'
												SubsweepChoiceType='All'
												SweepVariableName='Freq'
											$end '0'
											$begin '1'
												SubsweepType='Regular'
												SubsweepChoiceType='Nominal'
												SweepVariableName='h1'
											$end '1'
											$begin '2'
												SubsweepType='Regular'
												SubsweepChoiceType='All'
												SweepVariableName='h'
											$end '2'
										$end 'SubsweepDefParamsContainer'
										FamilyBlock()
									$end 'PointsetDefinition'
									DesignInstanceID=1
								$end 'TraceDef'
							$end 'XY Plot 1'
							$begin 'XY Plot 2'
								ReportID=123
								ReportName='XY Plot 2'
								$begin 'TraceDef'
									TraceDefinitionType='TraceDefinition'
									$begin 'DesignSolnDefn'
										$begin 'DESIGN_SOLUTION_SIM_VALUE_CONTEXT'
											DesignID=0
											SolutionID=27
											$begin 'REPORT_TYPE_SIM_VALUE_CONTEXT'
												ReportType=0
												SimValueContext(3, 0, 2, 0, false, false, -1, 1, 0, 1, 1, '', 0, 0)
											$end 'REPORT_TYPE_SIM_VALUE_CONTEXT'
										$end 'DESIGN_SOLUTION_SIM_VALUE_CONTEXT'
									$end 'DesignSolnDefn'
									ID=122
									VersionID=277
									Name='dB(S(1,1))'
									TieNameToExpr=true
									$begin 'Components'
										$begin 'TraceComponentDefinition'
											Expr='Freq'
										$end 'TraceComponentDefinition'
										$begin 'TraceComponentDefinition'
											Expr='dB(S(1,1))'
										$end 'TraceComponentDefinition'
									$end 'Components'
									$begin 'ExtendedTraceInfo'
										NumPoints=0
										TraceType=0
										Offset=0
										XLabel=''
										SamplingPeriod='0'
										SamplingPeriodOffset='0'
										AutoDelay=true
										DelayValue='0ps'
										AutoCompCrossAmplitude=true
										CrossingAmplitude='0mV'
										YAxis=1
										AutoCompEyeMeasurementPoint=true
										EyeMeasurementPoint='0ps'
									$end 'ExtendedTraceInfo'
									$begin 'TraceFamiliesDisplayDefinition'
										DisplayFamiliesType='DisplayAll'
									$end 'TraceFamiliesDisplayDefinition'
									$begin 'PointsetDefinition'
										$begin 'SubsweepDefParamsContainer'
											$begin '0'
												SubsweepType='Specifiable'
												SubsweepChoiceType='All'
												SweepVariableName='Freq'
											$end '0'
											$begin '1'
												SubsweepType='Regular'
												SubsweepChoiceType='Nominal'
												SweepVariableName='h1'
											$end '1'
											$begin '2'
												SubsweepType='Regular'
												SubsweepChoiceType='All'
												SweepVariableName='h'
											$end '2'
										$end 'SubsweepDefParamsContainer'
										FamilyBlock()
									$end 'PointsetDefinition'
									DesignInstanceID=1
								$end 'TraceDef'
							$end 'XY Plot 2'
							$begin 'XY Plot 3'
								ReportID=125
								ReportName='XY Plot 3'
								$begin 'TraceDef'
									TraceDefinitionType='TraceDefinition'
									$begin 'DesignSolnDefn'
										$begin 'DESIGN_SOLUTION_SIM_VALUE_CONTEXT'
											DesignID=0
											SolutionID=27
											$begin 'REPORT_TYPE_SIM_VALUE_CONTEXT'
												ReportType=0
												SimValueContext(3, 0, 2, 0, false, false, -1, 1, 0, 1, 1, '', 0, 0)
											$end 'REPORT_TYPE_SIM_VALUE_CONTEXT'
										$end 'DESIGN_SOLUTION_SIM_VALUE_CONTEXT'
									$end 'DesignSolnDefn'
									ID=124
									VersionID=278
									Name='dB(S(1,1))'
									TieNameToExpr=true
									$begin 'Components'
										$begin 'TraceComponentDefinition'
											Expr='Freq'
										$end 'TraceComponentDefinition'
										$begin 'TraceComponentDefinition'
											Expr='dB(S(1,1))'
										$end 'TraceComponentDefinition'
									$end 'Components'
									$begin 'ExtendedTraceInfo'
										NumPoints=0
										TraceType=0
										Offset=0
										XLabel=''
										SamplingPeriod='0'
										SamplingPeriodOffset='0'
										AutoDelay=true
										DelayValue='0ps'
										AutoCompCrossAmplitude=true
										CrossingAmplitude='0mV'
										YAxis=1
										AutoCompEyeMeasurementPoint=true
										EyeMeasurementPoint='0ps'
									$end 'ExtendedTraceInfo'
									$begin 'TraceFamiliesDisplayDefinition'
										DisplayFamiliesType='DisplayAll'
									$end 'TraceFamiliesDisplayDefinition'
									$begin 'PointsetDefinition'
										$begin 'SubsweepDefParamsContainer'
											$begin '0'
												SubsweepType='Specifiable'
												SubsweepChoiceType='All'
												SweepVariableName='Freq'
											$end '0'
											$begin '1'
												SubsweepType='Regular'
												SubsweepChoiceType='Nominal'
												SweepVariableName='h1'
											$end '1'
											$begin '2'
												SubsweepType='Regular'
												SubsweepChoiceType='All'
												SweepVariableName='h'
											$end '2'
										$end 'SubsweepDefParamsContainer'
										FamilyBlock()
									$end 'PointsetDefinition'
									DesignInstanceID=1
								$end 'TraceDef'
							$end 'XY Plot 3'
							$begin 'XY Plot 4'
								ReportID=127
								ReportName='XY Plot 4'
								$begin 'TraceDef'
									TraceDefinitionType='TraceDefinition'
									$begin 'DesignSolnDefn'
										$begin 'DESIGN_SOLUTION_SIM_VALUE_CONTEXT'
											DesignID=0
											SolutionID=27
											$begin 'REPORT_TYPE_SIM_VALUE_CONTEXT'
												ReportType=0
												SimValueContext(3, 0, 2, 0, false, false, -1, 1, 0, 1, 1, '', 0, 0)
											$end 'REPORT_TYPE_SIM_VALUE_CONTEXT'
										$end 'DESIGN_SOLUTION_SIM_VALUE_CONTEXT'
									$end 'DesignSolnDefn'
									ID=126
									VersionID=279
									Name='dB(S(1,1))'
									TieNameToExpr=true
									$begin 'Components'
										$begin 'TraceComponentDefinition'
											Expr='Freq'
										$end 'TraceComponentDefinition'
										$begin 'TraceComponentDefinition'
											Expr='dB(S(1,1))'
										$end 'TraceComponentDefinition'
									$end 'Components'
									$begin 'ExtendedTraceInfo'
										NumPoints=0
										TraceType=0
										Offset=0
										XLabel=''
										SamplingPeriod='0'
										SamplingPeriodOffset='0'
										AutoDelay=true
										DelayValue='0ps'
										AutoCompCrossAmplitude=true
										CrossingAmplitude='0mV'
										YAxis=1
										AutoCompEyeMeasurementPoint=true
										EyeMeasurementPoint='0ps'
									$end 'ExtendedTraceInfo'
									$begin 'TraceFamiliesDisplayDefinition'
										DisplayFamiliesType='DisplayAll'
									$end 'TraceFamiliesDisplayDefinition'
									$begin 'PointsetDefinition'
										$begin 'SubsweepDefParamsContainer'
											$begin '0'
												SubsweepType='Specifiable'
												SubsweepChoiceType='All'
												SweepVariableName='Freq'
											$end '0'
											$begin '1'
												SubsweepType='Regular'
												SubsweepChoiceType='Nominal'
												SweepVariableName='h1'
											$end '1'
											$begin '2'
												SubsweepType='Regular'
												SubsweepChoiceType='All'
												SweepVariableName='h'
											$end '2'
										$end 'SubsweepDefParamsContainer'
										FamilyBlock()
									$end 'PointsetDefinition'
									DesignInstanceID=1
								$end 'TraceDef'
							$end 'XY Plot 4'
							$begin 'XY Plot 5'
								ReportID=129
								ReportName='XY Plot 5'
								$begin 'TraceDef'
									TraceDefinitionType='TraceDefinition'
									$begin 'DesignSolnDefn'
										$begin 'DESIGN_SOLUTION_SIM_VALUE_CONTEXT'
											DesignID=0
											SolutionID=27
											$begin 'REPORT_TYPE_SIM_VALUE_CONTEXT'
												ReportType=0
												SimValueContext(3, 0, 2, 0, false, false, -1, 1, 0, 1, 1, '', 0, 0)
											$end 'REPORT_TYPE_SIM_VALUE_CONTEXT'
										$end 'DESIGN_SOLUTION_SIM_VALUE_CONTEXT'
									$end 'DesignSolnDefn'
									ID=128
									VersionID=280
									Name='dB(S(1,1))'
									TieNameToExpr=true
									$begin 'Components'
										$begin 'TraceComponentDefinition'
											Expr='Freq'
										$end 'TraceComponentDefinition'
										$begin 'TraceComponentDefinition'
											Expr='dB(S(1,1))'
										$end 'TraceComponentDefinition'
									$end 'Components'
									$begin 'ExtendedTraceInfo'
										NumPoints=0
										TraceType=0
										Offset=0
										XLabel=''
										SamplingPeriod='0'
										SamplingPeriodOffset='0'
										AutoDelay=true
										DelayValue='0ps'
										AutoCompCrossAmplitude=true
										CrossingAmplitude='0mV'
										YAxis=1
										AutoCompEyeMeasurementPoint=true
										EyeMeasurementPoint='0ps'
									$end 'ExtendedTraceInfo'
									$begin 'TraceFamiliesDisplayDefinition'
										DisplayFamiliesType='DisplayAll'
									$end 'TraceFamiliesDisplayDefinition'
									$begin 'PointsetDefinition'
										$begin 'SubsweepDefParamsContainer'
											$begin '0'
												SubsweepType='Specifiable'
												SubsweepChoiceType='All'
												SweepVariableName='Freq'
											$end '0'
											$begin '1'
												SubsweepType='Regular'
												SubsweepChoiceType='Nominal'
												SweepVariableName='h1'
											$end '1'
											$begin '2'
												SubsweepType='Regular'
												SubsweepChoiceType='All'
												SweepVariableName='h'
											$end '2'
										$end 'SubsweepDefParamsContainer'
										FamilyBlock()
									$end 'PointsetDefinition'
									DesignInstanceID=1
								$end 'TraceDef'
							$end 'XY Plot 5'
							$begin 'XY Plot 6'
								ReportID=131
								ReportName='XY Plot 6'
								$begin 'TraceDef'
									TraceDefinitionType='TraceDefinition'
									$begin 'DesignSolnDefn'
										$begin 'DESIGN_SOLUTION_SIM_VALUE_CONTEXT'
											DesignID=0
											SolutionID=27
											$begin 'REPORT_TYPE_SIM_VALUE_CONTEXT'
												ReportType=0
												SimValueContext(3, 0, 2, 0, false, false, -1, 1, 0, 1, 1, '', 0, 0)
											$end 'REPORT_TYPE_SIM_VALUE_CONTEXT'
										$end 'DESIGN_SOLUTION_SIM_VALUE_CONTEXT'
									$end 'DesignSolnDefn'
									ID=130
									VersionID=281
									Name='dB(S(1,1))'
									TieNameToExpr=true
									$begin 'Components'
										$begin 'TraceComponentDefinition'
											Expr='Freq'
										$end 'TraceComponentDefinition'
										$begin 'TraceComponentDefinition'
											Expr='dB(S(1,1))'
										$end 'TraceComponentDefinition'
									$end 'Components'
									$begin 'ExtendedTraceInfo'
										NumPoints=0
										TraceType=0
										Offset=0
										XLabel=''
										SamplingPeriod='0'
										SamplingPeriodOffset='0'
										AutoDelay=true
										DelayValue='0ps'
										AutoCompCrossAmplitude=true
										CrossingAmplitude='0mV'
										YAxis=1
										AutoCompEyeMeasurementPoint=true
										EyeMeasurementPoint='0ps'
									$end 'ExtendedTraceInfo'
									$begin 'TraceFamiliesDisplayDefinition'
										DisplayFamiliesType='DisplayAll'
									$end 'TraceFamiliesDisplayDefinition'
									$begin 'PointsetDefinition'
										$begin 'SubsweepDefParamsContainer'
											$begin '0'
												SubsweepType='Specifiable'
												SubsweepChoiceType='All'
												SweepVariableName='Freq'
											$end '0'
											$begin '1'
												SubsweepType='Regular'
												SubsweepChoiceType='Nominal'
												SweepVariableName='h1'
											$end '1'
											$begin '2'
												SubsweepType='Regular'
												SubsweepChoiceType='All'
												SweepVariableName='h'
											$end '2'
										$end 'SubsweepDefParamsContainer'
										FamilyBlock()
									$end 'PointsetDefinition'
									DesignInstanceID=1
								$end 'TraceDef'
							$end 'XY Plot 6'
							$begin 'XY Plot 7'
								ReportID=133
								ReportName='XY Plot 7'
								$begin 'TraceDef'
									TraceDefinitionType='TraceDefinition'
									$begin 'DesignSolnDefn'
										$begin 'DESIGN_SOLUTION_SIM_VALUE_CONTEXT'
											DesignID=0
											SolutionID=27
											$begin 'REPORT_TYPE_SIM_VALUE_CONTEXT'
												ReportType=0
												SimValueContext(3, 0, 2, 0, false, false, -1, 1, 0, 1, 1, '', 0, 0)
											$end 'REPORT_TYPE_SIM_VALUE_CONTEXT'
										$end 'DESIGN_SOLUTION_SIM_VALUE_CONTEXT'
									$end 'DesignSolnDefn'
									ID=132
									VersionID=282
									Name='dB(S(1,1))'
									TieNameToExpr=true
									$begin 'Components'
										$begin 'TraceComponentDefinition'
											Expr='Freq'
										$end 'TraceComponentDefinition'
										$begin 'TraceComponentDefinition'
											Expr='dB(S(1,1))'
										$end 'TraceComponentDefinition'
									$end 'Components'
									$begin 'ExtendedTraceInfo'
										NumPoints=0
										TraceType=0
										Offset=0
										XLabel=''
										SamplingPeriod='0'
										SamplingPeriodOffset='0'
										AutoDelay=true
										DelayValue='0ps'
										AutoCompCrossAmplitude=true
										CrossingAmplitude='0mV'
										YAxis=1
										AutoCompEyeMeasurementPoint=true
										EyeMeasurementPoint='0ps'
									$end 'ExtendedTraceInfo'
									$begin 'TraceFamiliesDisplayDefinition'
										DisplayFamiliesType='DisplayAll'
									$end 'TraceFamiliesDisplayDefinition'
									$begin 'PointsetDefinition'
										$begin 'SubsweepDefParamsContainer'
											$begin '0'
												SubsweepType='Specifiable'
												SubsweepChoiceType='All'
												SweepVariableName='Freq'
											$end '0'
											$begin '1'
												SubsweepType='Regular'
												SubsweepChoiceType='Nominal'
												SweepVariableName='h1'
											$end '1'
											$begin '2'
												SubsweepType='Regular'
												SubsweepChoiceType='All'
												SweepVariableName='h'
											$end '2'
										$end 'SubsweepDefParamsContainer'
										FamilyBlock()
									$end 'PointsetDefinition'
									DesignInstanceID=1
								$end 'TraceDef'
							$end 'XY Plot 7'
							$begin 'XY Plot 8'
								ReportID=135
								ReportName='XY Plot 8'
								$begin 'TraceDef'
									TraceDefinitionType='TraceDefinition'
									$begin 'DesignSolnDefn'
										$begin 'DESIGN_SOLUTION_SIM_VALUE_CONTEXT'
											DesignID=0
											SolutionID=27
											$begin 'REPORT_TYPE_SIM_VALUE_CONTEXT'
												ReportType=0
												SimValueContext(3, 0, 2, 0, false, false, -1, 1, 0, 1, 1, '', 0, 0)
											$end 'REPORT_TYPE_SIM_VALUE_CONTEXT'
										$end 'DESIGN_SOLUTION_SIM_VALUE_CONTEXT'
									$end 'DesignSolnDefn'
									ID=134
									VersionID=283
									Name='dB(S(1,1))'
									TieNameToExpr=true
									$begin 'Components'
										$begin 'TraceComponentDefinition'
											Expr='Freq'
										$end 'TraceComponentDefinition'
										$begin 'TraceComponentDefinition'
											Expr='dB(S(1,1))'
										$end 'TraceComponentDefinition'
									$end 'Components'
									$begin 'ExtendedTraceInfo'
										NumPoints=0
										TraceType=0
										Offset=0
										XLabel=''
										SamplingPeriod='0'
										SamplingPeriodOffset='0'
										AutoDelay=true
										DelayValue='0ps'
										AutoCompCrossAmplitude=true
										CrossingAmplitude='0mV'
										YAxis=1
										AutoCompEyeMeasurementPoint=true
										EyeMeasurementPoint='0ps'
									$end 'ExtendedTraceInfo'
									$begin 'TraceFamiliesDisplayDefinition'
										DisplayFamiliesType='DisplayAll'
									$end 'TraceFamiliesDisplayDefinition'
									$begin 'PointsetDefinition'
										$begin 'SubsweepDefParamsContainer'
											$begin '0'
												SubsweepType='Specifiable'
												SubsweepChoiceType='All'
												SweepVariableName='Freq'
											$end '0'
											$begin '1'
												SubsweepType='Regular'
												SubsweepChoiceType='Nominal'
												SweepVariableName='h1'
											$end '1'
											$begin '2'
												SubsweepType='Regular'
												SubsweepChoiceType='All'
												SweepVariableName='h'
											$end '2'
										$end 'SubsweepDefParamsContainer'
										FamilyBlock()
									$end 'PointsetDefinition'
									DesignInstanceID=1
								$end 'TraceDef'
							$end 'XY Plot 8'
						$end 'Reports'
						NextUniqueID=136
						MoveBackwards=false
						$begin 'NextVersID'
							NextUniqueID=284
							MoveBackwards=false
						$end 'NextVersID'
					$end 'ReportManager'
					$begin 'Reports'
						$begin 'XY Plot 1'
							ReportID=121
							$begin 'Report2D'
								name='XY Plot 1'
								ReportID=121
								ReportType=0
								DisplayType=1
								Title=''
								Domain=''
								$begin 'Graph2DsV2'
									$begin 'Graph2D'
										TraceDefID=120
										Type='Continuous'
										Axis='Y1'
									$end 'Graph2D'
								$end 'Graph2DsV2'
								$begin 'PlotDisplayDataManager'
									NextUniqueID=73
									MoveBackwards=false
									$begin 'PlotHeaderDataSource'
										CompanyName=''
										ShowDesignName=true
										ProjectFileName=''
									$end 'PlotHeaderDataSource'
									StockNameIDMap(AxisX=1, AxisY1=2, AxisY2=8, AxisY3=9, AxisY4=10, Grid=11, Header=0, Legend=5, XYHorizScroller=7)
									$begin 'SourceList'
									$end 'SourceList'
									$begin 'DocAttributes'
										$begin 'PlotAttributeStoreMap'
											$begin 'MainMapItem'
												$begin 'SubMapItem'
													DataSourceID=11
													$begin 'CartesianGridDescAttribute'
														ShowXMinor=true
														ShowYMinor=true
														ShowXMajor=true
														ShowYMajor=true
														ShowBorder=true
													$end 'CartesianGridDescAttribute'
												$end 'SubMapItem'
											$end 'MainMapItem'
											$begin 'MainMapItem'
												$begin 'SubMapItem'
													DataSourceID=21
													$begin 'CurveCartesianAttribute'
														YAxis='Y1'
													$end 'CurveCartesianAttribute'
												$end 'SubMapItem'
												$begin 'SubMapItem'
													DataSourceID=23
													$begin 'CurveCartesianAttribute'
														YAxis='Y1'
													$end 'CurveCartesianAttribute'
												$end 'SubMapItem'
												$begin 'SubMapItem'
													DataSourceID=25
													$begin 'CurveCartesianAttribute'
														YAxis='Y1'
													$end 'CurveCartesianAttribute'
												$end 'SubMapItem'
												$begin 'SubMapItem'
													DataSourceID=27
													$begin 'CurveCartesianAttribute'
														YAxis='Y1'
													$end 'CurveCartesianAttribute'
												$end 'SubMapItem'
												$begin 'SubMapItem'
													DataSourceID=29
													$begin 'CurveCartesianAttribute'
														YAxis='Y1'
													$end 'CurveCartesianAttribute'
												$end 'SubMapItem'
												$begin 'SubMapItem'
													DataSourceID=31
													$begin 'CurveCartesianAttribute'
														YAxis='Y1'
													$end 'CurveCartesianAttribute'
												$end 'SubMapItem'
												$begin 'SubMapItem'
													DataSourceID=33
													$begin 'CurveCartesianAttribute'
														YAxis='Y1'
													$end 'CurveCartesianAttribute'
												$end 'SubMapItem'
												$begin 'SubMapItem'
													DataSourceID=35
													$begin 'CurveCartesianAttribute'
														YAxis='Y1'
													$end 'CurveCartesianAttribute'
												$end 'SubMapItem'
												$begin 'SubMapItem'
													DataSourceID=37
													$begin 'CurveCartesianAttribute'
														YAxis='Y1'
													$end 'CurveCartesianAttribute'
												$end 'SubMapItem'
												$begin 'SubMapItem'
													DataSourceID=39
													$begin 'CurveCartesianAttribute'
														YAxis='Y1'
													$end 'CurveCartesianAttribute'
												$end 'SubMapItem'
												$begin 'SubMapItem'
													DataSourceID=53
													$begin 'CurveCartesianAttribute'
														YAxis='Y1'
													$end 'CurveCartesianAttribute'
												$end 'SubMapItem'
												$begin 'SubMapItem'
													DataSourceID=55
													$begin 'CurveCartesianAttribute'
														YAxis='Y1'
													$end 'CurveCartesianAttribute'
												$end 'SubMapItem'
												$begin 'SubMapItem'
													DataSourceID=57
													$begin 'CurveCartesianAttribute'
														YAxis='Y1'
													$end 'CurveCartesianAttribute'
												$end 'SubMapItem'
												$begin 'SubMapItem'
													DataSourceID=59
													$begin 'CurveCartesianAttribute'
														YAxis='Y1'
													$end 'CurveCartesianAttribute'
												$end 'SubMapItem'
												$begin 'SubMapItem'
													DataSourceID=61
													$begin 'CurveCartesianAttribute'
														YAxis='Y1'
													$end 'CurveCartesianAttribute'
												$end 'SubMapItem'
												$begin 'SubMapItem'
													DataSourceID=63
													$begin 'CurveCartesianAttribute'
														YAxis='Y1'
													$end 'CurveCartesianAttribute'
												$end 'SubMapItem'
												$begin 'SubMapItem'
													DataSourceID=65
													$begin 'CurveCartesianAttribute'
														YAxis='Y1'
													$end 'CurveCartesianAttribute'
												$end 'SubMapItem'
											$end 'MainMapItem'
											$begin 'MainMapItem'
												$begin 'SubMapItem'
													DataSourceID=21
													$begin 'CurveRenderAttribute'
														$begin 'LineRenderAttribute'
															LineStyle='Solid'
															LineWidth=1
															LineColor(R=255, G=0, B=0)
														$end 'LineRenderAttribute'
														TraceType='Continuous'
														SymbolType='HorizontalLeftTriangle'
														SymbolColor(R=0, G=25, B=185)
														ShowSymbols=false
														SymbolFrequency=15
														ShowArrows=false
													$end 'CurveRenderAttribute'
												$end 'SubMapItem'
												$begin 'SubMapItem'
													DataSourceID=23
													$begin 'CurveRenderAttribute'
														$begin 'LineRenderAttribute'
															LineStyle='Solid'
															LineWidth=1
															LineColor(R=128, G=64, B=100)
														$end 'LineRenderAttribute'
														TraceType='Continuous'
														SymbolType='HollowCircle'
														SymbolColor(R=128, G=0, B=128)
														ShowSymbols=false
														SymbolFrequency=15
														ShowArrows=false
													$end 'CurveRenderAttribute'
												$end 'SubMapItem'
												$begin 'SubMapItem'
													DataSourceID=25
													$begin 'CurveRenderAttribute'
														$begin 'LineRenderAttribute'
															LineStyle='Solid'
															LineWidth=1
															LineColor(R=0, G=0, B=200)
														$end 'LineRenderAttribute'
														TraceType='Continuous'
														SymbolType='VerticalDownTriangle'
														SymbolColor(R=192, G=192, B=192)
														ShowSymbols=false
														SymbolFrequency=15
														ShowArrows=false
													$end 'CurveRenderAttribute'
												$end 'SubMapItem'
												$begin 'SubMapItem'
													DataSourceID=27
													$begin 'CurveRenderAttribute'
														$begin 'LineRenderAttribute'
															LineStyle='Solid'
															LineWidth=1
															LineColor(R=80, G=0, B=80)
														$end 'LineRenderAttribute'
														TraceType='Continuous'
														SymbolType='HollowVerticalEllipse'
														SymbolColor(R=111, G=111, B=111)
														ShowSymbols=false
														SymbolFrequency=15
														ShowArrows=false
													$end 'CurveRenderAttribute'
												$end 'SubMapItem'
												$begin 'SubMapItem'
													DataSourceID=29
													$begin 'CurveRenderAttribute'
														$begin 'LineRenderAttribute'
															LineStyle='Solid'
															LineWidth=1
															LineColor(R=128, G=128, B=0)
														$end 'LineRenderAttribute'
														TraceType='Continuous'
														SymbolType='VerticalEllipse'
														SymbolColor(R=240, G=130, B=19)
														ShowSymbols=false
														SymbolFrequency=15
														ShowArrows=false
													$end 'CurveRenderAttribute'
												$end 'SubMapItem'
												$begin 'SubMapItem'
													DataSourceID=31
													$begin 'CurveRenderAttribute'
														$begin 'LineRenderAttribute'
															LineStyle='Solid'
															LineWidth=1
															LineColor(R=200, G=0, B=128)
														$end 'LineRenderAttribute'
														TraceType='Continuous'
														SymbolType='HollowVerticalDownTriangle'
														SymbolColor(R=128, G=0, B=0)
														ShowSymbols=false
														SymbolFrequency=15
														ShowArrows=false
													$end 'CurveRenderAttribute'
												$end 'SubMapItem'
												$begin 'SubMapItem'
													DataSourceID=33
													$begin 'CurveRenderAttribute'
														$begin 'LineRenderAttribute'
															LineStyle='Solid'
															LineWidth=1
															LineColor(R=15, G=160, B=180)
														$end 'LineRenderAttribute'
														TraceType='Continuous'
														SymbolType='Circle'
														SymbolColor(R=0, G=128, B=128)
														ShowSymbols=false
														SymbolFrequency=15
														ShowArrows=false
													$end 'CurveRenderAttribute'
												$end 'SubMapItem'
												$begin 'SubMapItem'
													DataSourceID=35
													$begin 'CurveRenderAttribute'
														$begin 'LineRenderAttribute'
															LineStyle='Solid'
															LineWidth=1
															LineColor(R=0, G=128, B=128)
														$end 'LineRenderAttribute'
														TraceType='Continuous'
														SymbolType='HollowHorizontalLeftTriangle'
														SymbolColor(R=15, G=160, B=180)
														ShowSymbols=false
														SymbolFrequency=15
														ShowArrows=false
													$end 'CurveRenderAttribute'
												$end 'SubMapItem'
												$begin 'SubMapItem'
													DataSourceID=37
													$begin 'CurveRenderAttribute'
														$begin 'LineRenderAttribute'
															LineStyle='Solid'
															LineWidth=1
															LineColor(R=128, G=0, B=0)
														$end 'LineRenderAttribute'
														TraceType='Continuous'
														SymbolType='HorizontalLeftTriangle'
														SymbolColor(R=200, G=0, B=128)
														ShowSymbols=false
														SymbolFrequency=15
														ShowArrows=false
													$end 'CurveRenderAttribute'
												$end 'SubMapItem'
												$begin 'SubMapItem'
													DataSourceID=39
													$begin 'CurveRenderAttribute'
														$begin 'LineRenderAttribute'
															LineStyle='Solid'
															LineWidth=1
															LineColor(R=240, G=130, B=19)
														$end 'LineRenderAttribute'
														TraceType='Continuous'
														SymbolType='HollowCircle'
														SymbolColor(R=128, G=128, B=0)
														ShowSymbols=false
														SymbolFrequency=15
														ShowArrows=false
													$end 'CurveRenderAttribute'
												$end 'SubMapItem'
												$begin 'SubMapItem'
													DataSourceID=53
													$begin 'CurveRenderAttribute'
														$begin 'LineRenderAttribute'
															LineStyle='Solid'
															LineWidth=1
															LineColor(R=255, G=0, B=0)
														$end 'LineRenderAttribute'
														TraceType='Continuous'
														SymbolType='HorizontalLeftTriangle'
														SymbolColor(R=0, G=25, B=185)
														ShowSymbols=false
														SymbolFrequency=15
														ShowArrows=false
													$end 'CurveRenderAttribute'
												$end 'SubMapItem'
												$begin 'SubMapItem'
													DataSourceID=55
													$begin 'CurveRenderAttribute'
														$begin 'LineRenderAttribute'
															LineStyle='Solid'
															LineWidth=1
															LineColor(R=128, G=64, B=100)
														$end 'LineRenderAttribute'
														TraceType='Continuous'
														SymbolType='HollowCircle'
														SymbolColor(R=128, G=0, B=128)
														ShowSymbols=false
														SymbolFrequency=15
														ShowArrows=false
													$end 'CurveRenderAttribute'
												$end 'SubMapItem'
												$begin 'SubMapItem'
													DataSourceID=57
													$begin 'CurveRenderAttribute'
														$begin 'LineRenderAttribute'
															LineStyle='Solid'
															LineWidth=1
															LineColor(R=0, G=0, B=200)
														$end 'LineRenderAttribute'
														TraceType='Continuous'
														SymbolType='VerticalDownTriangle'
														SymbolColor(R=192, G=192, B=192)
														ShowSymbols=false
														SymbolFrequency=15
														ShowArrows=false
													$end 'CurveRenderAttribute'
												$end 'SubMapItem'
												$begin 'SubMapItem'
													DataSourceID=59
													$begin 'CurveRenderAttribute'
														$begin 'LineRenderAttribute'
															LineStyle='Solid'
															LineWidth=1
															LineColor(R=80, G=0, B=80)
														$end 'LineRenderAttribute'
														TraceType='Continuous'
														SymbolType='HollowVerticalEllipse'
														SymbolColor(R=111, G=111, B=111)
														ShowSymbols=false
														SymbolFrequency=15
														ShowArrows=false
													$end 'CurveRenderAttribute'
												$end 'SubMapItem'
												$begin 'SubMapItem'
													DataSourceID=61
													$begin 'CurveRenderAttribute'
														$begin 'LineRenderAttribute'
															LineStyle='Solid'
															LineWidth=1
															LineColor(R=128, G=128, B=0)
														$end 'LineRenderAttribute'
														TraceType='Continuous'
														SymbolType='VerticalEllipse'
														SymbolColor(R=240, G=130, B=19)
														ShowSymbols=false
														SymbolFrequency=15
														ShowArrows=false
													$end 'CurveRenderAttribute'
												$end 'SubMapItem'
												$begin 'SubMapItem'
													DataSourceID=63
													$begin 'CurveRenderAttribute'
														$begin 'LineRenderAttribute'
															LineStyle='Solid'
															LineWidth=1
															LineColor(R=200, G=0, B=128)
														$end 'LineRenderAttribute'
														TraceType='Continuous'
														SymbolType='HollowVerticalDownTriangle'
														SymbolColor(R=128, G=0, B=0)
														ShowSymbols=false
														SymbolFrequency=15
														ShowArrows=false
													$end 'CurveRenderAttribute'
												$end 'SubMapItem'
												$begin 'SubMapItem'
													DataSourceID=65
													$begin 'CurveRenderAttribute'
														$begin 'LineRenderAttribute'
															LineStyle='Solid'
															LineWidth=1
															LineColor(R=15, G=160, B=180)
														$end 'LineRenderAttribute'
														TraceType='Continuous'
														SymbolType='Circle'
														SymbolColor(R=0, G=128, B=128)
														ShowSymbols=false
														SymbolFrequency=15
														ShowArrows=false
													$end 'CurveRenderAttribute'
												$end 'SubMapItem'
											$end 'MainMapItem'
											$begin 'MainMapItem'
												$begin 'SubMapItem'
													DataSourceID=0
													$begin 'HeaderRenderAttribute'
														$begin 'TitleFont'
															$begin 'FontAttribute'
																$begin 'Font'
																	Height=-19
																	Width=0
																	Escapement=0
																	Orientation=0
																	Weight=400
																	Italic=0
																	Underline=0
																	StrikeOut=0
																	CharSet=0
																	OutPrecision=7
																	ClipPrecision=48
																	Quality=6
																	PitchAndFamily=0
																	FaceName='Arial'
																$end 'Font'
																Color(R=0, G=0, B=0)
															$end 'FontAttribute'
														$end 'TitleFont'
														$begin 'SubtitleFont'
															$begin 'FontAttribute'
																$begin 'Font'
																	Height=-13
																	Width=0
																	Escapement=0
																	Orientation=0
																	Weight=400
																	Italic=0
																	Underline=0
																	StrikeOut=0
																	CharSet=0
																	OutPrecision=7
																	ClipPrecision=48
																	Quality=6
																	PitchAndFamily=0
																	FaceName='Arial'
																$end 'Font'
																Color(R=0, G=0, B=0)
															$end 'FontAttribute'
														$end 'SubtitleFont'
													$end 'HeaderRenderAttribute'
												$end 'SubMapItem'
											$end 'MainMapItem'
											$begin 'MainMapItem'
												$begin 'SubMapItem'
													DataSourceID=5
													$begin 'LegendRenderAttribute'
														$begin 'LegendTableAttrib'
															$begin 'TableRenderAttribute'
																$begin 'TableFontAttrib'
																	$begin 'FontAttribute'
																		$begin 'Font'
																			Height=-11
																			Width=0
																			Escapement=0
																			Orientation=0
																			Weight=400
																			Italic=0
																			Underline=0
																			StrikeOut=0
																			CharSet=0
																			OutPrecision=7
																			ClipPrecision=48
																			Quality=6
																			PitchAndFamily=0
																			FaceName='Arial'
																		$end 'Font'
																		Color(R=0, G=0, B=0)
																	$end 'FontAttribute'
																$end 'TableFontAttrib'
																$begin 'TableTitleFontAttrib'
																	$begin 'FontAttribute'
																		$begin 'Font'
																			Height=-11
																			Width=0
																			Escapement=0
																			Orientation=0
																			Weight=400
																			Italic=0
																			Underline=0
																			StrikeOut=0
																			CharSet=0
																			OutPrecision=7
																			ClipPrecision=48
																			Quality=6
																			PitchAndFamily=0
																			FaceName='Arial'
																		$end 'Font'
																		Color(R=0, G=0, B=0)
																	$end 'FontAttribute'
																$end 'TableTitleFontAttrib'
																TableBorderLineWidth=1
																TableBorderLineColor=0
																TableGridLineWidth=1
																TableGridLineColor=12632256
																TableBackgroundColor=16777215
																TableHeaderBackgroundColor=14408667
															$end 'TableRenderAttribute'
														$end 'LegendTableAttrib'
														ShowTraceName=true
														ShowSolutionName=true
														ShowVariationKey=true
														DockMode='None'
													$end 'LegendRenderAttribute'
												$end 'SubMapItem'
											$end 'MainMapItem'
											$begin 'MainMapItem'
												$begin 'SubMapItem'
													DataSourceID=1
													$begin 'LineAxisRenderAttribute'
														DecimalFieldWidth=3
														DecimalFieldPrecision=2
														ManualTitle=''
														AxisColor(R=0, G=0, B=0)
														MinScale=0
														MaxScale=1
														TickSpacing=1
														ManualUnits=false
														Units='mm'
														AxisScale='Linear'
														NumberFormat='Auto'
														$begin 'TextFont'
															$begin 'FontAttribute'
																$begin 'Font'
																	Height=-12
																	Width=0
																	Escapement=0
																	Orientation=0
																	Weight=400
																	Italic=0
																	Underline=0
																	StrikeOut=0
																	CharSet=0
																	OutPrecision=7
																	ClipPrecision=48
																	Quality=6
																	PitchAndFamily=0
																	FaceName='Arial'
																$end 'Font'
																Color(R=0, G=0, B=0)
															$end 'FontAttribute'
														$end 'TextFont'
														InfMapMode=false
														InfMapValue=1.79769313486232e+306
														AutoRangeMin=true
														AutoRangeMax=true
														AutoSpacing=true
														kNumMinorDivisions=5
														ShowAxisTitle=true
														ShowAxisUnits=true
														vwm='FullWnd'
														viewWndWd=#nan
														ActivateMargins=true
														MarginPercent=0
													$end 'LineAxisRenderAttribute'
												$end 'SubMapItem'
												$begin 'SubMapItem'
													DataSourceID=2
													$begin 'LineAxisRenderAttribute'
														DecimalFieldWidth=3
														DecimalFieldPrecision=2
														ManualTitle=''
														AxisColor(R=0, G=0, B=0)
														MinScale=0
														MaxScale=1
														TickSpacing=1
														ManualUnits=false
														Units='mm'
														AxisScale='Linear'
														NumberFormat='Auto'
														$begin 'TextFont'
															$begin 'FontAttribute'
																$begin 'Font'
																	Height=-12
																	Width=0
																	Escapement=0
																	Orientation=0
																	Weight=400
																	Italic=0
																	Underline=0
																	StrikeOut=0
																	CharSet=0
																	OutPrecision=7
																	ClipPrecision=48
																	Quality=6
																	PitchAndFamily=0
																	FaceName='Arial'
																$end 'Font'
																Color(R=0, G=0, B=0)
															$end 'FontAttribute'
														$end 'TextFont'
														InfMapMode=false
														InfMapValue=1.79769313486232e+306
														AutoRangeMin=true
														AutoRangeMax=true
														AutoSpacing=true
														kNumMinorDivisions=5
														ShowAxisTitle=true
														ShowAxisUnits=true
														vwm='FullWnd'
														viewWndWd=#nan
														ActivateMargins=true
														MarginPercent=0
													$end 'LineAxisRenderAttribute'
												$end 'SubMapItem'
												$begin 'SubMapItem'
													DataSourceID=8
													$begin 'LineAxisRenderAttribute'
														DecimalFieldWidth=3
														DecimalFieldPrecision=2
														ManualTitle=''
														AxisColor(R=0, G=0, B=0)
														MinScale=0
														MaxScale=1
														TickSpacing=1
														ManualUnits=false
														Units='mm'
														AxisScale='Linear'
														NumberFormat='Auto'
														$begin 'TextFont'
															$begin 'FontAttribute'
																$begin 'Font'
																	Height=-12
																	Width=0
																	Escapement=0
																	Orientation=0
																	Weight=400
																	Italic=0
																	Underline=0
																	StrikeOut=0
																	CharSet=0
																	OutPrecision=7
																	ClipPrecision=48
																	Quality=6
																	PitchAndFamily=0
																	FaceName='Arial'
																$end 'Font'
																Color(R=0, G=0, B=0)
															$end 'FontAttribute'
														$end 'TextFont'
														InfMapMode=false
														InfMapValue=1.79769313486232e+306
														AutoRangeMin=true
														AutoRangeMax=true
														AutoSpacing=true
														kNumMinorDivisions=5
														ShowAxisTitle=true
														ShowAxisUnits=true
														vwm='FullWnd'
														viewWndWd=#nan
														ActivateMargins=true
														MarginPercent=0
													$end 'LineAxisRenderAttribute'
												$end 'SubMapItem'
												$begin 'SubMapItem'
													DataSourceID=9
													$begin 'LineAxisRenderAttribute'
														DecimalFieldWidth=3
														DecimalFieldPrecision=2
														ManualTitle=''
														AxisColor(R=0, G=0, B=0)
														MinScale=0
														MaxScale=1
														TickSpacing=1
														ManualUnits=false
														Units='mm'
														AxisScale='Linear'
														NumberFormat='Auto'
														$begin 'TextFont'
															$begin 'FontAttribute'
																$begin 'Font'
																	Height=-12
																	Width=0
																	Escapement=0
																	Orientation=0
																	Weight=400
																	Italic=0
																	Underline=0
																	StrikeOut=0
																	CharSet=0
																	OutPrecision=7
																	ClipPrecision=48
																	Quality=6
																	PitchAndFamily=0
																	FaceName='Arial'
																$end 'Font'
																Color(R=0, G=0, B=0)
															$end 'FontAttribute'
														$end 'TextFont'
														InfMapMode=false
														InfMapValue=1.79769313486232e+306
														AutoRangeMin=true
														AutoRangeMax=true
														AutoSpacing=true
														kNumMinorDivisions=5
														ShowAxisTitle=true
														ShowAxisUnits=true
														vwm='FullWnd'
														viewWndWd=#nan
														ActivateMargins=true
														MarginPercent=0
													$end 'LineAxisRenderAttribute'
												$end 'SubMapItem'
												$begin 'SubMapItem'
													DataSourceID=10
													$begin 'LineAxisRenderAttribute'
														DecimalFieldWidth=3
														DecimalFieldPrecision=2
														ManualTitle=''
														AxisColor(R=0, G=0, B=0)
														MinScale=0
														MaxScale=1
														TickSpacing=1
														ManualUnits=false
														Units='mm'
														AxisScale='Linear'
														NumberFormat='Auto'
														$begin 'TextFont'
															$begin 'FontAttribute'
																$begin 'Font'
																	Height=-12
																	Width=0
																	Escapement=0
																	Orientation=0
																	Weight=400
																	Italic=0
																	Underline=0
																	StrikeOut=0
																	CharSet=0
																	OutPrecision=7
																	ClipPrecision=48
																	Quality=6
																	PitchAndFamily=0
																	FaceName='Arial'
																$end 'Font'
																Color(R=0, G=0, B=0)
															$end 'FontAttribute'
														$end 'TextFont'
														InfMapMode=false
														InfMapValue=1.79769313486232e+306
														AutoRangeMin=true
														AutoRangeMax=true
														AutoSpacing=true
														kNumMinorDivisions=5
														ShowAxisTitle=true
														ShowAxisUnits=true
														vwm='FullWnd'
														viewWndWd=#nan
														ActivateMargins=true
														MarginPercent=0
													$end 'LineAxisRenderAttribute'
												$end 'SubMapItem'
											$end 'MainMapItem'
										$end 'PlotAttributeStoreMap'
									$end 'DocAttributes'
									$begin 'DocDefaultAttributes'
										$begin 'PlotAttributeStoreMap'
										$end 'PlotAttributeStoreMap'
									$end 'DocDefaultAttributes'
									$begin 'PerViewPlotAttributeStoreMap'
										$begin 'MapItem'
											ItemID=72
											$begin 'PlotAttributeStoreMap'
												$begin 'MainMapItem'
													$begin 'SubMapItem'
														DataSourceID=4
														$begin 'BasicLayoutAttribute'
															$begin 'LayoutRect'
																Top=537
																Left=388
																Bottom=9846
																Right=9431
															$end 'LayoutRect'
														$end 'BasicLayoutAttribute'
													$end 'SubMapItem'
													$begin 'SubMapItem'
														DataSourceID=12
														$begin 'BasicLayoutAttribute'
															$begin 'LayoutRect'
																Top=537
																Left=388
																Bottom=9846
																Right=9431
															$end 'LayoutRect'
														$end 'BasicLayoutAttribute'
													$end 'SubMapItem'
													$begin 'SubMapItem'
														DataSourceID=19
														$begin 'BasicLayoutAttribute'
															$begin 'LayoutRect'
																Top=75
																Left=75
																Bottom=9925
																Right=295
															$end 'LayoutRect'
														$end 'BasicLayoutAttribute'
													$end 'SubMapItem'
												$end 'MainMapItem'
												$begin 'MainMapItem'
													$begin 'SubMapItem'
														DataSourceID=15
														$begin 'CartesianAxisLayoutAttribute'
															$begin 'AxisRect'
																Top=75
																Left=9431
																Bottom=9925
																Right=9925
															$end 'AxisRect'
															$begin 'GridRect'
																Top=537
																Left=388
																Bottom=9846
																Right=9431
															$end 'GridRect'
														$end 'CartesianAxisLayoutAttribute'
													$end 'SubMapItem'
													$begin 'SubMapItem'
														DataSourceID=16
														$begin 'CartesianAxisLayoutAttribute'
															$begin 'AxisRect'
																Top=75
																Left=320
																Bottom=536
																Right=9431
															$end 'AxisRect'
															$begin 'GridRect'
																Top=537
																Left=388
																Bottom=9846
																Right=9431
															$end 'GridRect'
														$end 'CartesianAxisLayoutAttribute'
													$end 'SubMapItem'
												$end 'MainMapItem'
												$begin 'MainMapItem'
													$begin 'SubMapItem'
														DataSourceID=4
														$begin 'CartesianCurveGroupLayoutAttribute'
															X_spc=100000000
															X_fwd=3
															X_fpr=2
															Y1_spc=0.1
															Y1_fwd=3
															Y1_fpr=2
														$end 'CartesianCurveGroupLayoutAttribute'
													$end 'SubMapItem'
												$end 'MainMapItem'
												$begin 'MainMapItem'
													$begin 'SubMapItem'
														DataSourceID=6
														$begin 'DockableOverlayLayoutAttribute'
															$begin 'Dock_0'
																$begin 'OverlayLayoutAttribute'
																	$begin 'BoundingRect'
																		Top=9105
																		Left=512
																		Bottom=9753
																		Right=8012
																	$end 'BoundingRect'
																	ModifySize=false
																	ModifyPosition=true
																$end 'OverlayLayoutAttribute'
															$end 'Dock_0'
															$begin 'Dock_1'
																$begin 'OverlayLayoutAttribute'
																	$begin 'BoundingRect'
																		Top=9352
																		Left=0
																		Bottom=10000
																		Right=10000
																	$end 'BoundingRect'
																	ModifySize=false
																	ModifyPosition=true
																$end 'OverlayLayoutAttribute'
															$end 'Dock_1'
															$begin 'Dock_2'
																$begin 'OverlayLayoutAttribute'
																	$begin 'BoundingRect'
																		Top=0
																		Left=0
																		Bottom=648
																		Right=10000
																	$end 'BoundingRect'
																	ModifySize=false
																	ModifyPosition=true
																$end 'OverlayLayoutAttribute'
															$end 'Dock_2'
														$end 'DockableOverlayLayoutAttribute'
													$end 'SubMapItem'
												$end 'MainMapItem'
											$end 'PlotAttributeStoreMap'
											PlotType=1
										$end 'MapItem'
									$end 'PerViewPlotAttributeStoreMap'
									IsViewAttribServer=false
									ViewID=-1
									$begin 'SourceIDMap'
										IDMapItem(120, 0, -1, 21)
										IDMapItem(120, 1, -1, 23)
										IDMapItem(120, 2, -1, 25)
										IDMapItem(120, 3, -1, 27)
										IDMapItem(120, 4, -1, 29)
										IDMapItem(120, 5, -1, 31)
										IDMapItem(120, 6, -1, 33)
										IDMapItem(120, 7, -1, 35)
										IDMapItem(120, 8, -1, 37)
										IDMapItem(120, 9, -1, 39)
										IDMapItem(120, 10, -1, 53)
										IDMapItem(120, 11, -1, 55)
										IDMapItem(120, 12, -1, 57)
										IDMapItem(120, 13, -1, 59)
										IDMapItem(120, 14, -1, 61)
										IDMapItem(120, 15, -1, 63)
										IDMapItem(120, 16, -1, 65)
									$end 'SourceIDMap'
									$begin 'TraceCharacteristicsMgr'
									$end 'TraceCharacteristicsMgr'
									$begin 'CartesianXMarkerManager'
										RefMarkerID=-1
										CurrentMarkerID=-1
										$begin 'ReferenceCurves'
										$end 'ReferenceCurves'
									$end 'CartesianXMarkerManager'
									$begin 'CartesianYMarkerManager'
									$end 'CartesianYMarkerManager'
									XAxisStackID=-1
									$begin 'AllTransSrcDwg'
										$begin 'PT'
											ID=1
											TransSrcDwg(-1, 0, 19, 1, 15, 2, 16, 5, 6, 11, 12, 21, 22, 23, 24, 25, 26, 27, 28, 29, 30, 31, 32, 33, 34, 35, 36, 37, 38, 39, 40, 53, 54, 55, 56, 57, 58, 59, 60, 61, 62, 63, 64, 65, 66)
										$end 'PT'
									$end 'AllTransSrcDwg'
									$begin 'AllPtSVID'
										PtID(1, -1, 4)
									$end 'AllPtSVID'
								$end 'PlotDisplayDataManager'
							$end 'Report2D'
						$end 'XY Plot 1'
						$begin 'XY Plot 2'
							ReportID=123
							$begin 'Report2D'
								name='XY Plot 2'
								ReportID=123
								ReportType=0
								DisplayType=1
								Title=''
								Domain=''
								$begin 'Graph2DsV2'
									$begin 'Graph2D'
										TraceDefID=122
										Type='Continuous'
										Axis='Y1'
									$end 'Graph2D'
								$end 'Graph2DsV2'
								$begin 'PlotDisplayDataManager'
									NextUniqueID=97
									MoveBackwards=false
									$begin 'PlotHeaderDataSource'
										CompanyName=''
										ShowDesignName=true
										ProjectFileName=''
									$end 'PlotHeaderDataSource'
									StockNameIDMap(AxisX=1, AxisY1=2, AxisY2=8, AxisY3=9, AxisY4=10, Grid=11, Header=0, Legend=5, XYHorizScroller=7)
									$begin 'SourceList'
									$end 'SourceList'
									$begin 'DocAttributes'
										$begin 'PlotAttributeStoreMap'
											$begin 'MainMapItem'
												$begin 'SubMapItem'
													DataSourceID=11
													$begin 'CartesianGridDescAttribute'
														ShowXMinor=true
														ShowYMinor=true
														ShowXMajor=true
														ShowYMajor=true
														ShowBorder=true
													$end 'CartesianGridDescAttribute'
												$end 'SubMapItem'
											$end 'MainMapItem'
											$begin 'MainMapItem'
												$begin 'SubMapItem'
													DataSourceID=21
													$begin 'CurveCartesianAttribute'
														YAxis='Y1'
													$end 'CurveCartesianAttribute'
												$end 'SubMapItem'
												$begin 'SubMapItem'
													DataSourceID=23
													$begin 'CurveCartesianAttribute'
														YAxis='Y1'
													$end 'CurveCartesianAttribute'
												$end 'SubMapItem'
												$begin 'SubMapItem'
													DataSourceID=25
													$begin 'CurveCartesianAttribute'
														YAxis='Y1'
													$end 'CurveCartesianAttribute'
												$end 'SubMapItem'
												$begin 'SubMapItem'
													DataSourceID=27
													$begin 'CurveCartesianAttribute'
														YAxis='Y1'
													$end 'CurveCartesianAttribute'
												$end 'SubMapItem'
												$begin 'SubMapItem'
													DataSourceID=29
													$begin 'CurveCartesianAttribute'
														YAxis='Y1'
													$end 'CurveCartesianAttribute'
												$end 'SubMapItem'
												$begin 'SubMapItem'
													DataSourceID=31
													$begin 'CurveCartesianAttribute'
														YAxis='Y1'
													$end 'CurveCartesianAttribute'
												$end 'SubMapItem'
												$begin 'SubMapItem'
													DataSourceID=33
													$begin 'CurveCartesianAttribute'
														YAxis='Y1'
													$end 'CurveCartesianAttribute'
												$end 'SubMapItem'
												$begin 'SubMapItem'
													DataSourceID=35
													$begin 'CurveCartesianAttribute'
														YAxis='Y1'
													$end 'CurveCartesianAttribute'
												$end 'SubMapItem'
												$begin 'SubMapItem'
													DataSourceID=37
													$begin 'CurveCartesianAttribute'
														YAxis='Y1'
													$end 'CurveCartesianAttribute'
												$end 'SubMapItem'
												$begin 'SubMapItem'
													DataSourceID=39
													$begin 'CurveCartesianAttribute'
														YAxis='Y1'
													$end 'CurveCartesianAttribute'
												$end 'SubMapItem'
												$begin 'SubMapItem'
													DataSourceID=41
													$begin 'CurveCartesianAttribute'
														YAxis='Y1'
													$end 'CurveCartesianAttribute'
												$end 'SubMapItem'
												$begin 'SubMapItem'
													DataSourceID=43
													$begin 'CurveCartesianAttribute'
														YAxis='Y1'
													$end 'CurveCartesianAttribute'
												$end 'SubMapItem'
												$begin 'SubMapItem'
													DataSourceID=45
													$begin 'CurveCartesianAttribute'
														YAxis='Y1'
													$end 'CurveCartesianAttribute'
												$end 'SubMapItem'
												$begin 'SubMapItem'
													DataSourceID=47
													$begin 'CurveCartesianAttribute'
														YAxis='Y1'
													$end 'CurveCartesianAttribute'
												$end 'SubMapItem'
												$begin 'SubMapItem'
													DataSourceID=49
													$begin 'CurveCartesianAttribute'
														YAxis='Y1'
													$end 'CurveCartesianAttribute'
												$end 'SubMapItem'
												$begin 'SubMapItem'
													DataSourceID=51
													$begin 'CurveCartesianAttribute'
														YAxis='Y1'
													$end 'CurveCartesianAttribute'
												$end 'SubMapItem'
												$begin 'SubMapItem'
													DataSourceID=53
													$begin 'CurveCartesianAttribute'
														YAxis='Y1'
													$end 'CurveCartesianAttribute'
												$end 'SubMapItem'
												$begin 'SubMapItem'
													DataSourceID=55
													$begin 'CurveCartesianAttribute'
														YAxis='Y1'
													$end 'CurveCartesianAttribute'
												$end 'SubMapItem'
												$begin 'SubMapItem'
													DataSourceID=57
													$begin 'CurveCartesianAttribute'
														YAxis='Y1'
													$end 'CurveCartesianAttribute'
												$end 'SubMapItem'
												$begin 'SubMapItem'
													DataSourceID=59
													$begin 'CurveCartesianAttribute'
														YAxis='Y1'
													$end 'CurveCartesianAttribute'
												$end 'SubMapItem'
												$begin 'SubMapItem'
													DataSourceID=61
													$begin 'CurveCartesianAttribute'
														YAxis='Y1'
													$end 'CurveCartesianAttribute'
												$end 'SubMapItem'
												$begin 'SubMapItem'
													DataSourceID=63
													$begin 'CurveCartesianAttribute'
														YAxis='Y1'
													$end 'CurveCartesianAttribute'
												$end 'SubMapItem'
												$begin 'SubMapItem'
													DataSourceID=65
													$begin 'CurveCartesianAttribute'
														YAxis='Y1'
													$end 'CurveCartesianAttribute'
												$end 'SubMapItem'
												$begin 'SubMapItem'
													DataSourceID=67
													$begin 'CurveCartesianAttribute'
														YAxis='Y1'
													$end 'CurveCartesianAttribute'
												$end 'SubMapItem'
												$begin 'SubMapItem'
													DataSourceID=69
													$begin 'CurveCartesianAttribute'
														YAxis='Y1'
													$end 'CurveCartesianAttribute'
												$end 'SubMapItem'
												$begin 'SubMapItem'
													DataSourceID=71
													$begin 'CurveCartesianAttribute'
														YAxis='Y1'
													$end 'CurveCartesianAttribute'
												$end 'SubMapItem'
												$begin 'SubMapItem'
													DataSourceID=73
													$begin 'CurveCartesianAttribute'
														YAxis='Y1'
													$end 'CurveCartesianAttribute'
												$end 'SubMapItem'
												$begin 'SubMapItem'
													DataSourceID=75
													$begin 'CurveCartesianAttribute'
														YAxis='Y1'
													$end 'CurveCartesianAttribute'
												$end 'SubMapItem'
												$begin 'SubMapItem'
													DataSourceID=77
													$begin 'CurveCartesianAttribute'
														YAxis='Y1'
													$end 'CurveCartesianAttribute'
												$end 'SubMapItem'
												$begin 'SubMapItem'
													DataSourceID=79
													$begin 'CurveCartesianAttribute'
														YAxis='Y1'
													$end 'CurveCartesianAttribute'
												$end 'SubMapItem'
												$begin 'SubMapItem'
													DataSourceID=81
													$begin 'CurveCartesianAttribute'
														YAxis='Y1'
													$end 'CurveCartesianAttribute'
												$end 'SubMapItem'
												$begin 'SubMapItem'
													DataSourceID=83
													$begin 'CurveCartesianAttribute'
														YAxis='Y1'
													$end 'CurveCartesianAttribute'
												$end 'SubMapItem'
												$begin 'SubMapItem'
													DataSourceID=85
													$begin 'CurveCartesianAttribute'
														YAxis='Y1'
													$end 'CurveCartesianAttribute'
												$end 'SubMapItem'
												$begin 'SubMapItem'
													DataSourceID=87
													$begin 'CurveCartesianAttribute'
														YAxis='Y1'
													$end 'CurveCartesianAttribute'
												$end 'SubMapItem'
												$begin 'SubMapItem'
													DataSourceID=89
													$begin 'CurveCartesianAttribute'
														YAxis='Y1'
													$end 'CurveCartesianAttribute'
												$end 'SubMapItem'
												$begin 'SubMapItem'
													DataSourceID=91
													$begin 'CurveCartesianAttribute'
														YAxis='Y1'
													$end 'CurveCartesianAttribute'
												$end 'SubMapItem'
												$begin 'SubMapItem'
													DataSourceID=93
													$begin 'CurveCartesianAttribute'
														YAxis='Y1'
													$end 'CurveCartesianAttribute'
												$end 'SubMapItem'
												$begin 'SubMapItem'
													DataSourceID=95
													$begin 'CurveCartesianAttribute'
														YAxis='Y1'
													$end 'CurveCartesianAttribute'
												$end 'SubMapItem'
											$end 'MainMapItem'
											$begin 'MainMapItem'
												$begin 'SubMapItem'
													DataSourceID=21
													$begin 'CurveRenderAttribute'
														$begin 'LineRenderAttribute'
															LineStyle='Solid'
															LineWidth=1
															LineColor(R=255, G=0, B=0)
														$end 'LineRenderAttribute'
														TraceType='Continuous'
														SymbolType='HorizontalLeftTriangle'
														SymbolColor(R=0, G=25, B=185)
														ShowSymbols=false
														SymbolFrequency=15
														ShowArrows=false
													$end 'CurveRenderAttribute'
												$end 'SubMapItem'
												$begin 'SubMapItem'
													DataSourceID=23
													$begin 'CurveRenderAttribute'
														$begin 'LineRenderAttribute'
															LineStyle='Solid'
															LineWidth=1
															LineColor(R=128, G=64, B=100)
														$end 'LineRenderAttribute'
														TraceType='Continuous'
														SymbolType='HollowCircle'
														SymbolColor(R=128, G=0, B=128)
														ShowSymbols=false
														SymbolFrequency=15
														ShowArrows=false
													$end 'CurveRenderAttribute'
												$end 'SubMapItem'
												$begin 'SubMapItem'
													DataSourceID=25
													$begin 'CurveRenderAttribute'
														$begin 'LineRenderAttribute'
															LineStyle='Solid'
															LineWidth=1
															LineColor(R=0, G=0, B=200)
														$end 'LineRenderAttribute'
														TraceType='Continuous'
														SymbolType='VerticalDownTriangle'
														SymbolColor(R=192, G=192, B=192)
														ShowSymbols=false
														SymbolFrequency=15
														ShowArrows=false
													$end 'CurveRenderAttribute'
												$end 'SubMapItem'
												$begin 'SubMapItem'
													DataSourceID=27
													$begin 'CurveRenderAttribute'
														$begin 'LineRenderAttribute'
															LineStyle='Solid'
															LineWidth=1
															LineColor(R=80, G=0, B=80)
														$end 'LineRenderAttribute'
														TraceType='Continuous'
														SymbolType='HollowVerticalEllipse'
														SymbolColor(R=111, G=111, B=111)
														ShowSymbols=false
														SymbolFrequency=15
														ShowArrows=false
													$end 'CurveRenderAttribute'
												$end 'SubMapItem'
												$begin 'SubMapItem'
													DataSourceID=29
													$begin 'CurveRenderAttribute'
														$begin 'LineRenderAttribute'
															LineStyle='Solid'
															LineWidth=1
															LineColor(R=128, G=128, B=0)
														$end 'LineRenderAttribute'
														TraceType='Continuous'
														SymbolType='VerticalEllipse'
														SymbolColor(R=240, G=130, B=19)
														ShowSymbols=false
														SymbolFrequency=15
														ShowArrows=false
													$end 'CurveRenderAttribute'
												$end 'SubMapItem'
												$begin 'SubMapItem'
													DataSourceID=31
													$begin 'CurveRenderAttribute'
														$begin 'LineRenderAttribute'
															LineStyle='Solid'
															LineWidth=1
															LineColor(R=200, G=0, B=128)
														$end 'LineRenderAttribute'
														TraceType='Continuous'
														SymbolType='HollowVerticalDownTriangle'
														SymbolColor(R=128, G=0, B=0)
														ShowSymbols=false
														SymbolFrequency=15
														ShowArrows=false
													$end 'CurveRenderAttribute'
												$end 'SubMapItem'
												$begin 'SubMapItem'
													DataSourceID=33
													$begin 'CurveRenderAttribute'
														$begin 'LineRenderAttribute'
															LineStyle='Solid'
															LineWidth=1
															LineColor(R=15, G=160, B=180)
														$end 'LineRenderAttribute'
														TraceType='Continuous'
														SymbolType='Circle'
														SymbolColor(R=0, G=128, B=128)
														ShowSymbols=false
														SymbolFrequency=15
														ShowArrows=false
													$end 'CurveRenderAttribute'
												$end 'SubMapItem'
												$begin 'SubMapItem'
													DataSourceID=35
													$begin 'CurveRenderAttribute'
														$begin 'LineRenderAttribute'
															LineStyle='Solid'
															LineWidth=1
															LineColor(R=0, G=128, B=128)
														$end 'LineRenderAttribute'
														TraceType='Continuous'
														SymbolType='HollowHorizontalLeftTriangle'
														SymbolColor(R=15, G=160, B=180)
														ShowSymbols=false
														SymbolFrequency=15
														ShowArrows=false
													$end 'CurveRenderAttribute'
												$end 'SubMapItem'
												$begin 'SubMapItem'
													DataSourceID=37
													$begin 'CurveRenderAttribute'
														$begin 'LineRenderAttribute'
															LineStyle='Solid'
															LineWidth=1
															LineColor(R=128, G=0, B=0)
														$end 'LineRenderAttribute'
														TraceType='Continuous'
														SymbolType='HorizontalLeftTriangle'
														SymbolColor(R=200, G=0, B=128)
														ShowSymbols=false
														SymbolFrequency=15
														ShowArrows=false
													$end 'CurveRenderAttribute'
												$end 'SubMapItem'
												$begin 'SubMapItem'
													DataSourceID=39
													$begin 'CurveRenderAttribute'
														$begin 'LineRenderAttribute'
															LineStyle='Solid'
															LineWidth=1
															LineColor(R=240, G=130, B=19)
														$end 'LineRenderAttribute'
														TraceType='Continuous'
														SymbolType='HollowCircle'
														SymbolColor(R=128, G=128, B=0)
														ShowSymbols=false
														SymbolFrequency=15
														ShowArrows=false
													$end 'CurveRenderAttribute'
												$end 'SubMapItem'
												$begin 'SubMapItem'
													DataSourceID=41
													$begin 'CurveRenderAttribute'
														$begin 'LineRenderAttribute'
															LineStyle='Solid'
															LineWidth=1
															LineColor(R=111, G=111, B=111)
														$end 'LineRenderAttribute'
														TraceType='Continuous'
														SymbolType='VerticalDownTriangle'
														SymbolColor(R=80, G=0, B=80)
														ShowSymbols=false
														SymbolFrequency=15
														ShowArrows=false
													$end 'CurveRenderAttribute'
												$end 'SubMapItem'
												$begin 'SubMapItem'
													DataSourceID=43
													$begin 'CurveRenderAttribute'
														$begin 'LineRenderAttribute'
															LineStyle='Solid'
															LineWidth=1
															LineColor(R=192, G=192, B=192)
														$end 'LineRenderAttribute'
														TraceType='Continuous'
														SymbolType='HollowVerticalEllipse'
														SymbolColor(R=0, G=0, B=200)
														ShowSymbols=false
														SymbolFrequency=15
														ShowArrows=false
													$end 'CurveRenderAttribute'
												$end 'SubMapItem'
												$begin 'SubMapItem'
													DataSourceID=45
													$begin 'CurveRenderAttribute'
														$begin 'LineRenderAttribute'
															LineStyle='Solid'
															LineWidth=1
															LineColor(R=128, G=0, B=128)
														$end 'LineRenderAttribute'
														TraceType='Continuous'
														SymbolType='VerticalEllipse'
														SymbolColor(R=128, G=64, B=100)
														ShowSymbols=false
														SymbolFrequency=15
														ShowArrows=false
													$end 'CurveRenderAttribute'
												$end 'SubMapItem'
												$begin 'SubMapItem'
													DataSourceID=47
													$begin 'CurveRenderAttribute'
														$begin 'LineRenderAttribute'
															LineStyle='Solid'
															LineWidth=1
															LineColor(R=255, G=0, B=0)
														$end 'LineRenderAttribute'
														TraceType='Continuous'
														SymbolType='HollowVerticalDownTriangle'
														SymbolColor(R=0, G=25, B=185)
														ShowSymbols=false
														SymbolFrequency=15
														ShowArrows=false
													$end 'CurveRenderAttribute'
												$end 'SubMapItem'
												$begin 'SubMapItem'
													DataSourceID=49
													$begin 'CurveRenderAttribute'
														$begin 'LineRenderAttribute'
															LineStyle='Solid'
															LineWidth=1
															LineColor(R=255, G=0, B=0)
														$end 'LineRenderAttribute'
														TraceType='Continuous'
														SymbolType='HorizontalLeftTriangle'
														SymbolColor(R=0, G=25, B=185)
														ShowSymbols=false
														SymbolFrequency=15
														ShowArrows=false
													$end 'CurveRenderAttribute'
												$end 'SubMapItem'
												$begin 'SubMapItem'
													DataSourceID=51
													$begin 'CurveRenderAttribute'
														$begin 'LineRenderAttribute'
															LineStyle='Solid'
															LineWidth=1
															LineColor(R=128, G=64, B=100)
														$end 'LineRenderAttribute'
														TraceType='Continuous'
														SymbolType='HollowCircle'
														SymbolColor(R=128, G=0, B=128)
														ShowSymbols=false
														SymbolFrequency=15
														ShowArrows=false
													$end 'CurveRenderAttribute'
												$end 'SubMapItem'
												$begin 'SubMapItem'
													DataSourceID=53
													$begin 'CurveRenderAttribute'
														$begin 'LineRenderAttribute'
															LineStyle='Solid'
															LineWidth=1
															LineColor(R=0, G=0, B=200)
														$end 'LineRenderAttribute'
														TraceType='Continuous'
														SymbolType='VerticalDownTriangle'
														SymbolColor(R=192, G=192, B=192)
														ShowSymbols=false
														SymbolFrequency=15
														ShowArrows=false
													$end 'CurveRenderAttribute'
												$end 'SubMapItem'
												$begin 'SubMapItem'
													DataSourceID=55
													$begin 'CurveRenderAttribute'
														$begin 'LineRenderAttribute'
															LineStyle='Solid'
															LineWidth=1
															LineColor(R=80, G=0, B=80)
														$end 'LineRenderAttribute'
														TraceType='Continuous'
														SymbolType='HollowVerticalEllipse'
														SymbolColor(R=111, G=111, B=111)
														ShowSymbols=false
														SymbolFrequency=15
														ShowArrows=false
													$end 'CurveRenderAttribute'
												$end 'SubMapItem'
												$begin 'SubMapItem'
													DataSourceID=57
													$begin 'CurveRenderAttribute'
														$begin 'LineRenderAttribute'
															LineStyle='Solid'
															LineWidth=1
															LineColor(R=128, G=128, B=0)
														$end 'LineRenderAttribute'
														TraceType='Continuous'
														SymbolType='VerticalEllipse'
														SymbolColor(R=240, G=130, B=19)
														ShowSymbols=false
														SymbolFrequency=15
														ShowArrows=false
													$end 'CurveRenderAttribute'
												$end 'SubMapItem'
												$begin 'SubMapItem'
													DataSourceID=59
													$begin 'CurveRenderAttribute'
														$begin 'LineRenderAttribute'
															LineStyle='Solid'
															LineWidth=1
															LineColor(R=200, G=0, B=128)
														$end 'LineRenderAttribute'
														TraceType='Continuous'
														SymbolType='HollowVerticalDownTriangle'
														SymbolColor(R=128, G=0, B=0)
														ShowSymbols=false
														SymbolFrequency=15
														ShowArrows=false
													$end 'CurveRenderAttribute'
												$end 'SubMapItem'
												$begin 'SubMapItem'
													DataSourceID=61
													$begin 'CurveRenderAttribute'
														$begin 'LineRenderAttribute'
															LineStyle='Solid'
															LineWidth=1
															LineColor(R=15, G=160, B=180)
														$end 'LineRenderAttribute'
														TraceType='Continuous'
														SymbolType='Circle'
														SymbolColor(R=0, G=128, B=128)
														ShowSymbols=false
														SymbolFrequency=15
														ShowArrows=false
													$end 'CurveRenderAttribute'
												$end 'SubMapItem'
												$begin 'SubMapItem'
													DataSourceID=63
													$begin 'CurveRenderAttribute'
														$begin 'LineRenderAttribute'
															LineStyle='Solid'
															LineWidth=1
															LineColor(R=0, G=128, B=128)
														$end 'LineRenderAttribute'
														TraceType='Continuous'
														SymbolType='HollowHorizontalLeftTriangle'
														SymbolColor(R=15, G=160, B=180)
														ShowSymbols=false
														SymbolFrequency=15
														ShowArrows=false
													$end 'CurveRenderAttribute'
												$end 'SubMapItem'
												$begin 'SubMapItem'
													DataSourceID=65
													$begin 'CurveRenderAttribute'
														$begin 'LineRenderAttribute'
															LineStyle='Solid'
															LineWidth=1
															LineColor(R=128, G=0, B=0)
														$end 'LineRenderAttribute'
														TraceType='Continuous'
														SymbolType='HorizontalLeftTriangle'
														SymbolColor(R=200, G=0, B=128)
														ShowSymbols=false
														SymbolFrequency=15
														ShowArrows=false
													$end 'CurveRenderAttribute'
												$end 'SubMapItem'
												$begin 'SubMapItem'
													DataSourceID=67
													$begin 'CurveRenderAttribute'
														$begin 'LineRenderAttribute'
															LineStyle='Solid'
															LineWidth=1
															LineColor(R=240, G=130, B=19)
														$end 'LineRenderAttribute'
														TraceType='Continuous'
														SymbolType='HollowCircle'
														SymbolColor(R=128, G=128, B=0)
														ShowSymbols=false
														SymbolFrequency=15
														ShowArrows=false
													$end 'CurveRenderAttribute'
												$end 'SubMapItem'
												$begin 'SubMapItem'
													DataSourceID=69
													$begin 'CurveRenderAttribute'
														$begin 'LineRenderAttribute'
															LineStyle='Solid'
															LineWidth=1
															LineColor(R=111, G=111, B=111)
														$end 'LineRenderAttribute'
														TraceType='Continuous'
														SymbolType='VerticalDownTriangle'
														SymbolColor(R=80, G=0, B=80)
														ShowSymbols=false
														SymbolFrequency=15
														ShowArrows=false
													$end 'CurveRenderAttribute'
												$end 'SubMapItem'
												$begin 'SubMapItem'
													DataSourceID=71
													$begin 'CurveRenderAttribute'
														$begin 'LineRenderAttribute'
															LineStyle='Solid'
															LineWidth=1
															LineColor(R=192, G=192, B=192)
														$end 'LineRenderAttribute'
														TraceType='Continuous'
														SymbolType='HollowVerticalEllipse'
														SymbolColor(R=0, G=0, B=200)
														ShowSymbols=false
														SymbolFrequency=15
														ShowArrows=false
													$end 'CurveRenderAttribute'
												$end 'SubMapItem'
												$begin 'SubMapItem'
													DataSourceID=73
													$begin 'CurveRenderAttribute'
														$begin 'LineRenderAttribute'
															LineStyle='Solid'
															LineWidth=1
															LineColor(R=128, G=0, B=128)
														$end 'LineRenderAttribute'
														TraceType='Continuous'
														SymbolType='VerticalEllipse'
														SymbolColor(R=128, G=64, B=100)
														ShowSymbols=false
														SymbolFrequency=15
														ShowArrows=false
													$end 'CurveRenderAttribute'
												$end 'SubMapItem'
												$begin 'SubMapItem'
													DataSourceID=75
													$begin 'CurveRenderAttribute'
														$begin 'LineRenderAttribute'
															LineStyle='Solid'
															LineWidth=1
															LineColor(R=255, G=0, B=0)
														$end 'LineRenderAttribute'
														TraceType='Continuous'
														SymbolType='HollowVerticalDownTriangle'
														SymbolColor(R=0, G=25, B=185)
														ShowSymbols=false
														SymbolFrequency=15
														ShowArrows=false
													$end 'CurveRenderAttribute'
												$end 'SubMapItem'
												$begin 'SubMapItem'
													DataSourceID=77
													$begin 'CurveRenderAttribute'
														$begin 'LineRenderAttribute'
															LineStyle='Solid'
															LineWidth=1
															LineColor(R=255, G=0, B=0)
														$end 'LineRenderAttribute'
														TraceType='Continuous'
														SymbolType='HorizontalLeftTriangle'
														SymbolColor(R=0, G=25, B=185)
														ShowSymbols=false
														SymbolFrequency=15
														ShowArrows=false
													$end 'CurveRenderAttribute'
												$end 'SubMapItem'
												$begin 'SubMapItem'
													DataSourceID=79
													$begin 'CurveRenderAttribute'
														$begin 'LineRenderAttribute'
															LineStyle='Solid'
															LineWidth=1
															LineColor(R=128, G=64, B=100)
														$end 'LineRenderAttribute'
														TraceType='Continuous'
														SymbolType='HollowCircle'
														SymbolColor(R=128, G=0, B=128)
														ShowSymbols=false
														SymbolFrequency=15
														ShowArrows=false
													$end 'CurveRenderAttribute'
												$end 'SubMapItem'
												$begin 'SubMapItem'
													DataSourceID=81
													$begin 'CurveRenderAttribute'
														$begin 'LineRenderAttribute'
															LineStyle='Solid'
															LineWidth=1
															LineColor(R=0, G=0, B=200)
														$end 'LineRenderAttribute'
														TraceType='Continuous'
														SymbolType='VerticalDownTriangle'
														SymbolColor(R=192, G=192, B=192)
														ShowSymbols=false
														SymbolFrequency=15
														ShowArrows=false
													$end 'CurveRenderAttribute'
												$end 'SubMapItem'
												$begin 'SubMapItem'
													DataSourceID=83
													$begin 'CurveRenderAttribute'
														$begin 'LineRenderAttribute'
															LineStyle='Solid'
															LineWidth=1
															LineColor(R=80, G=0, B=80)
														$end 'LineRenderAttribute'
														TraceType='Continuous'
														SymbolType='HollowVerticalEllipse'
														SymbolColor(R=111, G=111, B=111)
														ShowSymbols=false
														SymbolFrequency=15
														ShowArrows=false
													$end 'CurveRenderAttribute'
												$end 'SubMapItem'
												$begin 'SubMapItem'
													DataSourceID=85
													$begin 'CurveRenderAttribute'
														$begin 'LineRenderAttribute'
															LineStyle='Solid'
															LineWidth=1
															LineColor(R=128, G=128, B=0)
														$end 'LineRenderAttribute'
														TraceType='Continuous'
														SymbolType='VerticalEllipse'
														SymbolColor(R=240, G=130, B=19)
														ShowSymbols=false
														SymbolFrequency=15
														ShowArrows=false
													$end 'CurveRenderAttribute'
												$end 'SubMapItem'
												$begin 'SubMapItem'
													DataSourceID=87
													$begin 'CurveRenderAttribute'
														$begin 'LineRenderAttribute'
															LineStyle='Solid'
															LineWidth=1
															LineColor(R=200, G=0, B=128)
														$end 'LineRenderAttribute'
														TraceType='Continuous'
														SymbolType='HollowVerticalDownTriangle'
														SymbolColor(R=128, G=0, B=0)
														ShowSymbols=false
														SymbolFrequency=15
														ShowArrows=false
													$end 'CurveRenderAttribute'
												$end 'SubMapItem'
												$begin 'SubMapItem'
													DataSourceID=89
													$begin 'CurveRenderAttribute'
														$begin 'LineRenderAttribute'
															LineStyle='Solid'
															LineWidth=1
															LineColor(R=15, G=160, B=180)
														$end 'LineRenderAttribute'
														TraceType='Continuous'
														SymbolType='Circle'
														SymbolColor(R=0, G=128, B=128)
														ShowSymbols=false
														SymbolFrequency=15
														ShowArrows=false
													$end 'CurveRenderAttribute'
												$end 'SubMapItem'
												$begin 'SubMapItem'
													DataSourceID=91
													$begin 'CurveRenderAttribute'
														$begin 'LineRenderAttribute'
															LineStyle='Solid'
															LineWidth=1
															LineColor(R=0, G=128, B=128)
														$end 'LineRenderAttribute'
														TraceType='Continuous'
														SymbolType='HollowHorizontalLeftTriangle'
														SymbolColor(R=15, G=160, B=180)
														ShowSymbols=false
														SymbolFrequency=15
														ShowArrows=false
													$end 'CurveRenderAttribute'
												$end 'SubMapItem'
												$begin 'SubMapItem'
													DataSourceID=93
													$begin 'CurveRenderAttribute'
														$begin 'LineRenderAttribute'
															LineStyle='Solid'
															LineWidth=1
															LineColor(R=128, G=0, B=0)
														$end 'LineRenderAttribute'
														TraceType='Continuous'
														SymbolType='HorizontalLeftTriangle'
														SymbolColor(R=200, G=0, B=128)
														ShowSymbols=false
														SymbolFrequency=15
														ShowArrows=false
													$end 'CurveRenderAttribute'
												$end 'SubMapItem'
												$begin 'SubMapItem'
													DataSourceID=95
													$begin 'CurveRenderAttribute'
														$begin 'LineRenderAttribute'
															LineStyle='Solid'
															LineWidth=1
															LineColor(R=240, G=130, B=19)
														$end 'LineRenderAttribute'
														TraceType='Continuous'
														SymbolType='HollowCircle'
														SymbolColor(R=128, G=128, B=0)
														ShowSymbols=false
														SymbolFrequency=15
														ShowArrows=false
													$end 'CurveRenderAttribute'
												$end 'SubMapItem'
											$end 'MainMapItem'
											$begin 'MainMapItem'
												$begin 'SubMapItem'
													DataSourceID=0
													$begin 'HeaderRenderAttribute'
														$begin 'TitleFont'
															$begin 'FontAttribute'
																$begin 'Font'
																	Height=-19
																	Width=0
																	Escapement=0
																	Orientation=0
																	Weight=400
																	Italic=0
																	Underline=0
																	StrikeOut=0
																	CharSet=0
																	OutPrecision=7
																	ClipPrecision=48
																	Quality=6
																	PitchAndFamily=0
																	FaceName='Arial'
																$end 'Font'
																Color(R=0, G=0, B=0)
															$end 'FontAttribute'
														$end 'TitleFont'
														$begin 'SubtitleFont'
															$begin 'FontAttribute'
																$begin 'Font'
																	Height=-13
																	Width=0
																	Escapement=0
																	Orientation=0
																	Weight=400
																	Italic=0
																	Underline=0
																	StrikeOut=0
																	CharSet=0
																	OutPrecision=7
																	ClipPrecision=48
																	Quality=6
																	PitchAndFamily=0
																	FaceName='Arial'
																$end 'Font'
																Color(R=0, G=0, B=0)
															$end 'FontAttribute'
														$end 'SubtitleFont'
													$end 'HeaderRenderAttribute'
												$end 'SubMapItem'
											$end 'MainMapItem'
											$begin 'MainMapItem'
												$begin 'SubMapItem'
													DataSourceID=5
													$begin 'LegendRenderAttribute'
														$begin 'LegendTableAttrib'
															$begin 'TableRenderAttribute'
																$begin 'TableFontAttrib'
																	$begin 'FontAttribute'
																		$begin 'Font'
																			Height=-11
																			Width=0
																			Escapement=0
																			Orientation=0
																			Weight=400
																			Italic=0
																			Underline=0
																			StrikeOut=0
																			CharSet=0
																			OutPrecision=7
																			ClipPrecision=48
																			Quality=6
																			PitchAndFamily=0
																			FaceName='Arial'
																		$end 'Font'
																		Color(R=0, G=0, B=0)
																	$end 'FontAttribute'
																$end 'TableFontAttrib'
																$begin 'TableTitleFontAttrib'
																	$begin 'FontAttribute'
																		$begin 'Font'
																			Height=-11
																			Width=0
																			Escapement=0
																			Orientation=0
																			Weight=400
																			Italic=0
																			Underline=0
																			StrikeOut=0
																			CharSet=0
																			OutPrecision=7
																			ClipPrecision=48
																			Quality=6
																			PitchAndFamily=0
																			FaceName='Arial'
																		$end 'Font'
																		Color(R=0, G=0, B=0)
																	$end 'FontAttribute'
																$end 'TableTitleFontAttrib'
																TableBorderLineWidth=1
																TableBorderLineColor=0
																TableGridLineWidth=1
																TableGridLineColor=12632256
																TableBackgroundColor=16777215
																TableHeaderBackgroundColor=14408667
															$end 'TableRenderAttribute'
														$end 'LegendTableAttrib'
														ShowTraceName=true
														ShowSolutionName=true
														ShowVariationKey=true
														DockMode='None'
													$end 'LegendRenderAttribute'
												$end 'SubMapItem'
											$end 'MainMapItem'
											$begin 'MainMapItem'
												$begin 'SubMapItem'
													DataSourceID=1
													$begin 'LineAxisRenderAttribute'
														DecimalFieldWidth=3
														DecimalFieldPrecision=2
														ManualTitle=''
														AxisColor(R=0, G=0, B=0)
														MinScale=0
														MaxScale=1
														TickSpacing=1
														ManualUnits=false
														Units='mm'
														AxisScale='Linear'
														NumberFormat='Auto'
														$begin 'TextFont'
															$begin 'FontAttribute'
																$begin 'Font'
																	Height=-12
																	Width=0
																	Escapement=0
																	Orientation=0
																	Weight=400
																	Italic=0
																	Underline=0
																	StrikeOut=0
																	CharSet=0
																	OutPrecision=7
																	ClipPrecision=48
																	Quality=6
																	PitchAndFamily=0
																	FaceName='Arial'
																$end 'Font'
																Color(R=0, G=0, B=0)
															$end 'FontAttribute'
														$end 'TextFont'
														InfMapMode=false
														InfMapValue=1.79769313486232e+306
														AutoRangeMin=true
														AutoRangeMax=true
														AutoSpacing=true
														kNumMinorDivisions=5
														ShowAxisTitle=true
														ShowAxisUnits=true
														vwm='FullWnd'
														viewWndWd=#nan
														ActivateMargins=true
														MarginPercent=0
													$end 'LineAxisRenderAttribute'
												$end 'SubMapItem'
												$begin 'SubMapItem'
													DataSourceID=2
													$begin 'LineAxisRenderAttribute'
														DecimalFieldWidth=3
														DecimalFieldPrecision=2
														ManualTitle=''
														AxisColor(R=0, G=0, B=0)
														MinScale=0
														MaxScale=1
														TickSpacing=1
														ManualUnits=false
														Units='mm'
														AxisScale='Linear'
														NumberFormat='Auto'
														$begin 'TextFont'
															$begin 'FontAttribute'
																$begin 'Font'
																	Height=-12
																	Width=0
																	Escapement=0
																	Orientation=0
																	Weight=400
																	Italic=0
																	Underline=0
																	StrikeOut=0
																	CharSet=0
																	OutPrecision=7
																	ClipPrecision=48
																	Quality=6
																	PitchAndFamily=0
																	FaceName='Arial'
																$end 'Font'
																Color(R=0, G=0, B=0)
															$end 'FontAttribute'
														$end 'TextFont'
														InfMapMode=false
														InfMapValue=1.79769313486232e+306
														AutoRangeMin=true
														AutoRangeMax=true
														AutoSpacing=true
														kNumMinorDivisions=5
														ShowAxisTitle=true
														ShowAxisUnits=true
														vwm='FullWnd'
														viewWndWd=#nan
														ActivateMargins=true
														MarginPercent=0
													$end 'LineAxisRenderAttribute'
												$end 'SubMapItem'
												$begin 'SubMapItem'
													DataSourceID=8
													$begin 'LineAxisRenderAttribute'
														DecimalFieldWidth=3
														DecimalFieldPrecision=2
														ManualTitle=''
														AxisColor(R=0, G=0, B=0)
														MinScale=0
														MaxScale=1
														TickSpacing=1
														ManualUnits=false
														Units='mm'
														AxisScale='Linear'
														NumberFormat='Auto'
														$begin 'TextFont'
															$begin 'FontAttribute'
																$begin 'Font'
																	Height=-12
																	Width=0
																	Escapement=0
																	Orientation=0
																	Weight=400
																	Italic=0
																	Underline=0
																	StrikeOut=0
																	CharSet=0
																	OutPrecision=7
																	ClipPrecision=48
																	Quality=6
																	PitchAndFamily=0
																	FaceName='Arial'
																$end 'Font'
																Color(R=0, G=0, B=0)
															$end 'FontAttribute'
														$end 'TextFont'
														InfMapMode=false
														InfMapValue=1.79769313486232e+306
														AutoRangeMin=true
														AutoRangeMax=true
														AutoSpacing=true
														kNumMinorDivisions=5
														ShowAxisTitle=true
														ShowAxisUnits=true
														vwm='FullWnd'
														viewWndWd=#nan
														ActivateMargins=true
														MarginPercent=0
													$end 'LineAxisRenderAttribute'
												$end 'SubMapItem'
												$begin 'SubMapItem'
													DataSourceID=9
													$begin 'LineAxisRenderAttribute'
														DecimalFieldWidth=3
														DecimalFieldPrecision=2
														ManualTitle=''
														AxisColor(R=0, G=0, B=0)
														MinScale=0
														MaxScale=1
														TickSpacing=1
														ManualUnits=false
														Units='mm'
														AxisScale='Linear'
														NumberFormat='Auto'
														$begin 'TextFont'
															$begin 'FontAttribute'
																$begin 'Font'
																	Height=-12
																	Width=0
																	Escapement=0
																	Orientation=0
																	Weight=400
																	Italic=0
																	Underline=0
																	StrikeOut=0
																	CharSet=0
																	OutPrecision=7
																	ClipPrecision=48
																	Quality=6
																	PitchAndFamily=0
																	FaceName='Arial'
																$end 'Font'
																Color(R=0, G=0, B=0)
															$end 'FontAttribute'
														$end 'TextFont'
														InfMapMode=false
														InfMapValue=1.79769313486232e+306
														AutoRangeMin=true
														AutoRangeMax=true
														AutoSpacing=true
														kNumMinorDivisions=5
														ShowAxisTitle=true
														ShowAxisUnits=true
														vwm='FullWnd'
														viewWndWd=#nan
														ActivateMargins=true
														MarginPercent=0
													$end 'LineAxisRenderAttribute'
												$end 'SubMapItem'
												$begin 'SubMapItem'
													DataSourceID=10
													$begin 'LineAxisRenderAttribute'
														DecimalFieldWidth=3
														DecimalFieldPrecision=2
														ManualTitle=''
														AxisColor(R=0, G=0, B=0)
														MinScale=0
														MaxScale=1
														TickSpacing=1
														ManualUnits=false
														Units='mm'
														AxisScale='Linear'
														NumberFormat='Auto'
														$begin 'TextFont'
															$begin 'FontAttribute'
																$begin 'Font'
																	Height=-12
																	Width=0
																	Escapement=0
																	Orientation=0
																	Weight=400
																	Italic=0
																	Underline=0
																	StrikeOut=0
																	CharSet=0
																	OutPrecision=7
																	ClipPrecision=48
																	Quality=6
																	PitchAndFamily=0
																	FaceName='Arial'
																$end 'Font'
																Color(R=0, G=0, B=0)
															$end 'FontAttribute'
														$end 'TextFont'
														InfMapMode=false
														InfMapValue=1.79769313486232e+306
														AutoRangeMin=true
														AutoRangeMax=true
														AutoSpacing=true
														kNumMinorDivisions=5
														ShowAxisTitle=true
														ShowAxisUnits=true
														vwm='FullWnd'
														viewWndWd=#nan
														ActivateMargins=true
														MarginPercent=0
													$end 'LineAxisRenderAttribute'
												$end 'SubMapItem'
											$end 'MainMapItem'
										$end 'PlotAttributeStoreMap'
									$end 'DocAttributes'
									$begin 'DocDefaultAttributes'
										$begin 'PlotAttributeStoreMap'
										$end 'PlotAttributeStoreMap'
									$end 'DocDefaultAttributes'
									$begin 'PerViewPlotAttributeStoreMap'
										$begin 'MapItem'
											ItemID=-1
											$begin 'PlotAttributeStoreMap'
												$begin 'MainMapItem'
													$begin 'SubMapItem'
														DataSourceID=4
														$begin 'BasicLayoutAttribute'
															$begin 'LayoutRect'
																Top=599
																Left=567
																Bottom=9813
																Right=9241
															$end 'LayoutRect'
														$end 'BasicLayoutAttribute'
													$end 'SubMapItem'
													$begin 'SubMapItem'
														DataSourceID=12
														$begin 'BasicLayoutAttribute'
															$begin 'LayoutRect'
																Top=599
																Left=567
																Bottom=9813
																Right=9241
															$end 'LayoutRect'
														$end 'BasicLayoutAttribute'
													$end 'SubMapItem'
													$begin 'SubMapItem'
														DataSourceID=19
														$begin 'BasicLayoutAttribute'
															$begin 'LayoutRect'
																Top=75
																Left=75
																Bottom=9925
																Right=431
															$end 'LayoutRect'
														$end 'BasicLayoutAttribute'
													$end 'SubMapItem'
												$end 'MainMapItem'
												$begin 'MainMapItem'
													$begin 'SubMapItem'
														DataSourceID=15
														$begin 'CartesianAxisLayoutAttribute'
															$begin 'AxisRect'
																Top=75
																Left=9241
																Bottom=9925
																Right=9925
															$end 'AxisRect'
															$begin 'GridRect'
																Top=599
																Left=567
																Bottom=9813
																Right=9241
															$end 'GridRect'
														$end 'CartesianAxisLayoutAttribute'
													$end 'SubMapItem'
													$begin 'SubMapItem'
														DataSourceID=16
														$begin 'CartesianAxisLayoutAttribute'
															$begin 'AxisRect'
																Top=75
																Left=456
																Bottom=598
																Right=9241
															$end 'AxisRect'
															$begin 'GridRect'
																Top=599
																Left=567
																Bottom=9813
																Right=9241
															$end 'GridRect'
														$end 'CartesianAxisLayoutAttribute'
													$end 'SubMapItem'
												$end 'MainMapItem'
												$begin 'MainMapItem'
													$begin 'SubMapItem'
														DataSourceID=4
														$begin 'CartesianCurveGroupLayoutAttribute'
															X_spc=1000000.00000002
															X_fwd=5
															X_fpr=4
															Y1_spc=0.05
															Y1_fwd=3
															Y1_fpr=2
														$end 'CartesianCurveGroupLayoutAttribute'
													$end 'SubMapItem'
												$end 'MainMapItem'
												$begin 'MainMapItem'
													$begin 'SubMapItem'
														DataSourceID=6
														$begin 'DockableOverlayLayoutAttribute'
															$begin 'Dock_0'
																$begin 'OverlayLayoutAttribute'
																	$begin 'BoundingRect'
																		Top=4850
																		Left=531
																		Bottom=9850
																		Right=8031
																	$end 'BoundingRect'
																	ModifySize=false
																	ModifyPosition=false
																$end 'OverlayLayoutAttribute'
															$end 'Dock_0'
															$begin 'Dock_1'
																$begin 'OverlayLayoutAttribute'
																	$begin 'BoundingRect'
																		Top=5000
																		Left=0
																		Bottom=10000
																		Right=10000
																	$end 'BoundingRect'
																	ModifySize=false
																	ModifyPosition=false
																$end 'OverlayLayoutAttribute'
															$end 'Dock_1'
															$begin 'Dock_2'
																$begin 'OverlayLayoutAttribute'
																	$begin 'BoundingRect'
																		Top=0
																		Left=0
																		Bottom=5000
																		Right=10000
																	$end 'BoundingRect'
																	ModifySize=false
																	ModifyPosition=false
																$end 'OverlayLayoutAttribute'
															$end 'Dock_2'
														$end 'DockableOverlayLayoutAttribute'
													$end 'SubMapItem'
												$end 'MainMapItem'
											$end 'PlotAttributeStoreMap'
											PlotType=1
										$end 'MapItem'
									$end 'PerViewPlotAttributeStoreMap'
									IsViewAttribServer=false
									ViewID=-1
									$begin 'SourceIDMap'
										IDMapItem(122, 0, -1, 21)
										IDMapItem(122, 1, -1, 23)
										IDMapItem(122, 2, -1, 25)
										IDMapItem(122, 3, -1, 27)
										IDMapItem(122, 4, -1, 29)
										IDMapItem(122, 5, -1, 31)
										IDMapItem(122, 6, -1, 33)
										IDMapItem(122, 7, -1, 35)
										IDMapItem(122, 8, -1, 37)
										IDMapItem(122, 9, -1, 39)
										IDMapItem(122, 10, -1, 41)
										IDMapItem(122, 11, -1, 43)
										IDMapItem(122, 12, -1, 45)
										IDMapItem(122, 13, -1, 47)
										IDMapItem(122, 14, -1, 49)
										IDMapItem(122, 15, -1, 51)
										IDMapItem(122, 16, -1, 53)
										IDMapItem(122, 17, -1, 55)
										IDMapItem(122, 18, -1, 57)
										IDMapItem(122, 19, -1, 59)
										IDMapItem(122, 20, -1, 61)
										IDMapItem(122, 21, -1, 63)
										IDMapItem(122, 22, -1, 65)
										IDMapItem(122, 23, -1, 67)
										IDMapItem(122, 24, -1, 69)
										IDMapItem(122, 25, -1, 71)
										IDMapItem(122, 26, -1, 73)
										IDMapItem(122, 27, -1, 75)
										IDMapItem(122, 28, -1, 77)
										IDMapItem(122, 29, -1, 79)
										IDMapItem(122, 30, -1, 81)
										IDMapItem(122, 31, -1, 83)
										IDMapItem(122, 32, -1, 85)
										IDMapItem(122, 33, -1, 87)
										IDMapItem(122, 34, -1, 89)
										IDMapItem(122, 35, -1, 91)
										IDMapItem(122, 36, -1, 93)
										IDMapItem(122, 37, -1, 95)
									$end 'SourceIDMap'
									$begin 'TraceCharacteristicsMgr'
									$end 'TraceCharacteristicsMgr'
									$begin 'CartesianXMarkerManager'
										RefMarkerID=-1
										CurrentMarkerID=-1
										$begin 'ReferenceCurves'
										$end 'ReferenceCurves'
									$end 'CartesianXMarkerManager'
									$begin 'CartesianYMarkerManager'
									$end 'CartesianYMarkerManager'
									XAxisStackID=-1
									$begin 'AllTransSrcDwg'
										$begin 'PT'
											ID=1
											TransSrcDwg(-1, 0, 19, 1, 15, 2, 16, 5, 6, 11, 12, 21, 22, 23, 24, 25, 26, 27, 28, 29, 30, 31, 32, 33, 34, 35, 36, 37, 38, 39, 40, 41, 42, 43, 44, 45, 46, 47, 48, 49, 50, 51, 52, 53, 54, 55, 56, 57, 58, 59, 60, 61, 62, 63, 64, 65, 66, 67, 68, 69, 70, 71, 72, 73, 74, 75, 76, 77, 78, 79, 80, 81, 82, 83, 84, 85, 86, 87, 88, 89, 90, 91, 92, 93, 94, 95, 96)
										$end 'PT'
									$end 'AllTransSrcDwg'
									$begin 'AllPtSVID'
										PtID(1, -1, 4)
									$end 'AllPtSVID'
								$end 'PlotDisplayDataManager'
							$end 'Report2D'
						$end 'XY Plot 2'
						$begin 'XY Plot 3'
							ReportID=125
							$begin 'Report2D'
								name='XY Plot 3'
								ReportID=125
								ReportType=0
								DisplayType=1
								Title=''
								Domain=''
								$begin 'Graph2DsV2'
									$begin 'Graph2D'
										TraceDefID=124
										Type='Continuous'
										Axis='Y1'
									$end 'Graph2D'
								$end 'Graph2DsV2'
								$begin 'PlotDisplayDataManager'
									NextUniqueID=23
									MoveBackwards=false
									$begin 'PlotHeaderDataSource'
										CompanyName=''
										ShowDesignName=true
										ProjectFileName=''
									$end 'PlotHeaderDataSource'
									StockNameIDMap(AxisX=1, AxisY1=2, AxisY2=8, AxisY3=9, AxisY4=10, Grid=11, Header=0, Legend=5, XYHorizScroller=7)
									$begin 'SourceList'
									$end 'SourceList'
									$begin 'DocAttributes'
										$begin 'PlotAttributeStoreMap'
											$begin 'MainMapItem'
												$begin 'SubMapItem'
													DataSourceID=11
													$begin 'CartesianGridDescAttribute'
														ShowXMinor=true
														ShowYMinor=true
														ShowXMajor=true
														ShowYMajor=true
														ShowBorder=true
													$end 'CartesianGridDescAttribute'
												$end 'SubMapItem'
											$end 'MainMapItem'
											$begin 'MainMapItem'
												$begin 'SubMapItem'
													DataSourceID=21
													$begin 'CurveCartesianAttribute'
														YAxis='Y1'
													$end 'CurveCartesianAttribute'
												$end 'SubMapItem'
											$end 'MainMapItem'
											$begin 'MainMapItem'
												$begin 'SubMapItem'
													DataSourceID=21
													$begin 'CurveRenderAttribute'
														$begin 'LineRenderAttribute'
															LineStyle='Solid'
															LineWidth=1
															LineColor(R=255, G=0, B=0)
														$end 'LineRenderAttribute'
														TraceType='Continuous'
														SymbolType='HorizontalLeftTriangle'
														SymbolColor(R=0, G=25, B=185)
														ShowSymbols=false
														SymbolFrequency=15
														ShowArrows=false
													$end 'CurveRenderAttribute'
												$end 'SubMapItem'
											$end 'MainMapItem'
											$begin 'MainMapItem'
												$begin 'SubMapItem'
													DataSourceID=0
													$begin 'HeaderRenderAttribute'
														$begin 'TitleFont'
															$begin 'FontAttribute'
																$begin 'Font'
																	Height=-19
																	Width=0
																	Escapement=0
																	Orientation=0
																	Weight=400
																	Italic=0
																	Underline=0
																	StrikeOut=0
																	CharSet=0
																	OutPrecision=7
																	ClipPrecision=48
																	Quality=6
																	PitchAndFamily=0
																	FaceName='Arial'
																$end 'Font'
																Color(R=0, G=0, B=0)
															$end 'FontAttribute'
														$end 'TitleFont'
														$begin 'SubtitleFont'
															$begin 'FontAttribute'
																$begin 'Font'
																	Height=-13
																	Width=0
																	Escapement=0
																	Orientation=0
																	Weight=400
																	Italic=0
																	Underline=0
																	StrikeOut=0
																	CharSet=0
																	OutPrecision=7
																	ClipPrecision=48
																	Quality=6
																	PitchAndFamily=0
																	FaceName='Arial'
																$end 'Font'
																Color(R=0, G=0, B=0)
															$end 'FontAttribute'
														$end 'SubtitleFont'
													$end 'HeaderRenderAttribute'
												$end 'SubMapItem'
											$end 'MainMapItem'
											$begin 'MainMapItem'
												$begin 'SubMapItem'
													DataSourceID=5
													$begin 'LegendRenderAttribute'
														$begin 'LegendTableAttrib'
															$begin 'TableRenderAttribute'
																$begin 'TableFontAttrib'
																	$begin 'FontAttribute'
																		$begin 'Font'
																			Height=-11
																			Width=0
																			Escapement=0
																			Orientation=0
																			Weight=400
																			Italic=0
																			Underline=0
																			StrikeOut=0
																			CharSet=0
																			OutPrecision=7
																			ClipPrecision=48
																			Quality=6
																			PitchAndFamily=0
																			FaceName='Arial'
																		$end 'Font'
																		Color(R=0, G=0, B=0)
																	$end 'FontAttribute'
																$end 'TableFontAttrib'
																$begin 'TableTitleFontAttrib'
																	$begin 'FontAttribute'
																		$begin 'Font'
																			Height=-11
																			Width=0
																			Escapement=0
																			Orientation=0
																			Weight=400
																			Italic=0
																			Underline=0
																			StrikeOut=0
																			CharSet=0
																			OutPrecision=7
																			ClipPrecision=48
																			Quality=6
																			PitchAndFamily=0
																			FaceName='Arial'
																		$end 'Font'
																		Color(R=0, G=0, B=0)
																	$end 'FontAttribute'
																$end 'TableTitleFontAttrib'
																TableBorderLineWidth=1
																TableBorderLineColor=0
																TableGridLineWidth=1
																TableGridLineColor=12632256
																TableBackgroundColor=16777215
																TableHeaderBackgroundColor=14408667
															$end 'TableRenderAttribute'
														$end 'LegendTableAttrib'
														ShowTraceName=true
														ShowSolutionName=true
														ShowVariationKey=true
														DockMode='None'
													$end 'LegendRenderAttribute'
												$end 'SubMapItem'
											$end 'MainMapItem'
											$begin 'MainMapItem'
												$begin 'SubMapItem'
													DataSourceID=1
													$begin 'LineAxisRenderAttribute'
														DecimalFieldWidth=3
														DecimalFieldPrecision=2
														ManualTitle=''
														AxisColor(R=0, G=0, B=0)
														MinScale=0
														MaxScale=1
														TickSpacing=1
														ManualUnits=false
														Units='mm'
														AxisScale='Linear'
														NumberFormat='Auto'
														$begin 'TextFont'
															$begin 'FontAttribute'
																$begin 'Font'
																	Height=-12
																	Width=0
																	Escapement=0
																	Orientation=0
																	Weight=400
																	Italic=0
																	Underline=0
																	StrikeOut=0
																	CharSet=0
																	OutPrecision=7
																	ClipPrecision=48
																	Quality=6
																	PitchAndFamily=0
																	FaceName='Arial'
																$end 'Font'
																Color(R=0, G=0, B=0)
															$end 'FontAttribute'
														$end 'TextFont'
														InfMapMode=false
														InfMapValue=1.79769313486232e+306
														AutoRangeMin=true
														AutoRangeMax=true
														AutoSpacing=true
														kNumMinorDivisions=5
														ShowAxisTitle=true
														ShowAxisUnits=true
														vwm='FullWnd'
														viewWndWd=#nan
														ActivateMargins=true
														MarginPercent=0
													$end 'LineAxisRenderAttribute'
												$end 'SubMapItem'
												$begin 'SubMapItem'
													DataSourceID=2
													$begin 'LineAxisRenderAttribute'
														DecimalFieldWidth=3
														DecimalFieldPrecision=2
														ManualTitle=''
														AxisColor(R=0, G=0, B=0)
														MinScale=0
														MaxScale=1
														TickSpacing=1
														ManualUnits=false
														Units='mm'
														AxisScale='Linear'
														NumberFormat='Auto'
														$begin 'TextFont'
															$begin 'FontAttribute'
																$begin 'Font'
																	Height=-12
																	Width=0
																	Escapement=0
																	Orientation=0
																	Weight=400
																	Italic=0
																	Underline=0
																	StrikeOut=0
																	CharSet=0
																	OutPrecision=7
																	ClipPrecision=48
																	Quality=6
																	PitchAndFamily=0
																	FaceName='Arial'
																$end 'Font'
																Color(R=0, G=0, B=0)
															$end 'FontAttribute'
														$end 'TextFont'
														InfMapMode=false
														InfMapValue=1.79769313486232e+306
														AutoRangeMin=true
														AutoRangeMax=true
														AutoSpacing=true
														kNumMinorDivisions=5
														ShowAxisTitle=true
														ShowAxisUnits=true
														vwm='FullWnd'
														viewWndWd=#nan
														ActivateMargins=true
														MarginPercent=0
													$end 'LineAxisRenderAttribute'
												$end 'SubMapItem'
												$begin 'SubMapItem'
													DataSourceID=8
													$begin 'LineAxisRenderAttribute'
														DecimalFieldWidth=3
														DecimalFieldPrecision=2
														ManualTitle=''
														AxisColor(R=0, G=0, B=0)
														MinScale=0
														MaxScale=1
														TickSpacing=1
														ManualUnits=false
														Units='mm'
														AxisScale='Linear'
														NumberFormat='Auto'
														$begin 'TextFont'
															$begin 'FontAttribute'
																$begin 'Font'
																	Height=-12
																	Width=0
																	Escapement=0
																	Orientation=0
																	Weight=400
																	Italic=0
																	Underline=0
																	StrikeOut=0
																	CharSet=0
																	OutPrecision=7
																	ClipPrecision=48
																	Quality=6
																	PitchAndFamily=0
																	FaceName='Arial'
																$end 'Font'
																Color(R=0, G=0, B=0)
															$end 'FontAttribute'
														$end 'TextFont'
														InfMapMode=false
														InfMapValue=1.79769313486232e+306
														AutoRangeMin=true
														AutoRangeMax=true
														AutoSpacing=true
														kNumMinorDivisions=5
														ShowAxisTitle=true
														ShowAxisUnits=true
														vwm='FullWnd'
														viewWndWd=#nan
														ActivateMargins=true
														MarginPercent=0
													$end 'LineAxisRenderAttribute'
												$end 'SubMapItem'
												$begin 'SubMapItem'
													DataSourceID=9
													$begin 'LineAxisRenderAttribute'
														DecimalFieldWidth=3
														DecimalFieldPrecision=2
														ManualTitle=''
														AxisColor(R=0, G=0, B=0)
														MinScale=0
														MaxScale=1
														TickSpacing=1
														ManualUnits=false
														Units='mm'
														AxisScale='Linear'
														NumberFormat='Auto'
														$begin 'TextFont'
															$begin 'FontAttribute'
																$begin 'Font'
																	Height=-12
																	Width=0
																	Escapement=0
																	Orientation=0
																	Weight=400
																	Italic=0
																	Underline=0
																	StrikeOut=0
																	CharSet=0
																	OutPrecision=7
																	ClipPrecision=48
																	Quality=6
																	PitchAndFamily=0
																	FaceName='Arial'
																$end 'Font'
																Color(R=0, G=0, B=0)
															$end 'FontAttribute'
														$end 'TextFont'
														InfMapMode=false
														InfMapValue=1.79769313486232e+306
														AutoRangeMin=true
														AutoRangeMax=true
														AutoSpacing=true
														kNumMinorDivisions=5
														ShowAxisTitle=true
														ShowAxisUnits=true
														vwm='FullWnd'
														viewWndWd=#nan
														ActivateMargins=true
														MarginPercent=0
													$end 'LineAxisRenderAttribute'
												$end 'SubMapItem'
												$begin 'SubMapItem'
													DataSourceID=10
													$begin 'LineAxisRenderAttribute'
														DecimalFieldWidth=3
														DecimalFieldPrecision=2
														ManualTitle=''
														AxisColor(R=0, G=0, B=0)
														MinScale=0
														MaxScale=1
														TickSpacing=1
														ManualUnits=false
														Units='mm'
														AxisScale='Linear'
														NumberFormat='Auto'
														$begin 'TextFont'
															$begin 'FontAttribute'
																$begin 'Font'
																	Height=-12
																	Width=0
																	Escapement=0
																	Orientation=0
																	Weight=400
																	Italic=0
																	Underline=0
																	StrikeOut=0
																	CharSet=0
																	OutPrecision=7
																	ClipPrecision=48
																	Quality=6
																	PitchAndFamily=0
																	FaceName='Arial'
																$end 'Font'
																Color(R=0, G=0, B=0)
															$end 'FontAttribute'
														$end 'TextFont'
														InfMapMode=false
														InfMapValue=1.79769313486232e+306
														AutoRangeMin=true
														AutoRangeMax=true
														AutoSpacing=true
														kNumMinorDivisions=5
														ShowAxisTitle=true
														ShowAxisUnits=true
														vwm='FullWnd'
														viewWndWd=#nan
														ActivateMargins=true
														MarginPercent=0
													$end 'LineAxisRenderAttribute'
												$end 'SubMapItem'
											$end 'MainMapItem'
										$end 'PlotAttributeStoreMap'
									$end 'DocAttributes'
									$begin 'DocDefaultAttributes'
										$begin 'PlotAttributeStoreMap'
										$end 'PlotAttributeStoreMap'
									$end 'DocDefaultAttributes'
									$begin 'PerViewPlotAttributeStoreMap'
										$begin 'MapItem'
											ItemID=-1
											$begin 'PlotAttributeStoreMap'
												$begin 'MainMapItem'
													$begin 'SubMapItem'
														DataSourceID=4
														$begin 'BasicLayoutAttribute'
															$begin 'LayoutRect'
																Top=571
																Left=567
																Bottom=9834
																Right=9241
															$end 'LayoutRect'
														$end 'BasicLayoutAttribute'
													$end 'SubMapItem'
													$begin 'SubMapItem'
														DataSourceID=12
														$begin 'BasicLayoutAttribute'
															$begin 'LayoutRect'
																Top=571
																Left=567
																Bottom=9834
																Right=9241
															$end 'LayoutRect'
														$end 'BasicLayoutAttribute'
													$end 'SubMapItem'
													$begin 'SubMapItem'
														DataSourceID=19
														$begin 'BasicLayoutAttribute'
															$begin 'LayoutRect'
																Top=75
																Left=75
																Bottom=9925
																Right=431
															$end 'LayoutRect'
														$end 'BasicLayoutAttribute'
													$end 'SubMapItem'
												$end 'MainMapItem'
												$begin 'MainMapItem'
													$begin 'SubMapItem'
														DataSourceID=15
														$begin 'CartesianAxisLayoutAttribute'
															$begin 'AxisRect'
																Top=75
																Left=9241
																Bottom=9925
																Right=9925
															$end 'AxisRect'
															$begin 'GridRect'
																Top=571
																Left=567
																Bottom=9834
																Right=9241
															$end 'GridRect'
														$end 'CartesianAxisLayoutAttribute'
													$end 'SubMapItem'
													$begin 'SubMapItem'
														DataSourceID=16
														$begin 'CartesianAxisLayoutAttribute'
															$begin 'AxisRect'
																Top=75
																Left=456
																Bottom=570
																Right=9241
															$end 'AxisRect'
															$begin 'GridRect'
																Top=571
																Left=567
																Bottom=9834
																Right=9241
															$end 'GridRect'
														$end 'CartesianAxisLayoutAttribute'
													$end 'SubMapItem'
												$end 'MainMapItem'
												$begin 'MainMapItem'
													$begin 'SubMapItem'
														DataSourceID=4
														$begin 'CartesianCurveGroupLayoutAttribute'
															X_spc=100000000
															X_fwd=3
															X_fpr=2
															Y1_spc=0.1
															Y1_fwd=3
															Y1_fpr=2
														$end 'CartesianCurveGroupLayoutAttribute'
													$end 'SubMapItem'
												$end 'MainMapItem'
												$begin 'MainMapItem'
													$begin 'SubMapItem'
														DataSourceID=6
														$begin 'DockableOverlayLayoutAttribute'
															$begin 'Dock_0'
																$begin 'OverlayLayoutAttribute'
																	$begin 'BoundingRect'
																		Top=4850
																		Left=531
																		Bottom=9850
																		Right=8031
																	$end 'BoundingRect'
																	ModifySize=false
																	ModifyPosition=false
																$end 'OverlayLayoutAttribute'
															$end 'Dock_0'
															$begin 'Dock_1'
																$begin 'OverlayLayoutAttribute'
																	$begin 'BoundingRect'
																		Top=5000
																		Left=0
																		Bottom=10000
																		Right=10000
																	$end 'BoundingRect'
																	ModifySize=false
																	ModifyPosition=false
																$end 'OverlayLayoutAttribute'
															$end 'Dock_1'
															$begin 'Dock_2'
																$begin 'OverlayLayoutAttribute'
																	$begin 'BoundingRect'
																		Top=0
																		Left=0
																		Bottom=5000
																		Right=10000
																	$end 'BoundingRect'
																	ModifySize=false
																	ModifyPosition=false
																$end 'OverlayLayoutAttribute'
															$end 'Dock_2'
														$end 'DockableOverlayLayoutAttribute'
													$end 'SubMapItem'
												$end 'MainMapItem'
											$end 'PlotAttributeStoreMap'
											PlotType=1
										$end 'MapItem'
									$end 'PerViewPlotAttributeStoreMap'
									IsViewAttribServer=false
									ViewID=-1
									$begin 'SourceIDMap'
										IDMapItem(124, 0, -1, 21)
									$end 'SourceIDMap'
									$begin 'TraceCharacteristicsMgr'
									$end 'TraceCharacteristicsMgr'
									$begin 'CartesianXMarkerManager'
										RefMarkerID=-1
										CurrentMarkerID=-1
										$begin 'ReferenceCurves'
										$end 'ReferenceCurves'
									$end 'CartesianXMarkerManager'
									$begin 'CartesianYMarkerManager'
									$end 'CartesianYMarkerManager'
									XAxisStackID=-1
									$begin 'AllTransSrcDwg'
										$begin 'PT'
											ID=1
											TransSrcDwg(-1, 0, 19, 1, 15, 2, 16, 5, 6, 11, 12, 21, 22)
										$end 'PT'
									$end 'AllTransSrcDwg'
									$begin 'AllPtSVID'
										PtID(1, -1, 4)
									$end 'AllPtSVID'
								$end 'PlotDisplayDataManager'
							$end 'Report2D'
						$end 'XY Plot 3'
						$begin 'XY Plot 4'
							ReportID=127
							$begin 'Report2D'
								name='XY Plot 4'
								ReportID=127
								ReportType=0
								DisplayType=1
								Title=''
								Domain=''
								$begin 'Graph2DsV2'
									$begin 'Graph2D'
										TraceDefID=126
										Type='Continuous'
										Axis='Y1'
									$end 'Graph2D'
								$end 'Graph2DsV2'
								$begin 'PlotDisplayDataManager'
									NextUniqueID=25
									MoveBackwards=false
									$begin 'PlotHeaderDataSource'
										CompanyName=''
										ShowDesignName=true
										ProjectFileName=''
									$end 'PlotHeaderDataSource'
									StockNameIDMap(AxisX=1, AxisY1=2, AxisY2=8, AxisY3=9, AxisY4=10, Grid=11, Header=0, Legend=5, XYHorizScroller=7)
									$begin 'SourceList'
									$end 'SourceList'
									$begin 'DocAttributes'
										$begin 'PlotAttributeStoreMap'
											$begin 'MainMapItem'
												$begin 'SubMapItem'
													DataSourceID=11
													$begin 'CartesianGridDescAttribute'
														ShowXMinor=true
														ShowYMinor=true
														ShowXMajor=true
														ShowYMajor=true
														ShowBorder=true
													$end 'CartesianGridDescAttribute'
												$end 'SubMapItem'
											$end 'MainMapItem'
											$begin 'MainMapItem'
												$begin 'SubMapItem'
													DataSourceID=21
													$begin 'CurveCartesianAttribute'
														YAxis='Y1'
													$end 'CurveCartesianAttribute'
												$end 'SubMapItem'
												$begin 'SubMapItem'
													DataSourceID=23
													$begin 'CurveCartesianAttribute'
														YAxis='Y1'
													$end 'CurveCartesianAttribute'
												$end 'SubMapItem'
											$end 'MainMapItem'
											$begin 'MainMapItem'
												$begin 'SubMapItem'
													DataSourceID=21
													$begin 'CurveRenderAttribute'
														$begin 'LineRenderAttribute'
															LineStyle='Solid'
															LineWidth=1
															LineColor(R=255, G=0, B=0)
														$end 'LineRenderAttribute'
														TraceType='Continuous'
														SymbolType='HorizontalLeftTriangle'
														SymbolColor(R=0, G=25, B=185)
														ShowSymbols=false
														SymbolFrequency=15
														ShowArrows=false
													$end 'CurveRenderAttribute'
												$end 'SubMapItem'
												$begin 'SubMapItem'
													DataSourceID=23
													$begin 'CurveRenderAttribute'
														$begin 'LineRenderAttribute'
															LineStyle='Solid'
															LineWidth=1
															LineColor(R=128, G=64, B=100)
														$end 'LineRenderAttribute'
														TraceType='Continuous'
														SymbolType='HollowCircle'
														SymbolColor(R=128, G=0, B=128)
														ShowSymbols=false
														SymbolFrequency=15
														ShowArrows=false
													$end 'CurveRenderAttribute'
												$end 'SubMapItem'
											$end 'MainMapItem'
											$begin 'MainMapItem'
												$begin 'SubMapItem'
													DataSourceID=0
													$begin 'HeaderRenderAttribute'
														$begin 'TitleFont'
															$begin 'FontAttribute'
																$begin 'Font'
																	Height=-19
																	Width=0
																	Escapement=0
																	Orientation=0
																	Weight=400
																	Italic=0
																	Underline=0
																	StrikeOut=0
																	CharSet=0
																	OutPrecision=7
																	ClipPrecision=48
																	Quality=6
																	PitchAndFamily=0
																	FaceName='Arial'
																$end 'Font'
																Color(R=0, G=0, B=0)
															$end 'FontAttribute'
														$end 'TitleFont'
														$begin 'SubtitleFont'
															$begin 'FontAttribute'
																$begin 'Font'
																	Height=-13
																	Width=0
																	Escapement=0
																	Orientation=0
																	Weight=400
																	Italic=0
																	Underline=0
																	StrikeOut=0
																	CharSet=0
																	OutPrecision=7
																	ClipPrecision=48
																	Quality=6
																	PitchAndFamily=0
																	FaceName='Arial'
																$end 'Font'
																Color(R=0, G=0, B=0)
															$end 'FontAttribute'
														$end 'SubtitleFont'
													$end 'HeaderRenderAttribute'
												$end 'SubMapItem'
											$end 'MainMapItem'
											$begin 'MainMapItem'
												$begin 'SubMapItem'
													DataSourceID=5
													$begin 'LegendRenderAttribute'
														$begin 'LegendTableAttrib'
															$begin 'TableRenderAttribute'
																$begin 'TableFontAttrib'
																	$begin 'FontAttribute'
																		$begin 'Font'
																			Height=-11
																			Width=0
																			Escapement=0
																			Orientation=0
																			Weight=400
																			Italic=0
																			Underline=0
																			StrikeOut=0
																			CharSet=0
																			OutPrecision=7
																			ClipPrecision=48
																			Quality=6
																			PitchAndFamily=0
																			FaceName='Arial'
																		$end 'Font'
																		Color(R=0, G=0, B=0)
																	$end 'FontAttribute'
																$end 'TableFontAttrib'
																$begin 'TableTitleFontAttrib'
																	$begin 'FontAttribute'
																		$begin 'Font'
																			Height=-11
																			Width=0
																			Escapement=0
																			Orientation=0
																			Weight=400
																			Italic=0
																			Underline=0
																			StrikeOut=0
																			CharSet=0
																			OutPrecision=7
																			ClipPrecision=48
																			Quality=6
																			PitchAndFamily=0
																			FaceName='Arial'
																		$end 'Font'
																		Color(R=0, G=0, B=0)
																	$end 'FontAttribute'
																$end 'TableTitleFontAttrib'
																TableBorderLineWidth=1
																TableBorderLineColor=0
																TableGridLineWidth=1
																TableGridLineColor=12632256
																TableBackgroundColor=16777215
																TableHeaderBackgroundColor=14408667
															$end 'TableRenderAttribute'
														$end 'LegendTableAttrib'
														ShowTraceName=true
														ShowSolutionName=true
														ShowVariationKey=true
														DockMode='None'
													$end 'LegendRenderAttribute'
												$end 'SubMapItem'
											$end 'MainMapItem'
											$begin 'MainMapItem'
												$begin 'SubMapItem'
													DataSourceID=1
													$begin 'LineAxisRenderAttribute'
														DecimalFieldWidth=3
														DecimalFieldPrecision=2
														ManualTitle=''
														AxisColor(R=0, G=0, B=0)
														MinScale=0
														MaxScale=1
														TickSpacing=1
														ManualUnits=false
														Units='mm'
														AxisScale='Linear'
														NumberFormat='Auto'
														$begin 'TextFont'
															$begin 'FontAttribute'
																$begin 'Font'
																	Height=-12
																	Width=0
																	Escapement=0
																	Orientation=0
																	Weight=400
																	Italic=0
																	Underline=0
																	StrikeOut=0
																	CharSet=0
																	OutPrecision=7
																	ClipPrecision=48
																	Quality=6
																	PitchAndFamily=0
																	FaceName='Arial'
																$end 'Font'
																Color(R=0, G=0, B=0)
															$end 'FontAttribute'
														$end 'TextFont'
														InfMapMode=false
														InfMapValue=1.79769313486232e+306
														AutoRangeMin=true
														AutoRangeMax=true
														AutoSpacing=true
														kNumMinorDivisions=5
														ShowAxisTitle=true
														ShowAxisUnits=true
														vwm='FullWnd'
														viewWndWd=#nan
														ActivateMargins=true
														MarginPercent=0
													$end 'LineAxisRenderAttribute'
												$end 'SubMapItem'
												$begin 'SubMapItem'
													DataSourceID=2
													$begin 'LineAxisRenderAttribute'
														DecimalFieldWidth=3
														DecimalFieldPrecision=2
														ManualTitle=''
														AxisColor(R=0, G=0, B=0)
														MinScale=0
														MaxScale=1
														TickSpacing=1
														ManualUnits=false
														Units='mm'
														AxisScale='Linear'
														NumberFormat='Auto'
														$begin 'TextFont'
															$begin 'FontAttribute'
																$begin 'Font'
																	Height=-12
																	Width=0
																	Escapement=0
																	Orientation=0
																	Weight=400
																	Italic=0
																	Underline=0
																	StrikeOut=0
																	CharSet=0
																	OutPrecision=7
																	ClipPrecision=48
																	Quality=6
																	PitchAndFamily=0
																	FaceName='Arial'
																$end 'Font'
																Color(R=0, G=0, B=0)
															$end 'FontAttribute'
														$end 'TextFont'
														InfMapMode=false
														InfMapValue=1.79769313486232e+306
														AutoRangeMin=true
														AutoRangeMax=true
														AutoSpacing=true
														kNumMinorDivisions=5
														ShowAxisTitle=true
														ShowAxisUnits=true
														vwm='FullWnd'
														viewWndWd=#nan
														ActivateMargins=true
														MarginPercent=0
													$end 'LineAxisRenderAttribute'
												$end 'SubMapItem'
												$begin 'SubMapItem'
													DataSourceID=8
													$begin 'LineAxisRenderAttribute'
														DecimalFieldWidth=3
														DecimalFieldPrecision=2
														ManualTitle=''
														AxisColor(R=0, G=0, B=0)
														MinScale=0
														MaxScale=1
														TickSpacing=1
														ManualUnits=false
														Units='mm'
														AxisScale='Linear'
														NumberFormat='Auto'
														$begin 'TextFont'
															$begin 'FontAttribute'
																$begin 'Font'
																	Height=-12
																	Width=0
																	Escapement=0
																	Orientation=0
																	Weight=400
																	Italic=0
																	Underline=0
																	StrikeOut=0
																	CharSet=0
																	OutPrecision=7
																	ClipPrecision=48
																	Quality=6
																	PitchAndFamily=0
																	FaceName='Arial'
																$end 'Font'
																Color(R=0, G=0, B=0)
															$end 'FontAttribute'
														$end 'TextFont'
														InfMapMode=false
														InfMapValue=1.79769313486232e+306
														AutoRangeMin=true
														AutoRangeMax=true
														AutoSpacing=true
														kNumMinorDivisions=5
														ShowAxisTitle=true
														ShowAxisUnits=true
														vwm='FullWnd'
														viewWndWd=#nan
														ActivateMargins=true
														MarginPercent=0
													$end 'LineAxisRenderAttribute'
												$end 'SubMapItem'
												$begin 'SubMapItem'
													DataSourceID=9
													$begin 'LineAxisRenderAttribute'
														DecimalFieldWidth=3
														DecimalFieldPrecision=2
														ManualTitle=''
														AxisColor(R=0, G=0, B=0)
														MinScale=0
														MaxScale=1
														TickSpacing=1
														ManualUnits=false
														Units='mm'
														AxisScale='Linear'
														NumberFormat='Auto'
														$begin 'TextFont'
															$begin 'FontAttribute'
																$begin 'Font'
																	Height=-12
																	Width=0
																	Escapement=0
																	Orientation=0
																	Weight=400
																	Italic=0
																	Underline=0
																	StrikeOut=0
																	CharSet=0
																	OutPrecision=7
																	ClipPrecision=48
																	Quality=6
																	PitchAndFamily=0
																	FaceName='Arial'
																$end 'Font'
																Color(R=0, G=0, B=0)
															$end 'FontAttribute'
														$end 'TextFont'
														InfMapMode=false
														InfMapValue=1.79769313486232e+306
														AutoRangeMin=true
														AutoRangeMax=true
														AutoSpacing=true
														kNumMinorDivisions=5
														ShowAxisTitle=true
														ShowAxisUnits=true
														vwm='FullWnd'
														viewWndWd=#nan
														ActivateMargins=true
														MarginPercent=0
													$end 'LineAxisRenderAttribute'
												$end 'SubMapItem'
												$begin 'SubMapItem'
													DataSourceID=10
													$begin 'LineAxisRenderAttribute'
														DecimalFieldWidth=3
														DecimalFieldPrecision=2
														ManualTitle=''
														AxisColor(R=0, G=0, B=0)
														MinScale=0
														MaxScale=1
														TickSpacing=1
														ManualUnits=false
														Units='mm'
														AxisScale='Linear'
														NumberFormat='Auto'
														$begin 'TextFont'
															$begin 'FontAttribute'
																$begin 'Font'
																	Height=-12
																	Width=0
																	Escapement=0
																	Orientation=0
																	Weight=400
																	Italic=0
																	Underline=0
																	StrikeOut=0
																	CharSet=0
																	OutPrecision=7
																	ClipPrecision=48
																	Quality=6
																	PitchAndFamily=0
																	FaceName='Arial'
																$end 'Font'
																Color(R=0, G=0, B=0)
															$end 'FontAttribute'
														$end 'TextFont'
														InfMapMode=false
														InfMapValue=1.79769313486232e+306
														AutoRangeMin=true
														AutoRangeMax=true
														AutoSpacing=true
														kNumMinorDivisions=5
														ShowAxisTitle=true
														ShowAxisUnits=true
														vwm='FullWnd'
														viewWndWd=#nan
														ActivateMargins=true
														MarginPercent=0
													$end 'LineAxisRenderAttribute'
												$end 'SubMapItem'
											$end 'MainMapItem'
										$end 'PlotAttributeStoreMap'
									$end 'DocAttributes'
									$begin 'DocDefaultAttributes'
										$begin 'PlotAttributeStoreMap'
										$end 'PlotAttributeStoreMap'
									$end 'DocDefaultAttributes'
									$begin 'PerViewPlotAttributeStoreMap'
										$begin 'MapItem'
											ItemID=-1
											$begin 'PlotAttributeStoreMap'
												$begin 'MainMapItem'
													$begin 'SubMapItem'
														DataSourceID=4
														$begin 'BasicLayoutAttribute'
															$begin 'LayoutRect'
																Top=599
																Left=567
																Bottom=9813
																Right=9241
															$end 'LayoutRect'
														$end 'BasicLayoutAttribute'
													$end 'SubMapItem'
													$begin 'SubMapItem'
														DataSourceID=12
														$begin 'BasicLayoutAttribute'
															$begin 'LayoutRect'
																Top=599
																Left=567
																Bottom=9813
																Right=9241
															$end 'LayoutRect'
														$end 'BasicLayoutAttribute'
													$end 'SubMapItem'
													$begin 'SubMapItem'
														DataSourceID=19
														$begin 'BasicLayoutAttribute'
															$begin 'LayoutRect'
																Top=75
																Left=75
																Bottom=9925
																Right=431
															$end 'LayoutRect'
														$end 'BasicLayoutAttribute'
													$end 'SubMapItem'
												$end 'MainMapItem'
												$begin 'MainMapItem'
													$begin 'SubMapItem'
														DataSourceID=15
														$begin 'CartesianAxisLayoutAttribute'
															$begin 'AxisRect'
																Top=75
																Left=9241
																Bottom=9925
																Right=9925
															$end 'AxisRect'
															$begin 'GridRect'
																Top=599
																Left=567
																Bottom=9813
																Right=9241
															$end 'GridRect'
														$end 'CartesianAxisLayoutAttribute'
													$end 'SubMapItem'
													$begin 'SubMapItem'
														DataSourceID=16
														$begin 'CartesianAxisLayoutAttribute'
															$begin 'AxisRect'
																Top=75
																Left=456
																Bottom=598
																Right=9241
															$end 'AxisRect'
															$begin 'GridRect'
																Top=599
																Left=567
																Bottom=9813
																Right=9241
															$end 'GridRect'
														$end 'CartesianAxisLayoutAttribute'
													$end 'SubMapItem'
												$end 'MainMapItem'
												$begin 'MainMapItem'
													$begin 'SubMapItem'
														DataSourceID=4
														$begin 'CartesianCurveGroupLayoutAttribute'
															X_spc=10000000
															X_fwd=4
															X_fpr=3
															Y1_spc=0.25
															Y1_fwd=3
															Y1_fpr=2
														$end 'CartesianCurveGroupLayoutAttribute'
													$end 'SubMapItem'
												$end 'MainMapItem'
												$begin 'MainMapItem'
													$begin 'SubMapItem'
														DataSourceID=6
														$begin 'DockableOverlayLayoutAttribute'
															$begin 'Dock_0'
																$begin 'OverlayLayoutAttribute'
																	$begin 'BoundingRect'
																		Top=4850
																		Left=531
																		Bottom=9850
																		Right=8031
																	$end 'BoundingRect'
																	ModifySize=false
																	ModifyPosition=false
																$end 'OverlayLayoutAttribute'
															$end 'Dock_0'
															$begin 'Dock_1'
																$begin 'OverlayLayoutAttribute'
																	$begin 'BoundingRect'
																		Top=5000
																		Left=0
																		Bottom=10000
																		Right=10000
																	$end 'BoundingRect'
																	ModifySize=false
																	ModifyPosition=false
																$end 'OverlayLayoutAttribute'
															$end 'Dock_1'
															$begin 'Dock_2'
																$begin 'OverlayLayoutAttribute'
																	$begin 'BoundingRect'
																		Top=0
																		Left=0
																		Bottom=5000
																		Right=10000
																	$end 'BoundingRect'
																	ModifySize=false
																	ModifyPosition=false
																$end 'OverlayLayoutAttribute'
															$end 'Dock_2'
														$end 'DockableOverlayLayoutAttribute'
													$end 'SubMapItem'
												$end 'MainMapItem'
											$end 'PlotAttributeStoreMap'
											PlotType=1
										$end 'MapItem'
									$end 'PerViewPlotAttributeStoreMap'
									IsViewAttribServer=false
									ViewID=-1
									$begin 'SourceIDMap'
										IDMapItem(126, 0, -1, 21)
										IDMapItem(126, 1, -1, 23)
									$end 'SourceIDMap'
									$begin 'TraceCharacteristicsMgr'
									$end 'TraceCharacteristicsMgr'
									$begin 'CartesianXMarkerManager'
										RefMarkerID=-1
										CurrentMarkerID=-1
										$begin 'ReferenceCurves'
										$end 'ReferenceCurves'
									$end 'CartesianXMarkerManager'
									$begin 'CartesianYMarkerManager'
									$end 'CartesianYMarkerManager'
									XAxisStackID=-1
									$begin 'AllTransSrcDwg'
										$begin 'PT'
											ID=1
											TransSrcDwg(-1, 0, 19, 1, 15, 2, 16, 5, 6, 11, 12, 21, 22, 23, 24)
										$end 'PT'
									$end 'AllTransSrcDwg'
									$begin 'AllPtSVID'
										PtID(1, -1, 4)
									$end 'AllPtSVID'
								$end 'PlotDisplayDataManager'
							$end 'Report2D'
						$end 'XY Plot 4'
						$begin 'XY Plot 5'
							ReportID=129
							$begin 'Report2D'
								name='XY Plot 5'
								ReportID=129
								ReportType=0
								DisplayType=1
								Title=''
								Domain=''
								$begin 'Graph2DsV2'
									$begin 'Graph2D'
										TraceDefID=128
										Type='Continuous'
										Axis='Y1'
									$end 'Graph2D'
								$end 'Graph2DsV2'
								$begin 'PlotDisplayDataManager'
									NextUniqueID=115
									MoveBackwards=false
									$begin 'PlotHeaderDataSource'
										CompanyName=''
										ShowDesignName=true
										ProjectFileName=''
									$end 'PlotHeaderDataSource'
									StockNameIDMap(AxisX=1, AxisY1=2, AxisY2=8, AxisY3=9, AxisY4=10, Grid=11, Header=0, Legend=5, XYHorizScroller=7)
									$begin 'SourceList'
									$end 'SourceList'
									$begin 'DocAttributes'
										$begin 'PlotAttributeStoreMap'
											$begin 'MainMapItem'
												$begin 'SubMapItem'
													DataSourceID=11
													$begin 'CartesianGridDescAttribute'
														ShowXMinor=true
														ShowYMinor=true
														ShowXMajor=true
														ShowYMajor=true
														ShowBorder=true
													$end 'CartesianGridDescAttribute'
												$end 'SubMapItem'
											$end 'MainMapItem'
											$begin 'MainMapItem'
												$begin 'SubMapItem'
													DataSourceID=21
													$begin 'CurveCartesianAttribute'
														YAxis='Y1'
													$end 'CurveCartesianAttribute'
												$end 'SubMapItem'
												$begin 'SubMapItem'
													DataSourceID=29
													$begin 'CurveCartesianAttribute'
														YAxis='Y1'
													$end 'CurveCartesianAttribute'
												$end 'SubMapItem'
												$begin 'SubMapItem'
													DataSourceID=31
													$begin 'CurveCartesianAttribute'
														YAxis='Y1'
													$end 'CurveCartesianAttribute'
												$end 'SubMapItem'
												$begin 'SubMapItem'
													DataSourceID=33
													$begin 'CurveCartesianAttribute'
														YAxis='Y1'
													$end 'CurveCartesianAttribute'
												$end 'SubMapItem'
												$begin 'SubMapItem'
													DataSourceID=35
													$begin 'CurveCartesianAttribute'
														YAxis='Y1'
													$end 'CurveCartesianAttribute'
												$end 'SubMapItem'
												$begin 'SubMapItem'
													DataSourceID=37
													$begin 'CurveCartesianAttribute'
														YAxis='Y1'
													$end 'CurveCartesianAttribute'
												$end 'SubMapItem'
												$begin 'SubMapItem'
													DataSourceID=39
													$begin 'CurveCartesianAttribute'
														YAxis='Y1'
													$end 'CurveCartesianAttribute'
												$end 'SubMapItem'
												$begin 'SubMapItem'
													DataSourceID=41
													$begin 'CurveCartesianAttribute'
														YAxis='Y1'
													$end 'CurveCartesianAttribute'
												$end 'SubMapItem'
												$begin 'SubMapItem'
													DataSourceID=43
													$begin 'CurveCartesianAttribute'
														YAxis='Y1'
													$end 'CurveCartesianAttribute'
												$end 'SubMapItem'
												$begin 'SubMapItem'
													DataSourceID=45
													$begin 'CurveCartesianAttribute'
														YAxis='Y1'
													$end 'CurveCartesianAttribute'
												$end 'SubMapItem'
												$begin 'SubMapItem'
													DataSourceID=47
													$begin 'CurveCartesianAttribute'
														YAxis='Y1'
													$end 'CurveCartesianAttribute'
												$end 'SubMapItem'
												$begin 'SubMapItem'
													DataSourceID=49
													$begin 'CurveCartesianAttribute'
														YAxis='Y1'
													$end 'CurveCartesianAttribute'
												$end 'SubMapItem'
												$begin 'SubMapItem'
													DataSourceID=51
													$begin 'CurveCartesianAttribute'
														YAxis='Y1'
													$end 'CurveCartesianAttribute'
												$end 'SubMapItem'
												$begin 'SubMapItem'
													DataSourceID=53
													$begin 'CurveCartesianAttribute'
														YAxis='Y1'
													$end 'CurveCartesianAttribute'
												$end 'SubMapItem'
												$begin 'SubMapItem'
													DataSourceID=55
													$begin 'CurveCartesianAttribute'
														YAxis='Y1'
													$end 'CurveCartesianAttribute'
												$end 'SubMapItem'
												$begin 'SubMapItem'
													DataSourceID=57
													$begin 'CurveCartesianAttribute'
														YAxis='Y1'
													$end 'CurveCartesianAttribute'
												$end 'SubMapItem'
												$begin 'SubMapItem'
													DataSourceID=59
													$begin 'CurveCartesianAttribute'
														YAxis='Y1'
													$end 'CurveCartesianAttribute'
												$end 'SubMapItem'
												$begin 'SubMapItem'
													DataSourceID=61
													$begin 'CurveCartesianAttribute'
														YAxis='Y1'
													$end 'CurveCartesianAttribute'
												$end 'SubMapItem'
												$begin 'SubMapItem'
													DataSourceID=63
													$begin 'CurveCartesianAttribute'
														YAxis='Y1'
													$end 'CurveCartesianAttribute'
												$end 'SubMapItem'
												$begin 'SubMapItem'
													DataSourceID=65
													$begin 'CurveCartesianAttribute'
														YAxis='Y1'
													$end 'CurveCartesianAttribute'
												$end 'SubMapItem'
												$begin 'SubMapItem'
													DataSourceID=67
													$begin 'CurveCartesianAttribute'
														YAxis='Y1'
													$end 'CurveCartesianAttribute'
												$end 'SubMapItem'
												$begin 'SubMapItem'
													DataSourceID=69
													$begin 'CurveCartesianAttribute'
														YAxis='Y1'
													$end 'CurveCartesianAttribute'
												$end 'SubMapItem'
												$begin 'SubMapItem'
													DataSourceID=71
													$begin 'CurveCartesianAttribute'
														YAxis='Y1'
													$end 'CurveCartesianAttribute'
												$end 'SubMapItem'
												$begin 'SubMapItem'
													DataSourceID=73
													$begin 'CurveCartesianAttribute'
														YAxis='Y1'
													$end 'CurveCartesianAttribute'
												$end 'SubMapItem'
												$begin 'SubMapItem'
													DataSourceID=75
													$begin 'CurveCartesianAttribute'
														YAxis='Y1'
													$end 'CurveCartesianAttribute'
												$end 'SubMapItem'
												$begin 'SubMapItem'
													DataSourceID=77
													$begin 'CurveCartesianAttribute'
														YAxis='Y1'
													$end 'CurveCartesianAttribute'
												$end 'SubMapItem'
												$begin 'SubMapItem'
													DataSourceID=79
													$begin 'CurveCartesianAttribute'
														YAxis='Y1'
													$end 'CurveCartesianAttribute'
												$end 'SubMapItem'
												$begin 'SubMapItem'
													DataSourceID=81
													$begin 'CurveCartesianAttribute'
														YAxis='Y1'
													$end 'CurveCartesianAttribute'
												$end 'SubMapItem'
												$begin 'SubMapItem'
													DataSourceID=83
													$begin 'CurveCartesianAttribute'
														YAxis='Y1'
													$end 'CurveCartesianAttribute'
												$end 'SubMapItem'
												$begin 'SubMapItem'
													DataSourceID=85
													$begin 'CurveCartesianAttribute'
														YAxis='Y1'
													$end 'CurveCartesianAttribute'
												$end 'SubMapItem'
												$begin 'SubMapItem'
													DataSourceID=87
													$begin 'CurveCartesianAttribute'
														YAxis='Y1'
													$end 'CurveCartesianAttribute'
												$end 'SubMapItem'
												$begin 'SubMapItem'
													DataSourceID=89
													$begin 'CurveCartesianAttribute'
														YAxis='Y1'
													$end 'CurveCartesianAttribute'
												$end 'SubMapItem'
												$begin 'SubMapItem'
													DataSourceID=91
													$begin 'CurveCartesianAttribute'
														YAxis='Y1'
													$end 'CurveCartesianAttribute'
												$end 'SubMapItem'
												$begin 'SubMapItem'
													DataSourceID=93
													$begin 'CurveCartesianAttribute'
														YAxis='Y1'
													$end 'CurveCartesianAttribute'
												$end 'SubMapItem'
												$begin 'SubMapItem'
													DataSourceID=95
													$begin 'CurveCartesianAttribute'
														YAxis='Y1'
													$end 'CurveCartesianAttribute'
												$end 'SubMapItem'
												$begin 'SubMapItem'
													DataSourceID=97
													$begin 'CurveCartesianAttribute'
														YAxis='Y1'
													$end 'CurveCartesianAttribute'
												$end 'SubMapItem'
												$begin 'SubMapItem'
													DataSourceID=99
													$begin 'CurveCartesianAttribute'
														YAxis='Y1'
													$end 'CurveCartesianAttribute'
												$end 'SubMapItem'
												$begin 'SubMapItem'
													DataSourceID=101
													$begin 'CurveCartesianAttribute'
														YAxis='Y1'
													$end 'CurveCartesianAttribute'
												$end 'SubMapItem'
												$begin 'SubMapItem'
													DataSourceID=103
													$begin 'CurveCartesianAttribute'
														YAxis='Y1'
													$end 'CurveCartesianAttribute'
												$end 'SubMapItem'
												$begin 'SubMapItem'
													DataSourceID=105
													$begin 'CurveCartesianAttribute'
														YAxis='Y1'
													$end 'CurveCartesianAttribute'
												$end 'SubMapItem'
												$begin 'SubMapItem'
													DataSourceID=107
													$begin 'CurveCartesianAttribute'
														YAxis='Y1'
													$end 'CurveCartesianAttribute'
												$end 'SubMapItem'
											$end 'MainMapItem'
											$begin 'MainMapItem'
												$begin 'SubMapItem'
													DataSourceID=21
													$begin 'CurveRenderAttribute'
														$begin 'LineRenderAttribute'
															LineStyle='Solid'
															LineWidth=1
															LineColor(R=255, G=0, B=0)
														$end 'LineRenderAttribute'
														TraceType='Continuous'
														SymbolType='HorizontalLeftTriangle'
														SymbolColor(R=0, G=25, B=185)
														ShowSymbols=false
														SymbolFrequency=15
														ShowArrows=false
													$end 'CurveRenderAttribute'
												$end 'SubMapItem'
												$begin 'SubMapItem'
													DataSourceID=29
													$begin 'CurveRenderAttribute'
														$begin 'LineRenderAttribute'
															LineStyle='Solid'
															LineWidth=1
															LineColor(R=255, G=0, B=0)
														$end 'LineRenderAttribute'
														TraceType='Continuous'
														SymbolType='HorizontalLeftTriangle'
														SymbolColor(R=0, G=25, B=185)
														ShowSymbols=false
														SymbolFrequency=15
														ShowArrows=false
													$end 'CurveRenderAttribute'
												$end 'SubMapItem'
												$begin 'SubMapItem'
													DataSourceID=31
													$begin 'CurveRenderAttribute'
														$begin 'LineRenderAttribute'
															LineStyle='Solid'
															LineWidth=1
															LineColor(R=128, G=64, B=100)
														$end 'LineRenderAttribute'
														TraceType='Continuous'
														SymbolType='HollowCircle'
														SymbolColor(R=128, G=0, B=128)
														ShowSymbols=false
														SymbolFrequency=15
														ShowArrows=false
													$end 'CurveRenderAttribute'
												$end 'SubMapItem'
												$begin 'SubMapItem'
													DataSourceID=33
													$begin 'CurveRenderAttribute'
														$begin 'LineRenderAttribute'
															LineStyle='Solid'
															LineWidth=1
															LineColor(R=0, G=0, B=200)
														$end 'LineRenderAttribute'
														TraceType='Continuous'
														SymbolType='VerticalDownTriangle'
														SymbolColor(R=192, G=192, B=192)
														ShowSymbols=false
														SymbolFrequency=15
														ShowArrows=false
													$end 'CurveRenderAttribute'
												$end 'SubMapItem'
												$begin 'SubMapItem'
													DataSourceID=35
													$begin 'CurveRenderAttribute'
														$begin 'LineRenderAttribute'
															LineStyle='Solid'
															LineWidth=1
															LineColor(R=80, G=0, B=80)
														$end 'LineRenderAttribute'
														TraceType='Continuous'
														SymbolType='HollowVerticalEllipse'
														SymbolColor(R=111, G=111, B=111)
														ShowSymbols=false
														SymbolFrequency=15
														ShowArrows=false
													$end 'CurveRenderAttribute'
												$end 'SubMapItem'
												$begin 'SubMapItem'
													DataSourceID=37
													$begin 'CurveRenderAttribute'
														$begin 'LineRenderAttribute'
															LineStyle='Solid'
															LineWidth=1
															LineColor(R=128, G=128, B=0)
														$end 'LineRenderAttribute'
														TraceType='Continuous'
														SymbolType='VerticalEllipse'
														SymbolColor(R=240, G=130, B=19)
														ShowSymbols=false
														SymbolFrequency=15
														ShowArrows=false
													$end 'CurveRenderAttribute'
												$end 'SubMapItem'
												$begin 'SubMapItem'
													DataSourceID=39
													$begin 'CurveRenderAttribute'
														$begin 'LineRenderAttribute'
															LineStyle='Solid'
															LineWidth=1
															LineColor(R=200, G=0, B=128)
														$end 'LineRenderAttribute'
														TraceType='Continuous'
														SymbolType='HollowVerticalDownTriangle'
														SymbolColor(R=128, G=0, B=0)
														ShowSymbols=false
														SymbolFrequency=15
														ShowArrows=false
													$end 'CurveRenderAttribute'
												$end 'SubMapItem'
												$begin 'SubMapItem'
													DataSourceID=41
													$begin 'CurveRenderAttribute'
														$begin 'LineRenderAttribute'
															LineStyle='Solid'
															LineWidth=1
															LineColor(R=15, G=160, B=180)
														$end 'LineRenderAttribute'
														TraceType='Continuous'
														SymbolType='Circle'
														SymbolColor(R=0, G=128, B=128)
														ShowSymbols=false
														SymbolFrequency=15
														ShowArrows=false
													$end 'CurveRenderAttribute'
												$end 'SubMapItem'
												$begin 'SubMapItem'
													DataSourceID=43
													$begin 'CurveRenderAttribute'
														$begin 'LineRenderAttribute'
															LineStyle='Solid'
															LineWidth=1
															LineColor(R=0, G=128, B=128)
														$end 'LineRenderAttribute'
														TraceType='Continuous'
														SymbolType='HollowHorizontalLeftTriangle'
														SymbolColor(R=15, G=160, B=180)
														ShowSymbols=false
														SymbolFrequency=15
														ShowArrows=false
													$end 'CurveRenderAttribute'
												$end 'SubMapItem'
												$begin 'SubMapItem'
													DataSourceID=45
													$begin 'CurveRenderAttribute'
														$begin 'LineRenderAttribute'
															LineStyle='Solid'
															LineWidth=1
															LineColor(R=128, G=0, B=0)
														$end 'LineRenderAttribute'
														TraceType='Continuous'
														SymbolType='HorizontalLeftTriangle'
														SymbolColor(R=200, G=0, B=128)
														ShowSymbols=false
														SymbolFrequency=15
														ShowArrows=false
													$end 'CurveRenderAttribute'
												$end 'SubMapItem'
												$begin 'SubMapItem'
													DataSourceID=47
													$begin 'CurveRenderAttribute'
														$begin 'LineRenderAttribute'
															LineStyle='Solid'
															LineWidth=1
															LineColor(R=240, G=130, B=19)
														$end 'LineRenderAttribute'
														TraceType='Continuous'
														SymbolType='HollowCircle'
														SymbolColor(R=128, G=128, B=0)
														ShowSymbols=false
														SymbolFrequency=15
														ShowArrows=false
													$end 'CurveRenderAttribute'
												$end 'SubMapItem'
												$begin 'SubMapItem'
													DataSourceID=49
													$begin 'CurveRenderAttribute'
														$begin 'LineRenderAttribute'
															LineStyle='Solid'
															LineWidth=1
															LineColor(R=111, G=111, B=111)
														$end 'LineRenderAttribute'
														TraceType='Continuous'
														SymbolType='VerticalDownTriangle'
														SymbolColor(R=80, G=0, B=80)
														ShowSymbols=false
														SymbolFrequency=15
														ShowArrows=false
													$end 'CurveRenderAttribute'
												$end 'SubMapItem'
												$begin 'SubMapItem'
													DataSourceID=51
													$begin 'CurveRenderAttribute'
														$begin 'LineRenderAttribute'
															LineStyle='Solid'
															LineWidth=1
															LineColor(R=192, G=192, B=192)
														$end 'LineRenderAttribute'
														TraceType='Continuous'
														SymbolType='HollowVerticalEllipse'
														SymbolColor(R=0, G=0, B=200)
														ShowSymbols=false
														SymbolFrequency=15
														ShowArrows=false
													$end 'CurveRenderAttribute'
												$end 'SubMapItem'
												$begin 'SubMapItem'
													DataSourceID=53
													$begin 'CurveRenderAttribute'
														$begin 'LineRenderAttribute'
															LineStyle='Solid'
															LineWidth=1
															LineColor(R=128, G=0, B=128)
														$end 'LineRenderAttribute'
														TraceType='Continuous'
														SymbolType='VerticalEllipse'
														SymbolColor(R=128, G=64, B=100)
														ShowSymbols=false
														SymbolFrequency=15
														ShowArrows=false
													$end 'CurveRenderAttribute'
												$end 'SubMapItem'
												$begin 'SubMapItem'
													DataSourceID=55
													$begin 'CurveRenderAttribute'
														$begin 'LineRenderAttribute'
															LineStyle='Solid'
															LineWidth=1
															LineColor(R=255, G=0, B=0)
														$end 'LineRenderAttribute'
														TraceType='Continuous'
														SymbolType='HollowVerticalDownTriangle'
														SymbolColor(R=0, G=25, B=185)
														ShowSymbols=false
														SymbolFrequency=15
														ShowArrows=false
													$end 'CurveRenderAttribute'
												$end 'SubMapItem'
												$begin 'SubMapItem'
													DataSourceID=57
													$begin 'CurveRenderAttribute'
														$begin 'LineRenderAttribute'
															LineStyle='Solid'
															LineWidth=1
															LineColor(R=255, G=0, B=0)
														$end 'LineRenderAttribute'
														TraceType='Continuous'
														SymbolType='HorizontalLeftTriangle'
														SymbolColor(R=0, G=25, B=185)
														ShowSymbols=false
														SymbolFrequency=15
														ShowArrows=false
													$end 'CurveRenderAttribute'
												$end 'SubMapItem'
												$begin 'SubMapItem'
													DataSourceID=59
													$begin 'CurveRenderAttribute'
														$begin 'LineRenderAttribute'
															LineStyle='Solid'
															LineWidth=1
															LineColor(R=128, G=64, B=100)
														$end 'LineRenderAttribute'
														TraceType='Continuous'
														SymbolType='HollowCircle'
														SymbolColor(R=128, G=0, B=128)
														ShowSymbols=false
														SymbolFrequency=15
														ShowArrows=false
													$end 'CurveRenderAttribute'
												$end 'SubMapItem'
												$begin 'SubMapItem'
													DataSourceID=61
													$begin 'CurveRenderAttribute'
														$begin 'LineRenderAttribute'
															LineStyle='Solid'
															LineWidth=1
															LineColor(R=0, G=0, B=200)
														$end 'LineRenderAttribute'
														TraceType='Continuous'
														SymbolType='VerticalDownTriangle'
														SymbolColor(R=192, G=192, B=192)
														ShowSymbols=false
														SymbolFrequency=15
														ShowArrows=false
													$end 'CurveRenderAttribute'
												$end 'SubMapItem'
												$begin 'SubMapItem'
													DataSourceID=63
													$begin 'CurveRenderAttribute'
														$begin 'LineRenderAttribute'
															LineStyle='Solid'
															LineWidth=1
															LineColor(R=80, G=0, B=80)
														$end 'LineRenderAttribute'
														TraceType='Continuous'
														SymbolType='HollowVerticalEllipse'
														SymbolColor(R=111, G=111, B=111)
														ShowSymbols=false
														SymbolFrequency=15
														ShowArrows=false
													$end 'CurveRenderAttribute'
												$end 'SubMapItem'
												$begin 'SubMapItem'
													DataSourceID=65
													$begin 'CurveRenderAttribute'
														$begin 'LineRenderAttribute'
															LineStyle='Solid'
															LineWidth=1
															LineColor(R=128, G=128, B=0)
														$end 'LineRenderAttribute'
														TraceType='Continuous'
														SymbolType='VerticalEllipse'
														SymbolColor(R=240, G=130, B=19)
														ShowSymbols=false
														SymbolFrequency=15
														ShowArrows=false
													$end 'CurveRenderAttribute'
												$end 'SubMapItem'
												$begin 'SubMapItem'
													DataSourceID=67
													$begin 'CurveRenderAttribute'
														$begin 'LineRenderAttribute'
															LineStyle='Solid'
															LineWidth=1
															LineColor(R=200, G=0, B=128)
														$end 'LineRenderAttribute'
														TraceType='Continuous'
														SymbolType='HollowVerticalDownTriangle'
														SymbolColor(R=128, G=0, B=0)
														ShowSymbols=false
														SymbolFrequency=15
														ShowArrows=false
													$end 'CurveRenderAttribute'
												$end 'SubMapItem'
												$begin 'SubMapItem'
													DataSourceID=69
													$begin 'CurveRenderAttribute'
														$begin 'LineRenderAttribute'
															LineStyle='Solid'
															LineWidth=1
															LineColor(R=15, G=160, B=180)
														$end 'LineRenderAttribute'
														TraceType='Continuous'
														SymbolType='Circle'
														SymbolColor(R=0, G=128, B=128)
														ShowSymbols=false
														SymbolFrequency=15
														ShowArrows=false
													$end 'CurveRenderAttribute'
												$end 'SubMapItem'
												$begin 'SubMapItem'
													DataSourceID=71
													$begin 'CurveRenderAttribute'
														$begin 'LineRenderAttribute'
															LineStyle='Solid'
															LineWidth=1
															LineColor(R=0, G=128, B=128)
														$end 'LineRenderAttribute'
														TraceType='Continuous'
														SymbolType='HollowHorizontalLeftTriangle'
														SymbolColor(R=15, G=160, B=180)
														ShowSymbols=false
														SymbolFrequency=15
														ShowArrows=false
													$end 'CurveRenderAttribute'
												$end 'SubMapItem'
												$begin 'SubMapItem'
													DataSourceID=73
													$begin 'CurveRenderAttribute'
														$begin 'LineRenderAttribute'
															LineStyle='Solid'
															LineWidth=1
															LineColor(R=128, G=0, B=0)
														$end 'LineRenderAttribute'
														TraceType='Continuous'
														SymbolType='HorizontalLeftTriangle'
														SymbolColor(R=200, G=0, B=128)
														ShowSymbols=false
														SymbolFrequency=15
														ShowArrows=false
													$end 'CurveRenderAttribute'
												$end 'SubMapItem'
												$begin 'SubMapItem'
													DataSourceID=75
													$begin 'CurveRenderAttribute'
														$begin 'LineRenderAttribute'
															LineStyle='Solid'
															LineWidth=1
															LineColor(R=240, G=130, B=19)
														$end 'LineRenderAttribute'
														TraceType='Continuous'
														SymbolType='HollowCircle'
														SymbolColor(R=128, G=128, B=0)
														ShowSymbols=false
														SymbolFrequency=15
														ShowArrows=false
													$end 'CurveRenderAttribute'
												$end 'SubMapItem'
												$begin 'SubMapItem'
													DataSourceID=77
													$begin 'CurveRenderAttribute'
														$begin 'LineRenderAttribute'
															LineStyle='Solid'
															LineWidth=1
															LineColor(R=111, G=111, B=111)
														$end 'LineRenderAttribute'
														TraceType='Continuous'
														SymbolType='VerticalDownTriangle'
														SymbolColor(R=80, G=0, B=80)
														ShowSymbols=false
														SymbolFrequency=15
														ShowArrows=false
													$end 'CurveRenderAttribute'
												$end 'SubMapItem'
												$begin 'SubMapItem'
													DataSourceID=79
													$begin 'CurveRenderAttribute'
														$begin 'LineRenderAttribute'
															LineStyle='Solid'
															LineWidth=1
															LineColor(R=192, G=192, B=192)
														$end 'LineRenderAttribute'
														TraceType='Continuous'
														SymbolType='HollowVerticalEllipse'
														SymbolColor(R=0, G=0, B=200)
														ShowSymbols=false
														SymbolFrequency=15
														ShowArrows=false
													$end 'CurveRenderAttribute'
												$end 'SubMapItem'
												$begin 'SubMapItem'
													DataSourceID=81
													$begin 'CurveRenderAttribute'
														$begin 'LineRenderAttribute'
															LineStyle='Solid'
															LineWidth=1
															LineColor(R=128, G=0, B=128)
														$end 'LineRenderAttribute'
														TraceType='Continuous'
														SymbolType='VerticalEllipse'
														SymbolColor(R=128, G=64, B=100)
														ShowSymbols=false
														SymbolFrequency=15
														ShowArrows=false
													$end 'CurveRenderAttribute'
												$end 'SubMapItem'
												$begin 'SubMapItem'
													DataSourceID=83
													$begin 'CurveRenderAttribute'
														$begin 'LineRenderAttribute'
															LineStyle='Solid'
															LineWidth=1
															LineColor(R=255, G=0, B=0)
														$end 'LineRenderAttribute'
														TraceType='Continuous'
														SymbolType='HollowVerticalDownTriangle'
														SymbolColor(R=0, G=25, B=185)
														ShowSymbols=false
														SymbolFrequency=15
														ShowArrows=false
													$end 'CurveRenderAttribute'
												$end 'SubMapItem'
												$begin 'SubMapItem'
													DataSourceID=85
													$begin 'CurveRenderAttribute'
														$begin 'LineRenderAttribute'
															LineStyle='Solid'
															LineWidth=1
															LineColor(R=255, G=0, B=0)
														$end 'LineRenderAttribute'
														TraceType='Continuous'
														SymbolType='HorizontalLeftTriangle'
														SymbolColor(R=0, G=25, B=185)
														ShowSymbols=false
														SymbolFrequency=15
														ShowArrows=false
													$end 'CurveRenderAttribute'
												$end 'SubMapItem'
												$begin 'SubMapItem'
													DataSourceID=87
													$begin 'CurveRenderAttribute'
														$begin 'LineRenderAttribute'
															LineStyle='Solid'
															LineWidth=1
															LineColor(R=128, G=64, B=100)
														$end 'LineRenderAttribute'
														TraceType='Continuous'
														SymbolType='HollowCircle'
														SymbolColor(R=128, G=0, B=128)
														ShowSymbols=false
														SymbolFrequency=15
														ShowArrows=false
													$end 'CurveRenderAttribute'
												$end 'SubMapItem'
												$begin 'SubMapItem'
													DataSourceID=89
													$begin 'CurveRenderAttribute'
														$begin 'LineRenderAttribute'
															LineStyle='Solid'
															LineWidth=1
															LineColor(R=0, G=0, B=200)
														$end 'LineRenderAttribute'
														TraceType='Continuous'
														SymbolType='VerticalDownTriangle'
														SymbolColor(R=192, G=192, B=192)
														ShowSymbols=false
														SymbolFrequency=15
														ShowArrows=false
													$end 'CurveRenderAttribute'
												$end 'SubMapItem'
												$begin 'SubMapItem'
													DataSourceID=91
													$begin 'CurveRenderAttribute'
														$begin 'LineRenderAttribute'
															LineStyle='Solid'
															LineWidth=1
															LineColor(R=80, G=0, B=80)
														$end 'LineRenderAttribute'
														TraceType='Continuous'
														SymbolType='HollowVerticalEllipse'
														SymbolColor(R=111, G=111, B=111)
														ShowSymbols=false
														SymbolFrequency=15
														ShowArrows=false
													$end 'CurveRenderAttribute'
												$end 'SubMapItem'
												$begin 'SubMapItem'
													DataSourceID=93
													$begin 'CurveRenderAttribute'
														$begin 'LineRenderAttribute'
															LineStyle='Solid'
															LineWidth=1
															LineColor(R=128, G=128, B=0)
														$end 'LineRenderAttribute'
														TraceType='Continuous'
														SymbolType='VerticalEllipse'
														SymbolColor(R=240, G=130, B=19)
														ShowSymbols=false
														SymbolFrequency=15
														ShowArrows=false
													$end 'CurveRenderAttribute'
												$end 'SubMapItem'
												$begin 'SubMapItem'
													DataSourceID=95
													$begin 'CurveRenderAttribute'
														$begin 'LineRenderAttribute'
															LineStyle='Solid'
															LineWidth=1
															LineColor(R=200, G=0, B=128)
														$end 'LineRenderAttribute'
														TraceType='Continuous'
														SymbolType='HollowVerticalDownTriangle'
														SymbolColor(R=128, G=0, B=0)
														ShowSymbols=false
														SymbolFrequency=15
														ShowArrows=false
													$end 'CurveRenderAttribute'
												$end 'SubMapItem'
												$begin 'SubMapItem'
													DataSourceID=97
													$begin 'CurveRenderAttribute'
														$begin 'LineRenderAttribute'
															LineStyle='Solid'
															LineWidth=1
															LineColor(R=15, G=160, B=180)
														$end 'LineRenderAttribute'
														TraceType='Continuous'
														SymbolType='Circle'
														SymbolColor(R=0, G=128, B=128)
														ShowSymbols=false
														SymbolFrequency=15
														ShowArrows=false
													$end 'CurveRenderAttribute'
												$end 'SubMapItem'
												$begin 'SubMapItem'
													DataSourceID=99
													$begin 'CurveRenderAttribute'
														$begin 'LineRenderAttribute'
															LineStyle='Solid'
															LineWidth=1
															LineColor(R=0, G=128, B=128)
														$end 'LineRenderAttribute'
														TraceType='Continuous'
														SymbolType='HollowHorizontalLeftTriangle'
														SymbolColor(R=15, G=160, B=180)
														ShowSymbols=false
														SymbolFrequency=15
														ShowArrows=false
													$end 'CurveRenderAttribute'
												$end 'SubMapItem'
												$begin 'SubMapItem'
													DataSourceID=101
													$begin 'CurveRenderAttribute'
														$begin 'LineRenderAttribute'
															LineStyle='Solid'
															LineWidth=1
															LineColor(R=128, G=0, B=0)
														$end 'LineRenderAttribute'
														TraceType='Continuous'
														SymbolType='HorizontalLeftTriangle'
														SymbolColor(R=200, G=0, B=128)
														ShowSymbols=false
														SymbolFrequency=15
														ShowArrows=false
													$end 'CurveRenderAttribute'
												$end 'SubMapItem'
												$begin 'SubMapItem'
													DataSourceID=103
													$begin 'CurveRenderAttribute'
														$begin 'LineRenderAttribute'
															LineStyle='Solid'
															LineWidth=1
															LineColor(R=240, G=130, B=19)
														$end 'LineRenderAttribute'
														TraceType='Continuous'
														SymbolType='HollowCircle'
														SymbolColor(R=128, G=128, B=0)
														ShowSymbols=false
														SymbolFrequency=15
														ShowArrows=false
													$end 'CurveRenderAttribute'
												$end 'SubMapItem'
												$begin 'SubMapItem'
													DataSourceID=105
													$begin 'CurveRenderAttribute'
														$begin 'LineRenderAttribute'
															LineStyle='Solid'
															LineWidth=1
															LineColor(R=111, G=111, B=111)
														$end 'LineRenderAttribute'
														TraceType='Continuous'
														SymbolType='VerticalDownTriangle'
														SymbolColor(R=80, G=0, B=80)
														ShowSymbols=false
														SymbolFrequency=15
														ShowArrows=false
													$end 'CurveRenderAttribute'
												$end 'SubMapItem'
												$begin 'SubMapItem'
													DataSourceID=107
													$begin 'CurveRenderAttribute'
														$begin 'LineRenderAttribute'
															LineStyle='Solid'
															LineWidth=1
															LineColor(R=192, G=192, B=192)
														$end 'LineRenderAttribute'
														TraceType='Continuous'
														SymbolType='HollowVerticalEllipse'
														SymbolColor(R=0, G=0, B=200)
														ShowSymbols=false
														SymbolFrequency=15
														ShowArrows=false
													$end 'CurveRenderAttribute'
												$end 'SubMapItem'
											$end 'MainMapItem'
											$begin 'MainMapItem'
												$begin 'SubMapItem'
													DataSourceID=0
													$begin 'HeaderRenderAttribute'
														$begin 'TitleFont'
															$begin 'FontAttribute'
																$begin 'Font'
																	Height=-19
																	Width=0
																	Escapement=0
																	Orientation=0
																	Weight=400
																	Italic=0
																	Underline=0
																	StrikeOut=0
																	CharSet=0
																	OutPrecision=7
																	ClipPrecision=48
																	Quality=6
																	PitchAndFamily=0
																	FaceName='Arial'
																$end 'Font'
																Color(R=0, G=0, B=0)
															$end 'FontAttribute'
														$end 'TitleFont'
														$begin 'SubtitleFont'
															$begin 'FontAttribute'
																$begin 'Font'
																	Height=-13
																	Width=0
																	Escapement=0
																	Orientation=0
																	Weight=400
																	Italic=0
																	Underline=0
																	StrikeOut=0
																	CharSet=0
																	OutPrecision=7
																	ClipPrecision=48
																	Quality=6
																	PitchAndFamily=0
																	FaceName='Arial'
																$end 'Font'
																Color(R=0, G=0, B=0)
															$end 'FontAttribute'
														$end 'SubtitleFont'
													$end 'HeaderRenderAttribute'
												$end 'SubMapItem'
											$end 'MainMapItem'
											$begin 'MainMapItem'
												$begin 'SubMapItem'
													DataSourceID=5
													$begin 'LegendRenderAttribute'
														$begin 'LegendTableAttrib'
															$begin 'TableRenderAttribute'
																$begin 'TableFontAttrib'
																	$begin 'FontAttribute'
																		$begin 'Font'
																			Height=-11
																			Width=0
																			Escapement=0
																			Orientation=0
																			Weight=400
																			Italic=0
																			Underline=0
																			StrikeOut=0
																			CharSet=0
																			OutPrecision=7
																			ClipPrecision=48
																			Quality=6
																			PitchAndFamily=0
																			FaceName='Arial'
																		$end 'Font'
																		Color(R=0, G=0, B=0)
																	$end 'FontAttribute'
																$end 'TableFontAttrib'
																$begin 'TableTitleFontAttrib'
																	$begin 'FontAttribute'
																		$begin 'Font'
																			Height=-11
																			Width=0
																			Escapement=0
																			Orientation=0
																			Weight=400
																			Italic=0
																			Underline=0
																			StrikeOut=0
																			CharSet=0
																			OutPrecision=7
																			ClipPrecision=48
																			Quality=6
																			PitchAndFamily=0
																			FaceName='Arial'
																		$end 'Font'
																		Color(R=0, G=0, B=0)
																	$end 'FontAttribute'
																$end 'TableTitleFontAttrib'
																TableBorderLineWidth=1
																TableBorderLineColor=0
																TableGridLineWidth=1
																TableGridLineColor=12632256
																TableBackgroundColor=16777215
																TableHeaderBackgroundColor=14408667
															$end 'TableRenderAttribute'
														$end 'LegendTableAttrib'
														ShowTraceName=true
														ShowSolutionName=true
														ShowVariationKey=true
														DockMode='None'
													$end 'LegendRenderAttribute'
												$end 'SubMapItem'
											$end 'MainMapItem'
											$begin 'MainMapItem'
												$begin 'SubMapItem'
													DataSourceID=1
													$begin 'LineAxisRenderAttribute'
														DecimalFieldWidth=3
														DecimalFieldPrecision=2
														ManualTitle=''
														AxisColor(R=0, G=0, B=0)
														MinScale=0
														MaxScale=1
														TickSpacing=1
														ManualUnits=false
														Units='mm'
														AxisScale='Linear'
														NumberFormat='Auto'
														$begin 'TextFont'
															$begin 'FontAttribute'
																$begin 'Font'
																	Height=-12
																	Width=0
																	Escapement=0
																	Orientation=0
																	Weight=400
																	Italic=0
																	Underline=0
																	StrikeOut=0
																	CharSet=0
																	OutPrecision=7
																	ClipPrecision=48
																	Quality=6
																	PitchAndFamily=0
																	FaceName='Arial'
																$end 'Font'
																Color(R=0, G=0, B=0)
															$end 'FontAttribute'
														$end 'TextFont'
														InfMapMode=false
														InfMapValue=1.79769313486232e+306
														AutoRangeMin=true
														AutoRangeMax=true
														AutoSpacing=true
														kNumMinorDivisions=5
														ShowAxisTitle=true
														ShowAxisUnits=true
														vwm='FullWnd'
														viewWndWd=#nan
														ActivateMargins=true
														MarginPercent=0
													$end 'LineAxisRenderAttribute'
												$end 'SubMapItem'
												$begin 'SubMapItem'
													DataSourceID=2
													$begin 'LineAxisRenderAttribute'
														DecimalFieldWidth=3
														DecimalFieldPrecision=2
														ManualTitle=''
														AxisColor(R=0, G=0, B=0)
														MinScale=0
														MaxScale=1
														TickSpacing=1
														ManualUnits=false
														Units='mm'
														AxisScale='Linear'
														NumberFormat='Auto'
														$begin 'TextFont'
															$begin 'FontAttribute'
																$begin 'Font'
																	Height=-12
																	Width=0
																	Escapement=0
																	Orientation=0
																	Weight=400
																	Italic=0
																	Underline=0
																	StrikeOut=0
																	CharSet=0
																	OutPrecision=7
																	ClipPrecision=48
																	Quality=6
																	PitchAndFamily=0
																	FaceName='Arial'
																$end 'Font'
																Color(R=0, G=0, B=0)
															$end 'FontAttribute'
														$end 'TextFont'
														InfMapMode=false
														InfMapValue=1.79769313486232e+306
														AutoRangeMin=true
														AutoRangeMax=true
														AutoSpacing=true
														kNumMinorDivisions=5
														ShowAxisTitle=true
														ShowAxisUnits=true
														vwm='FullWnd'
														viewWndWd=#nan
														ActivateMargins=true
														MarginPercent=0
													$end 'LineAxisRenderAttribute'
												$end 'SubMapItem'
												$begin 'SubMapItem'
													DataSourceID=8
													$begin 'LineAxisRenderAttribute'
														DecimalFieldWidth=3
														DecimalFieldPrecision=2
														ManualTitle=''
														AxisColor(R=0, G=0, B=0)
														MinScale=0
														MaxScale=1
														TickSpacing=1
														ManualUnits=false
														Units='mm'
														AxisScale='Linear'
														NumberFormat='Auto'
														$begin 'TextFont'
															$begin 'FontAttribute'
																$begin 'Font'
																	Height=-12
																	Width=0
																	Escapement=0
																	Orientation=0
																	Weight=400
																	Italic=0
																	Underline=0
																	StrikeOut=0
																	CharSet=0
																	OutPrecision=7
																	ClipPrecision=48
																	Quality=6
																	PitchAndFamily=0
																	FaceName='Arial'
																$end 'Font'
																Color(R=0, G=0, B=0)
															$end 'FontAttribute'
														$end 'TextFont'
														InfMapMode=false
														InfMapValue=1.79769313486232e+306
														AutoRangeMin=true
														AutoRangeMax=true
														AutoSpacing=true
														kNumMinorDivisions=5
														ShowAxisTitle=true
														ShowAxisUnits=true
														vwm='FullWnd'
														viewWndWd=#nan
														ActivateMargins=true
														MarginPercent=0
													$end 'LineAxisRenderAttribute'
												$end 'SubMapItem'
												$begin 'SubMapItem'
													DataSourceID=9
													$begin 'LineAxisRenderAttribute'
														DecimalFieldWidth=3
														DecimalFieldPrecision=2
														ManualTitle=''
														AxisColor(R=0, G=0, B=0)
														MinScale=0
														MaxScale=1
														TickSpacing=1
														ManualUnits=false
														Units='mm'
														AxisScale='Linear'
														NumberFormat='Auto'
														$begin 'TextFont'
															$begin 'FontAttribute'
																$begin 'Font'
																	Height=-12
																	Width=0
																	Escapement=0
																	Orientation=0
																	Weight=400
																	Italic=0
																	Underline=0
																	StrikeOut=0
																	CharSet=0
																	OutPrecision=7
																	ClipPrecision=48
																	Quality=6
																	PitchAndFamily=0
																	FaceName='Arial'
																$end 'Font'
																Color(R=0, G=0, B=0)
															$end 'FontAttribute'
														$end 'TextFont'
														InfMapMode=false
														InfMapValue=1.79769313486232e+306
														AutoRangeMin=true
														AutoRangeMax=true
														AutoSpacing=true
														kNumMinorDivisions=5
														ShowAxisTitle=true
														ShowAxisUnits=true
														vwm='FullWnd'
														viewWndWd=#nan
														ActivateMargins=true
														MarginPercent=0
													$end 'LineAxisRenderAttribute'
												$end 'SubMapItem'
												$begin 'SubMapItem'
													DataSourceID=10
													$begin 'LineAxisRenderAttribute'
														DecimalFieldWidth=3
														DecimalFieldPrecision=2
														ManualTitle=''
														AxisColor(R=0, G=0, B=0)
														MinScale=0
														MaxScale=1
														TickSpacing=1
														ManualUnits=false
														Units='mm'
														AxisScale='Linear'
														NumberFormat='Auto'
														$begin 'TextFont'
															$begin 'FontAttribute'
																$begin 'Font'
																	Height=-12
																	Width=0
																	Escapement=0
																	Orientation=0
																	Weight=400
																	Italic=0
																	Underline=0
																	StrikeOut=0
																	CharSet=0
																	OutPrecision=7
																	ClipPrecision=48
																	Quality=6
																	PitchAndFamily=0
																	FaceName='Arial'
																$end 'Font'
																Color(R=0, G=0, B=0)
															$end 'FontAttribute'
														$end 'TextFont'
														InfMapMode=false
														InfMapValue=1.79769313486232e+306
														AutoRangeMin=true
														AutoRangeMax=true
														AutoSpacing=true
														kNumMinorDivisions=5
														ShowAxisTitle=true
														ShowAxisUnits=true
														vwm='FullWnd'
														viewWndWd=#nan
														ActivateMargins=true
														MarginPercent=0
													$end 'LineAxisRenderAttribute'
												$end 'SubMapItem'
											$end 'MainMapItem'
										$end 'PlotAttributeStoreMap'
									$end 'DocAttributes'
									$begin 'DocDefaultAttributes'
										$begin 'PlotAttributeStoreMap'
										$end 'PlotAttributeStoreMap'
									$end 'DocDefaultAttributes'
									$begin 'PerViewPlotAttributeStoreMap'
										$begin 'MapItem'
											ItemID=114
											$begin 'PlotAttributeStoreMap'
												$begin 'MainMapItem'
													$begin 'SubMapItem'
														DataSourceID=4
														$begin 'BasicLayoutAttribute'
															$begin 'LayoutRect'
																Top=604
																Left=563
																Bottom=9811
																Right=9246
															$end 'LayoutRect'
														$end 'BasicLayoutAttribute'
													$end 'SubMapItem'
													$begin 'SubMapItem'
														DataSourceID=12
														$begin 'BasicLayoutAttribute'
															$begin 'LayoutRect'
																Top=604
																Left=563
																Bottom=9811
																Right=9246
															$end 'LayoutRect'
														$end 'BasicLayoutAttribute'
													$end 'SubMapItem'
													$begin 'SubMapItem'
														DataSourceID=19
														$begin 'BasicLayoutAttribute'
															$begin 'LayoutRect'
																Top=75
																Left=75
																Bottom=9925
																Right=428
															$end 'LayoutRect'
														$end 'BasicLayoutAttribute'
													$end 'SubMapItem'
												$end 'MainMapItem'
												$begin 'MainMapItem'
													$begin 'SubMapItem'
														DataSourceID=15
														$begin 'CartesianAxisLayoutAttribute'
															$begin 'AxisRect'
																Top=75
																Left=9246
																Bottom=9925
																Right=9925
															$end 'AxisRect'
															$begin 'GridRect'
																Top=604
																Left=563
																Bottom=9811
																Right=9246
															$end 'GridRect'
														$end 'CartesianAxisLayoutAttribute'
													$end 'SubMapItem'
													$begin 'SubMapItem'
														DataSourceID=16
														$begin 'CartesianAxisLayoutAttribute'
															$begin 'AxisRect'
																Top=75
																Left=453
																Bottom=603
																Right=9246
															$end 'AxisRect'
															$begin 'GridRect'
																Top=604
																Left=563
																Bottom=9811
																Right=9246
															$end 'GridRect'
														$end 'CartesianAxisLayoutAttribute'
													$end 'SubMapItem'
												$end 'MainMapItem'
												$begin 'MainMapItem'
													$begin 'SubMapItem'
														DataSourceID=4
														$begin 'CartesianCurveGroupLayoutAttribute'
															X_spc=2000000.00000003
															X_fwd=4
															X_fpr=3
															Y1_spc=0.1
															Y1_fwd=3
															Y1_fpr=2
														$end 'CartesianCurveGroupLayoutAttribute'
													$end 'SubMapItem'
												$end 'MainMapItem'
												$begin 'MainMapItem'
													$begin 'SubMapItem'
														DataSourceID=6
														$begin 'DockableOverlayLayoutAttribute'
															$begin 'Dock_0'
																$begin 'OverlayLayoutAttribute'
																	$begin 'BoundingRect'
																		Top=4850
																		Left=528
																		Bottom=9850
																		Right=8028
																	$end 'BoundingRect'
																	ModifySize=false
																	ModifyPosition=false
																$end 'OverlayLayoutAttribute'
															$end 'Dock_0'
															$begin 'Dock_1'
																$begin 'OverlayLayoutAttribute'
																	$begin 'BoundingRect'
																		Top=5000
																		Left=0
																		Bottom=10000
																		Right=10000
																	$end 'BoundingRect'
																	ModifySize=false
																	ModifyPosition=false
																$end 'OverlayLayoutAttribute'
															$end 'Dock_1'
															$begin 'Dock_2'
																$begin 'OverlayLayoutAttribute'
																	$begin 'BoundingRect'
																		Top=0
																		Left=0
																		Bottom=5000
																		Right=10000
																	$end 'BoundingRect'
																	ModifySize=false
																	ModifyPosition=false
																$end 'OverlayLayoutAttribute'
															$end 'Dock_2'
														$end 'DockableOverlayLayoutAttribute'
													$end 'SubMapItem'
												$end 'MainMapItem'
											$end 'PlotAttributeStoreMap'
											PlotType=1
										$end 'MapItem'
									$end 'PerViewPlotAttributeStoreMap'
									IsViewAttribServer=false
									ViewID=-1
									$begin 'SourceIDMap'
										IDMapItem(128, 0, -1, 21)
										IDMapItem(128, 1, -1, 29)
										IDMapItem(128, 2, -1, 31)
										IDMapItem(128, 3, -1, 33)
										IDMapItem(128, 4, -1, 35)
										IDMapItem(128, 5, -1, 37)
										IDMapItem(128, 6, -1, 39)
										IDMapItem(128, 7, -1, 41)
										IDMapItem(128, 8, -1, 43)
										IDMapItem(128, 9, -1, 45)
										IDMapItem(128, 10, -1, 47)
										IDMapItem(128, 11, -1, 49)
										IDMapItem(128, 12, -1, 51)
										IDMapItem(128, 13, -1, 53)
										IDMapItem(128, 14, -1, 55)
										IDMapItem(128, 15, -1, 57)
										IDMapItem(128, 16, -1, 59)
										IDMapItem(128, 17, -1, 61)
										IDMapItem(128, 18, -1, 63)
										IDMapItem(128, 19, -1, 65)
										IDMapItem(128, 20, -1, 67)
										IDMapItem(128, 21, -1, 69)
										IDMapItem(128, 22, -1, 71)
										IDMapItem(128, 23, -1, 73)
										IDMapItem(128, 24, -1, 75)
										IDMapItem(128, 25, -1, 77)
										IDMapItem(128, 26, -1, 79)
										IDMapItem(128, 27, -1, 81)
										IDMapItem(128, 28, -1, 83)
										IDMapItem(128, 29, -1, 85)
										IDMapItem(128, 30, -1, 87)
										IDMapItem(128, 31, -1, 89)
										IDMapItem(128, 32, -1, 91)
										IDMapItem(128, 33, -1, 93)
										IDMapItem(128, 34, -1, 95)
										IDMapItem(128, 35, -1, 97)
										IDMapItem(128, 36, -1, 99)
										IDMapItem(128, 37, -1, 101)
										IDMapItem(128, 38, -1, 103)
										IDMapItem(128, 39, -1, 105)
										IDMapItem(128, 40, -1, 107)
									$end 'SourceIDMap'
									$begin 'TraceCharacteristicsMgr'
									$end 'TraceCharacteristicsMgr'
									$begin 'CartesianXMarkerManager'
										RefMarkerID=-1
										CurrentMarkerID=-1
										$begin 'ReferenceCurves'
										$end 'ReferenceCurves'
									$end 'CartesianXMarkerManager'
									$begin 'CartesianYMarkerManager'
									$end 'CartesianYMarkerManager'
									XAxisStackID=-1
									$begin 'AllTransSrcDwg'
										$begin 'PT'
											ID=1
											TransSrcDwg(-1, 0, 19, 1, 15, 2, 16, 5, 6, 11, 12, 21, 22, 29, 30, 31, 32, 33, 34, 35, 36, 37, 38, 39, 40, 41, 42, 43, 44, 45, 46, 47, 48, 49, 50, 51, 52, 53, 54, 55, 56, 57, 58, 59, 60, 61, 62, 63, 64, 65, 66, 67, 68, 69, 70, 71, 72, 73, 74, 75, 76, 77, 78, 79, 80, 81, 82, 83, 84, 85, 86, 87, 88, 89, 90, 91, 92, 93, 94, 95, 96, 97, 98, 99, 100, 101, 102, 103, 104, 105, 106, 107, 108)
										$end 'PT'
									$end 'AllTransSrcDwg'
									$begin 'AllPtSVID'
										PtID(1, -1, 4)
									$end 'AllPtSVID'
								$end 'PlotDisplayDataManager'
							$end 'Report2D'
						$end 'XY Plot 5'
						$begin 'XY Plot 6'
							ReportID=131
							$begin 'Report2D'
								name='XY Plot 6'
								ReportID=131
								ReportType=0
								DisplayType=1
								Title=''
								Domain=''
								$begin 'Graph2DsV2'
									$begin 'Graph2D'
										TraceDefID=130
										Type='Continuous'
										Axis='Y1'
									$end 'Graph2D'
								$end 'Graph2DsV2'
								$begin 'PlotDisplayDataManager'
									NextUniqueID=23
									MoveBackwards=false
									$begin 'PlotHeaderDataSource'
										CompanyName=''
										ShowDesignName=true
										ProjectFileName=''
									$end 'PlotHeaderDataSource'
									StockNameIDMap(AxisX=1, AxisY1=2, AxisY2=8, AxisY3=9, AxisY4=10, Grid=11, Header=0, Legend=5, XYHorizScroller=7)
									$begin 'SourceList'
									$end 'SourceList'
									$begin 'DocAttributes'
										$begin 'PlotAttributeStoreMap'
											$begin 'MainMapItem'
												$begin 'SubMapItem'
													DataSourceID=11
													$begin 'CartesianGridDescAttribute'
														ShowXMinor=true
														ShowYMinor=true
														ShowXMajor=true
														ShowYMajor=true
														ShowBorder=true
													$end 'CartesianGridDescAttribute'
												$end 'SubMapItem'
											$end 'MainMapItem'
											$begin 'MainMapItem'
												$begin 'SubMapItem'
													DataSourceID=21
													$begin 'CurveCartesianAttribute'
														YAxis='Y1'
													$end 'CurveCartesianAttribute'
												$end 'SubMapItem'
											$end 'MainMapItem'
											$begin 'MainMapItem'
												$begin 'SubMapItem'
													DataSourceID=21
													$begin 'CurveRenderAttribute'
														$begin 'LineRenderAttribute'
															LineStyle='Solid'
															LineWidth=1
															LineColor(R=255, G=0, B=0)
														$end 'LineRenderAttribute'
														TraceType='Continuous'
														SymbolType='HorizontalLeftTriangle'
														SymbolColor(R=0, G=25, B=185)
														ShowSymbols=false
														SymbolFrequency=15
														ShowArrows=false
													$end 'CurveRenderAttribute'
												$end 'SubMapItem'
											$end 'MainMapItem'
											$begin 'MainMapItem'
												$begin 'SubMapItem'
													DataSourceID=0
													$begin 'HeaderRenderAttribute'
														$begin 'TitleFont'
															$begin 'FontAttribute'
																$begin 'Font'
																	Height=-19
																	Width=0
																	Escapement=0
																	Orientation=0
																	Weight=400
																	Italic=0
																	Underline=0
																	StrikeOut=0
																	CharSet=0
																	OutPrecision=7
																	ClipPrecision=48
																	Quality=6
																	PitchAndFamily=0
																	FaceName='Arial'
																$end 'Font'
																Color(R=0, G=0, B=0)
															$end 'FontAttribute'
														$end 'TitleFont'
														$begin 'SubtitleFont'
															$begin 'FontAttribute'
																$begin 'Font'
																	Height=-13
																	Width=0
																	Escapement=0
																	Orientation=0
																	Weight=400
																	Italic=0
																	Underline=0
																	StrikeOut=0
																	CharSet=0
																	OutPrecision=7
																	ClipPrecision=48
																	Quality=6
																	PitchAndFamily=0
																	FaceName='Arial'
																$end 'Font'
																Color(R=0, G=0, B=0)
															$end 'FontAttribute'
														$end 'SubtitleFont'
													$end 'HeaderRenderAttribute'
												$end 'SubMapItem'
											$end 'MainMapItem'
											$begin 'MainMapItem'
												$begin 'SubMapItem'
													DataSourceID=5
													$begin 'LegendRenderAttribute'
														$begin 'LegendTableAttrib'
															$begin 'TableRenderAttribute'
																$begin 'TableFontAttrib'
																	$begin 'FontAttribute'
																		$begin 'Font'
																			Height=-11
																			Width=0
																			Escapement=0
																			Orientation=0
																			Weight=400
																			Italic=0
																			Underline=0
																			StrikeOut=0
																			CharSet=0
																			OutPrecision=7
																			ClipPrecision=48
																			Quality=6
																			PitchAndFamily=0
																			FaceName='Arial'
																		$end 'Font'
																		Color(R=0, G=0, B=0)
																	$end 'FontAttribute'
																$end 'TableFontAttrib'
																$begin 'TableTitleFontAttrib'
																	$begin 'FontAttribute'
																		$begin 'Font'
																			Height=-11
																			Width=0
																			Escapement=0
																			Orientation=0
																			Weight=400
																			Italic=0
																			Underline=0
																			StrikeOut=0
																			CharSet=0
																			OutPrecision=7
																			ClipPrecision=48
																			Quality=6
																			PitchAndFamily=0
																			FaceName='Arial'
																		$end 'Font'
																		Color(R=0, G=0, B=0)
																	$end 'FontAttribute'
																$end 'TableTitleFontAttrib'
																TableBorderLineWidth=1
																TableBorderLineColor=0
																TableGridLineWidth=1
																TableGridLineColor=12632256
																TableBackgroundColor=16777215
																TableHeaderBackgroundColor=14408667
															$end 'TableRenderAttribute'
														$end 'LegendTableAttrib'
														ShowTraceName=true
														ShowSolutionName=true
														ShowVariationKey=true
														DockMode='None'
													$end 'LegendRenderAttribute'
												$end 'SubMapItem'
											$end 'MainMapItem'
											$begin 'MainMapItem'
												$begin 'SubMapItem'
													DataSourceID=1
													$begin 'LineAxisRenderAttribute'
														DecimalFieldWidth=3
														DecimalFieldPrecision=2
														ManualTitle=''
														AxisColor(R=0, G=0, B=0)
														MinScale=0
														MaxScale=1
														TickSpacing=1
														ManualUnits=false
														Units='mm'
														AxisScale='Linear'
														NumberFormat='Auto'
														$begin 'TextFont'
															$begin 'FontAttribute'
																$begin 'Font'
																	Height=-12
																	Width=0
																	Escapement=0
																	Orientation=0
																	Weight=400
																	Italic=0
																	Underline=0
																	StrikeOut=0
																	CharSet=0
																	OutPrecision=7
																	ClipPrecision=48
																	Quality=6
																	PitchAndFamily=0
																	FaceName='Arial'
																$end 'Font'
																Color(R=0, G=0, B=0)
															$end 'FontAttribute'
														$end 'TextFont'
														InfMapMode=false
														InfMapValue=1.79769313486232e+306
														AutoRangeMin=true
														AutoRangeMax=true
														AutoSpacing=true
														kNumMinorDivisions=5
														ShowAxisTitle=true
														ShowAxisUnits=true
														vwm='FullWnd'
														viewWndWd=#nan
														ActivateMargins=true
														MarginPercent=0
													$end 'LineAxisRenderAttribute'
												$end 'SubMapItem'
												$begin 'SubMapItem'
													DataSourceID=2
													$begin 'LineAxisRenderAttribute'
														DecimalFieldWidth=3
														DecimalFieldPrecision=2
														ManualTitle=''
														AxisColor(R=0, G=0, B=0)
														MinScale=0
														MaxScale=1
														TickSpacing=1
														ManualUnits=false
														Units='mm'
														AxisScale='Linear'
														NumberFormat='Auto'
														$begin 'TextFont'
															$begin 'FontAttribute'
																$begin 'Font'
																	Height=-12
																	Width=0
																	Escapement=0
																	Orientation=0
																	Weight=400
																	Italic=0
																	Underline=0
																	StrikeOut=0
																	CharSet=0
																	OutPrecision=7
																	ClipPrecision=48
																	Quality=6
																	PitchAndFamily=0
																	FaceName='Arial'
																$end 'Font'
																Color(R=0, G=0, B=0)
															$end 'FontAttribute'
														$end 'TextFont'
														InfMapMode=false
														InfMapValue=1.79769313486232e+306
														AutoRangeMin=true
														AutoRangeMax=true
														AutoSpacing=true
														kNumMinorDivisions=5
														ShowAxisTitle=true
														ShowAxisUnits=true
														vwm='FullWnd'
														viewWndWd=#nan
														ActivateMargins=true
														MarginPercent=0
													$end 'LineAxisRenderAttribute'
												$end 'SubMapItem'
												$begin 'SubMapItem'
													DataSourceID=8
													$begin 'LineAxisRenderAttribute'
														DecimalFieldWidth=3
														DecimalFieldPrecision=2
														ManualTitle=''
														AxisColor(R=0, G=0, B=0)
														MinScale=0
														MaxScale=1
														TickSpacing=1
														ManualUnits=false
														Units='mm'
														AxisScale='Linear'
														NumberFormat='Auto'
														$begin 'TextFont'
															$begin 'FontAttribute'
																$begin 'Font'
																	Height=-12
																	Width=0
																	Escapement=0
																	Orientation=0
																	Weight=400
																	Italic=0
																	Underline=0
																	StrikeOut=0
																	CharSet=0
																	OutPrecision=7
																	ClipPrecision=48
																	Quality=6
																	PitchAndFamily=0
																	FaceName='Arial'
																$end 'Font'
																Color(R=0, G=0, B=0)
															$end 'FontAttribute'
														$end 'TextFont'
														InfMapMode=false
														InfMapValue=1.79769313486232e+306
														AutoRangeMin=true
														AutoRangeMax=true
														AutoSpacing=true
														kNumMinorDivisions=5
														ShowAxisTitle=true
														ShowAxisUnits=true
														vwm='FullWnd'
														viewWndWd=#nan
														ActivateMargins=true
														MarginPercent=0
													$end 'LineAxisRenderAttribute'
												$end 'SubMapItem'
												$begin 'SubMapItem'
													DataSourceID=9
													$begin 'LineAxisRenderAttribute'
														DecimalFieldWidth=3
														DecimalFieldPrecision=2
														ManualTitle=''
														AxisColor(R=0, G=0, B=0)
														MinScale=0
														MaxScale=1
														TickSpacing=1
														ManualUnits=false
														Units='mm'
														AxisScale='Linear'
														NumberFormat='Auto'
														$begin 'TextFont'
															$begin 'FontAttribute'
																$begin 'Font'
																	Height=-12
																	Width=0
																	Escapement=0
																	Orientation=0
																	Weight=400
																	Italic=0
																	Underline=0
																	StrikeOut=0
																	CharSet=0
																	OutPrecision=7
																	ClipPrecision=48
																	Quality=6
																	PitchAndFamily=0
																	FaceName='Arial'
																$end 'Font'
																Color(R=0, G=0, B=0)
															$end 'FontAttribute'
														$end 'TextFont'
														InfMapMode=false
														InfMapValue=1.79769313486232e+306
														AutoRangeMin=true
														AutoRangeMax=true
														AutoSpacing=true
														kNumMinorDivisions=5
														ShowAxisTitle=true
														ShowAxisUnits=true
														vwm='FullWnd'
														viewWndWd=#nan
														ActivateMargins=true
														MarginPercent=0
													$end 'LineAxisRenderAttribute'
												$end 'SubMapItem'
												$begin 'SubMapItem'
													DataSourceID=10
													$begin 'LineAxisRenderAttribute'
														DecimalFieldWidth=3
														DecimalFieldPrecision=2
														ManualTitle=''
														AxisColor(R=0, G=0, B=0)
														MinScale=0
														MaxScale=1
														TickSpacing=1
														ManualUnits=false
														Units='mm'
														AxisScale='Linear'
														NumberFormat='Auto'
														$begin 'TextFont'
															$begin 'FontAttribute'
																$begin 'Font'
																	Height=-12
																	Width=0
																	Escapement=0
																	Orientation=0
																	Weight=400
																	Italic=0
																	Underline=0
																	StrikeOut=0
																	CharSet=0
																	OutPrecision=7
																	ClipPrecision=48
																	Quality=6
																	PitchAndFamily=0
																	FaceName='Arial'
																$end 'Font'
																Color(R=0, G=0, B=0)
															$end 'FontAttribute'
														$end 'TextFont'
														InfMapMode=false
														InfMapValue=1.79769313486232e+306
														AutoRangeMin=true
														AutoRangeMax=true
														AutoSpacing=true
														kNumMinorDivisions=5
														ShowAxisTitle=true
														ShowAxisUnits=true
														vwm='FullWnd'
														viewWndWd=#nan
														ActivateMargins=true
														MarginPercent=0
													$end 'LineAxisRenderAttribute'
												$end 'SubMapItem'
											$end 'MainMapItem'
										$end 'PlotAttributeStoreMap'
									$end 'DocAttributes'
									$begin 'DocDefaultAttributes'
										$begin 'PlotAttributeStoreMap'
										$end 'PlotAttributeStoreMap'
									$end 'DocDefaultAttributes'
									$begin 'PerViewPlotAttributeStoreMap'
										$begin 'MapItem'
											ItemID=-1
											$begin 'PlotAttributeStoreMap'
												$begin 'MainMapItem'
													$begin 'SubMapItem'
														DataSourceID=4
														$begin 'BasicLayoutAttribute'
															$begin 'LayoutRect'
																Top=599
																Left=567
																Bottom=9813
																Right=9241
															$end 'LayoutRect'
														$end 'BasicLayoutAttribute'
													$end 'SubMapItem'
													$begin 'SubMapItem'
														DataSourceID=12
														$begin 'BasicLayoutAttribute'
															$begin 'LayoutRect'
																Top=599
																Left=567
																Bottom=9813
																Right=9241
															$end 'LayoutRect'
														$end 'BasicLayoutAttribute'
													$end 'SubMapItem'
													$begin 'SubMapItem'
														DataSourceID=19
														$begin 'BasicLayoutAttribute'
															$begin 'LayoutRect'
																Top=75
																Left=75
																Bottom=9925
																Right=431
															$end 'LayoutRect'
														$end 'BasicLayoutAttribute'
													$end 'SubMapItem'
												$end 'MainMapItem'
												$begin 'MainMapItem'
													$begin 'SubMapItem'
														DataSourceID=15
														$begin 'CartesianAxisLayoutAttribute'
															$begin 'AxisRect'
																Top=75
																Left=9241
																Bottom=9925
																Right=9925
															$end 'AxisRect'
															$begin 'GridRect'
																Top=599
																Left=567
																Bottom=9813
																Right=9241
															$end 'GridRect'
														$end 'CartesianAxisLayoutAttribute'
													$end 'SubMapItem'
													$begin 'SubMapItem'
														DataSourceID=16
														$begin 'CartesianAxisLayoutAttribute'
															$begin 'AxisRect'
																Top=75
																Left=456
																Bottom=598
																Right=9241
															$end 'AxisRect'
															$begin 'GridRect'
																Top=599
																Left=567
																Bottom=9813
																Right=9241
															$end 'GridRect'
														$end 'CartesianAxisLayoutAttribute'
													$end 'SubMapItem'
												$end 'MainMapItem'
												$begin 'MainMapItem'
													$begin 'SubMapItem'
														DataSourceID=4
														$begin 'CartesianCurveGroupLayoutAttribute'
															X_spc=2000000.00000003
															X_fwd=4
															X_fpr=3
															Y1_spc=0.1
															Y1_fwd=3
															Y1_fpr=2
														$end 'CartesianCurveGroupLayoutAttribute'
													$end 'SubMapItem'
												$end 'MainMapItem'
												$begin 'MainMapItem'
													$begin 'SubMapItem'
														DataSourceID=6
														$begin 'DockableOverlayLayoutAttribute'
															$begin 'Dock_0'
																$begin 'OverlayLayoutAttribute'
																	$begin 'BoundingRect'
																		Top=4850
																		Left=531
																		Bottom=9850
																		Right=8031
																	$end 'BoundingRect'
																	ModifySize=false
																	ModifyPosition=false
																$end 'OverlayLayoutAttribute'
															$end 'Dock_0'
															$begin 'Dock_1'
																$begin 'OverlayLayoutAttribute'
																	$begin 'BoundingRect'
																		Top=5000
																		Left=0
																		Bottom=10000
																		Right=10000
																	$end 'BoundingRect'
																	ModifySize=false
																	ModifyPosition=false
																$end 'OverlayLayoutAttribute'
															$end 'Dock_1'
															$begin 'Dock_2'
																$begin 'OverlayLayoutAttribute'
																	$begin 'BoundingRect'
																		Top=0
																		Left=0
																		Bottom=5000
																		Right=10000
																	$end 'BoundingRect'
																	ModifySize=false
																	ModifyPosition=false
																$end 'OverlayLayoutAttribute'
															$end 'Dock_2'
														$end 'DockableOverlayLayoutAttribute'
													$end 'SubMapItem'
												$end 'MainMapItem'
											$end 'PlotAttributeStoreMap'
											PlotType=1
										$end 'MapItem'
									$end 'PerViewPlotAttributeStoreMap'
									IsViewAttribServer=false
									ViewID=-1
									$begin 'SourceIDMap'
										IDMapItem(130, 0, -1, 21)
									$end 'SourceIDMap'
									$begin 'TraceCharacteristicsMgr'
									$end 'TraceCharacteristicsMgr'
									$begin 'CartesianXMarkerManager'
										RefMarkerID=-1
										CurrentMarkerID=-1
										$begin 'ReferenceCurves'
										$end 'ReferenceCurves'
									$end 'CartesianXMarkerManager'
									$begin 'CartesianYMarkerManager'
									$end 'CartesianYMarkerManager'
									XAxisStackID=-1
									$begin 'AllTransSrcDwg'
										$begin 'PT'
											ID=1
											TransSrcDwg(-1, 0, 19, 1, 15, 2, 16, 5, 6, 11, 12, 21, 22)
										$end 'PT'
									$end 'AllTransSrcDwg'
									$begin 'AllPtSVID'
										PtID(1, -1, 4)
									$end 'AllPtSVID'
								$end 'PlotDisplayDataManager'
							$end 'Report2D'
						$end 'XY Plot 6'
						$begin 'XY Plot 7'
							ReportID=133
							$begin 'Report2D'
								name='XY Plot 7'
								ReportID=133
								ReportType=0
								DisplayType=1
								Title=''
								Domain=''
								$begin 'Graph2DsV2'
									$begin 'Graph2D'
										TraceDefID=132
										Type='Continuous'
										Axis='Y1'
									$end 'Graph2D'
								$end 'Graph2DsV2'
								$begin 'PlotDisplayDataManager'
									NextUniqueID=41
									MoveBackwards=false
									$begin 'PlotHeaderDataSource'
										CompanyName=''
										ShowDesignName=true
										ProjectFileName=''
									$end 'PlotHeaderDataSource'
									StockNameIDMap(AxisX=1, AxisY1=2, AxisY2=8, AxisY3=9, AxisY4=10, Grid=11, Header=0, Legend=5, XYHorizScroller=7)
									$begin 'SourceList'
									$end 'SourceList'
									$begin 'DocAttributes'
										$begin 'PlotAttributeStoreMap'
											$begin 'MainMapItem'
												$begin 'SubMapItem'
													DataSourceID=11
													$begin 'CartesianGridDescAttribute'
														ShowXMinor=true
														ShowYMinor=true
														ShowXMajor=true
														ShowYMajor=true
														ShowBorder=true
													$end 'CartesianGridDescAttribute'
												$end 'SubMapItem'
											$end 'MainMapItem'
											$begin 'MainMapItem'
												$begin 'SubMapItem'
													DataSourceID=21
													$begin 'CurveCartesianAttribute'
														YAxis='Y1'
													$end 'CurveCartesianAttribute'
												$end 'SubMapItem'
												$begin 'SubMapItem'
													DataSourceID=23
													$begin 'CurveCartesianAttribute'
														YAxis='Y1'
													$end 'CurveCartesianAttribute'
												$end 'SubMapItem'
												$begin 'SubMapItem'
													DataSourceID=25
													$begin 'CurveCartesianAttribute'
														YAxis='Y1'
													$end 'CurveCartesianAttribute'
												$end 'SubMapItem'
												$begin 'SubMapItem'
													DataSourceID=27
													$begin 'CurveCartesianAttribute'
														YAxis='Y1'
													$end 'CurveCartesianAttribute'
												$end 'SubMapItem'
												$begin 'SubMapItem'
													DataSourceID=29
													$begin 'CurveCartesianAttribute'
														YAxis='Y1'
													$end 'CurveCartesianAttribute'
												$end 'SubMapItem'
												$begin 'SubMapItem'
													DataSourceID=31
													$begin 'CurveCartesianAttribute'
														YAxis='Y1'
													$end 'CurveCartesianAttribute'
												$end 'SubMapItem'
												$begin 'SubMapItem'
													DataSourceID=33
													$begin 'CurveCartesianAttribute'
														YAxis='Y1'
													$end 'CurveCartesianAttribute'
												$end 'SubMapItem'
												$begin 'SubMapItem'
													DataSourceID=35
													$begin 'CurveCartesianAttribute'
														YAxis='Y1'
													$end 'CurveCartesianAttribute'
												$end 'SubMapItem'
												$begin 'SubMapItem'
													DataSourceID=37
													$begin 'CurveCartesianAttribute'
														YAxis='Y1'
													$end 'CurveCartesianAttribute'
												$end 'SubMapItem'
												$begin 'SubMapItem'
													DataSourceID=39
													$begin 'CurveCartesianAttribute'
														YAxis='Y1'
													$end 'CurveCartesianAttribute'
												$end 'SubMapItem'
											$end 'MainMapItem'
											$begin 'MainMapItem'
												$begin 'SubMapItem'
													DataSourceID=21
													$begin 'CurveRenderAttribute'
														$begin 'LineRenderAttribute'
															LineStyle='Solid'
															LineWidth=1
															LineColor(R=255, G=0, B=0)
														$end 'LineRenderAttribute'
														TraceType='Continuous'
														SymbolType='HorizontalLeftTriangle'
														SymbolColor(R=0, G=25, B=185)
														ShowSymbols=false
														SymbolFrequency=15
														ShowArrows=false
													$end 'CurveRenderAttribute'
												$end 'SubMapItem'
												$begin 'SubMapItem'
													DataSourceID=23
													$begin 'CurveRenderAttribute'
														$begin 'LineRenderAttribute'
															LineStyle='Solid'
															LineWidth=1
															LineColor(R=128, G=64, B=100)
														$end 'LineRenderAttribute'
														TraceType='Continuous'
														SymbolType='HollowCircle'
														SymbolColor(R=128, G=0, B=128)
														ShowSymbols=false
														SymbolFrequency=15
														ShowArrows=false
													$end 'CurveRenderAttribute'
												$end 'SubMapItem'
												$begin 'SubMapItem'
													DataSourceID=25
													$begin 'CurveRenderAttribute'
														$begin 'LineRenderAttribute'
															LineStyle='Solid'
															LineWidth=1
															LineColor(R=0, G=0, B=200)
														$end 'LineRenderAttribute'
														TraceType='Continuous'
														SymbolType='VerticalDownTriangle'
														SymbolColor(R=192, G=192, B=192)
														ShowSymbols=false
														SymbolFrequency=15
														ShowArrows=false
													$end 'CurveRenderAttribute'
												$end 'SubMapItem'
												$begin 'SubMapItem'
													DataSourceID=27
													$begin 'CurveRenderAttribute'
														$begin 'LineRenderAttribute'
															LineStyle='Solid'
															LineWidth=1
															LineColor(R=80, G=0, B=80)
														$end 'LineRenderAttribute'
														TraceType='Continuous'
														SymbolType='HollowVerticalEllipse'
														SymbolColor(R=111, G=111, B=111)
														ShowSymbols=false
														SymbolFrequency=15
														ShowArrows=false
													$end 'CurveRenderAttribute'
												$end 'SubMapItem'
												$begin 'SubMapItem'
													DataSourceID=29
													$begin 'CurveRenderAttribute'
														$begin 'LineRenderAttribute'
															LineStyle='Solid'
															LineWidth=1
															LineColor(R=128, G=128, B=0)
														$end 'LineRenderAttribute'
														TraceType='Continuous'
														SymbolType='VerticalEllipse'
														SymbolColor(R=240, G=130, B=19)
														ShowSymbols=false
														SymbolFrequency=15
														ShowArrows=false
													$end 'CurveRenderAttribute'
												$end 'SubMapItem'
												$begin 'SubMapItem'
													DataSourceID=31
													$begin 'CurveRenderAttribute'
														$begin 'LineRenderAttribute'
															LineStyle='Solid'
															LineWidth=1
															LineColor(R=200, G=0, B=128)
														$end 'LineRenderAttribute'
														TraceType='Continuous'
														SymbolType='HollowVerticalDownTriangle'
														SymbolColor(R=128, G=0, B=0)
														ShowSymbols=false
														SymbolFrequency=15
														ShowArrows=false
													$end 'CurveRenderAttribute'
												$end 'SubMapItem'
												$begin 'SubMapItem'
													DataSourceID=33
													$begin 'CurveRenderAttribute'
														$begin 'LineRenderAttribute'
															LineStyle='Solid'
															LineWidth=1
															LineColor(R=15, G=160, B=180)
														$end 'LineRenderAttribute'
														TraceType='Continuous'
														SymbolType='Circle'
														SymbolColor(R=0, G=128, B=128)
														ShowSymbols=false
														SymbolFrequency=15
														ShowArrows=false
													$end 'CurveRenderAttribute'
												$end 'SubMapItem'
												$begin 'SubMapItem'
													DataSourceID=35
													$begin 'CurveRenderAttribute'
														$begin 'LineRenderAttribute'
															LineStyle='Solid'
															LineWidth=1
															LineColor(R=0, G=128, B=128)
														$end 'LineRenderAttribute'
														TraceType='Continuous'
														SymbolType='HollowHorizontalLeftTriangle'
														SymbolColor(R=15, G=160, B=180)
														ShowSymbols=false
														SymbolFrequency=15
														ShowArrows=false
													$end 'CurveRenderAttribute'
												$end 'SubMapItem'
												$begin 'SubMapItem'
													DataSourceID=37
													$begin 'CurveRenderAttribute'
														$begin 'LineRenderAttribute'
															LineStyle='Solid'
															LineWidth=1
															LineColor(R=128, G=0, B=0)
														$end 'LineRenderAttribute'
														TraceType='Continuous'
														SymbolType='HorizontalLeftTriangle'
														SymbolColor(R=200, G=0, B=128)
														ShowSymbols=false
														SymbolFrequency=15
														ShowArrows=false
													$end 'CurveRenderAttribute'
												$end 'SubMapItem'
												$begin 'SubMapItem'
													DataSourceID=39
													$begin 'CurveRenderAttribute'
														$begin 'LineRenderAttribute'
															LineStyle='Solid'
															LineWidth=1
															LineColor(R=240, G=130, B=19)
														$end 'LineRenderAttribute'
														TraceType='Continuous'
														SymbolType='HollowCircle'
														SymbolColor(R=128, G=128, B=0)
														ShowSymbols=false
														SymbolFrequency=15
														ShowArrows=false
													$end 'CurveRenderAttribute'
												$end 'SubMapItem'
											$end 'MainMapItem'
											$begin 'MainMapItem'
												$begin 'SubMapItem'
													DataSourceID=0
													$begin 'HeaderRenderAttribute'
														$begin 'TitleFont'
															$begin 'FontAttribute'
																$begin 'Font'
																	Height=-19
																	Width=0
																	Escapement=0
																	Orientation=0
																	Weight=400
																	Italic=0
																	Underline=0
																	StrikeOut=0
																	CharSet=0
																	OutPrecision=7
																	ClipPrecision=48
																	Quality=6
																	PitchAndFamily=0
																	FaceName='Arial'
																$end 'Font'
																Color(R=0, G=0, B=0)
															$end 'FontAttribute'
														$end 'TitleFont'
														$begin 'SubtitleFont'
															$begin 'FontAttribute'
																$begin 'Font'
																	Height=-13
																	Width=0
																	Escapement=0
																	Orientation=0
																	Weight=400
																	Italic=0
																	Underline=0
																	StrikeOut=0
																	CharSet=0
																	OutPrecision=7
																	ClipPrecision=48
																	Quality=6
																	PitchAndFamily=0
																	FaceName='Arial'
																$end 'Font'
																Color(R=0, G=0, B=0)
															$end 'FontAttribute'
														$end 'SubtitleFont'
													$end 'HeaderRenderAttribute'
												$end 'SubMapItem'
											$end 'MainMapItem'
											$begin 'MainMapItem'
												$begin 'SubMapItem'
													DataSourceID=5
													$begin 'LegendRenderAttribute'
														$begin 'LegendTableAttrib'
															$begin 'TableRenderAttribute'
																$begin 'TableFontAttrib'
																	$begin 'FontAttribute'
																		$begin 'Font'
																			Height=-11
																			Width=0
																			Escapement=0
																			Orientation=0
																			Weight=400
																			Italic=0
																			Underline=0
																			StrikeOut=0
																			CharSet=0
																			OutPrecision=7
																			ClipPrecision=48
																			Quality=6
																			PitchAndFamily=0
																			FaceName='Arial'
																		$end 'Font'
																		Color(R=0, G=0, B=0)
																	$end 'FontAttribute'
																$end 'TableFontAttrib'
																$begin 'TableTitleFontAttrib'
																	$begin 'FontAttribute'
																		$begin 'Font'
																			Height=-11
																			Width=0
																			Escapement=0
																			Orientation=0
																			Weight=400
																			Italic=0
																			Underline=0
																			StrikeOut=0
																			CharSet=0
																			OutPrecision=7
																			ClipPrecision=48
																			Quality=6
																			PitchAndFamily=0
																			FaceName='Arial'
																		$end 'Font'
																		Color(R=0, G=0, B=0)
																	$end 'FontAttribute'
																$end 'TableTitleFontAttrib'
																TableBorderLineWidth=1
																TableBorderLineColor=0
																TableGridLineWidth=1
																TableGridLineColor=12632256
																TableBackgroundColor=16777215
																TableHeaderBackgroundColor=14408667
															$end 'TableRenderAttribute'
														$end 'LegendTableAttrib'
														ShowTraceName=true
														ShowSolutionName=true
														ShowVariationKey=true
														DockMode='None'
													$end 'LegendRenderAttribute'
												$end 'SubMapItem'
											$end 'MainMapItem'
											$begin 'MainMapItem'
												$begin 'SubMapItem'
													DataSourceID=1
													$begin 'LineAxisRenderAttribute'
														DecimalFieldWidth=3
														DecimalFieldPrecision=2
														ManualTitle=''
														AxisColor(R=0, G=0, B=0)
														MinScale=0
														MaxScale=1
														TickSpacing=1
														ManualUnits=false
														Units='mm'
														AxisScale='Linear'
														NumberFormat='Auto'
														$begin 'TextFont'
															$begin 'FontAttribute'
																$begin 'Font'
																	Height=-12
																	Width=0
																	Escapement=0
																	Orientation=0
																	Weight=400
																	Italic=0
																	Underline=0
																	StrikeOut=0
																	CharSet=0
																	OutPrecision=7
																	ClipPrecision=48
																	Quality=6
																	PitchAndFamily=0
																	FaceName='Arial'
																$end 'Font'
																Color(R=0, G=0, B=0)
															$end 'FontAttribute'
														$end 'TextFont'
														InfMapMode=false
														InfMapValue=1.79769313486232e+306
														AutoRangeMin=true
														AutoRangeMax=true
														AutoSpacing=true
														kNumMinorDivisions=5
														ShowAxisTitle=true
														ShowAxisUnits=true
														vwm='FullWnd'
														viewWndWd=#nan
														ActivateMargins=true
														MarginPercent=0
													$end 'LineAxisRenderAttribute'
												$end 'SubMapItem'
												$begin 'SubMapItem'
													DataSourceID=2
													$begin 'LineAxisRenderAttribute'
														DecimalFieldWidth=3
														DecimalFieldPrecision=2
														ManualTitle=''
														AxisColor(R=0, G=0, B=0)
														MinScale=0
														MaxScale=1
														TickSpacing=1
														ManualUnits=false
														Units='mm'
														AxisScale='Linear'
														NumberFormat='Auto'
														$begin 'TextFont'
															$begin 'FontAttribute'
																$begin 'Font'
																	Height=-12
																	Width=0
																	Escapement=0
																	Orientation=0
																	Weight=400
																	Italic=0
																	Underline=0
																	StrikeOut=0
																	CharSet=0
																	OutPrecision=7
																	ClipPrecision=48
																	Quality=6
																	PitchAndFamily=0
																	FaceName='Arial'
																$end 'Font'
																Color(R=0, G=0, B=0)
															$end 'FontAttribute'
														$end 'TextFont'
														InfMapMode=false
														InfMapValue=1.79769313486232e+306
														AutoRangeMin=true
														AutoRangeMax=true
														AutoSpacing=true
														kNumMinorDivisions=5
														ShowAxisTitle=true
														ShowAxisUnits=true
														vwm='FullWnd'
														viewWndWd=#nan
														ActivateMargins=true
														MarginPercent=0
													$end 'LineAxisRenderAttribute'
												$end 'SubMapItem'
												$begin 'SubMapItem'
													DataSourceID=8
													$begin 'LineAxisRenderAttribute'
														DecimalFieldWidth=3
														DecimalFieldPrecision=2
														ManualTitle=''
														AxisColor(R=0, G=0, B=0)
														MinScale=0
														MaxScale=1
														TickSpacing=1
														ManualUnits=false
														Units='mm'
														AxisScale='Linear'
														NumberFormat='Auto'
														$begin 'TextFont'
															$begin 'FontAttribute'
																$begin 'Font'
																	Height=-12
																	Width=0
																	Escapement=0
																	Orientation=0
																	Weight=400
																	Italic=0
																	Underline=0
																	StrikeOut=0
																	CharSet=0
																	OutPrecision=7
																	ClipPrecision=48
																	Quality=6
																	PitchAndFamily=0
																	FaceName='Arial'
																$end 'Font'
																Color(R=0, G=0, B=0)
															$end 'FontAttribute'
														$end 'TextFont'
														InfMapMode=false
														InfMapValue=1.79769313486232e+306
														AutoRangeMin=true
														AutoRangeMax=true
														AutoSpacing=true
														kNumMinorDivisions=5
														ShowAxisTitle=true
														ShowAxisUnits=true
														vwm='FullWnd'
														viewWndWd=#nan
														ActivateMargins=true
														MarginPercent=0
													$end 'LineAxisRenderAttribute'
												$end 'SubMapItem'
												$begin 'SubMapItem'
													DataSourceID=9
													$begin 'LineAxisRenderAttribute'
														DecimalFieldWidth=3
														DecimalFieldPrecision=2
														ManualTitle=''
														AxisColor(R=0, G=0, B=0)
														MinScale=0
														MaxScale=1
														TickSpacing=1
														ManualUnits=false
														Units='mm'
														AxisScale='Linear'
														NumberFormat='Auto'
														$begin 'TextFont'
															$begin 'FontAttribute'
																$begin 'Font'
																	Height=-12
																	Width=0
																	Escapement=0
																	Orientation=0
																	Weight=400
																	Italic=0
																	Underline=0
																	StrikeOut=0
																	CharSet=0
																	OutPrecision=7
																	ClipPrecision=48
																	Quality=6
																	PitchAndFamily=0
																	FaceName='Arial'
																$end 'Font'
																Color(R=0, G=0, B=0)
															$end 'FontAttribute'
														$end 'TextFont'
														InfMapMode=false
														InfMapValue=1.79769313486232e+306
														AutoRangeMin=true
														AutoRangeMax=true
														AutoSpacing=true
														kNumMinorDivisions=5
														ShowAxisTitle=true
														ShowAxisUnits=true
														vwm='FullWnd'
														viewWndWd=#nan
														ActivateMargins=true
														MarginPercent=0
													$end 'LineAxisRenderAttribute'
												$end 'SubMapItem'
												$begin 'SubMapItem'
													DataSourceID=10
													$begin 'LineAxisRenderAttribute'
														DecimalFieldWidth=3
														DecimalFieldPrecision=2
														ManualTitle=''
														AxisColor(R=0, G=0, B=0)
														MinScale=0
														MaxScale=1
														TickSpacing=1
														ManualUnits=false
														Units='mm'
														AxisScale='Linear'
														NumberFormat='Auto'
														$begin 'TextFont'
															$begin 'FontAttribute'
																$begin 'Font'
																	Height=-12
																	Width=0
																	Escapement=0
																	Orientation=0
																	Weight=400
																	Italic=0
																	Underline=0
																	StrikeOut=0
																	CharSet=0
																	OutPrecision=7
																	ClipPrecision=48
																	Quality=6
																	PitchAndFamily=0
																	FaceName='Arial'
																$end 'Font'
																Color(R=0, G=0, B=0)
															$end 'FontAttribute'
														$end 'TextFont'
														InfMapMode=false
														InfMapValue=1.79769313486232e+306
														AutoRangeMin=true
														AutoRangeMax=true
														AutoSpacing=true
														kNumMinorDivisions=5
														ShowAxisTitle=true
														ShowAxisUnits=true
														vwm='FullWnd'
														viewWndWd=#nan
														ActivateMargins=true
														MarginPercent=0
													$end 'LineAxisRenderAttribute'
												$end 'SubMapItem'
											$end 'MainMapItem'
										$end 'PlotAttributeStoreMap'
									$end 'DocAttributes'
									$begin 'DocDefaultAttributes'
										$begin 'PlotAttributeStoreMap'
										$end 'PlotAttributeStoreMap'
									$end 'DocDefaultAttributes'
									$begin 'PerViewPlotAttributeStoreMap'
										$begin 'MapItem'
											ItemID=-1
											$begin 'PlotAttributeStoreMap'
												$begin 'MainMapItem'
													$begin 'SubMapItem'
														DataSourceID=4
														$begin 'BasicLayoutAttribute'
															$begin 'LayoutRect'
																Top=599
																Left=567
																Bottom=9813
																Right=9241
															$end 'LayoutRect'
														$end 'BasicLayoutAttribute'
													$end 'SubMapItem'
													$begin 'SubMapItem'
														DataSourceID=12
														$begin 'BasicLayoutAttribute'
															$begin 'LayoutRect'
																Top=599
																Left=567
																Bottom=9813
																Right=9241
															$end 'LayoutRect'
														$end 'BasicLayoutAttribute'
													$end 'SubMapItem'
													$begin 'SubMapItem'
														DataSourceID=19
														$begin 'BasicLayoutAttribute'
															$begin 'LayoutRect'
																Top=75
																Left=75
																Bottom=9925
																Right=431
															$end 'LayoutRect'
														$end 'BasicLayoutAttribute'
													$end 'SubMapItem'
												$end 'MainMapItem'
												$begin 'MainMapItem'
													$begin 'SubMapItem'
														DataSourceID=15
														$begin 'CartesianAxisLayoutAttribute'
															$begin 'AxisRect'
																Top=75
																Left=9241
																Bottom=9925
																Right=9925
															$end 'AxisRect'
															$begin 'GridRect'
																Top=599
																Left=567
																Bottom=9813
																Right=9241
															$end 'GridRect'
														$end 'CartesianAxisLayoutAttribute'
													$end 'SubMapItem'
													$begin 'SubMapItem'
														DataSourceID=16
														$begin 'CartesianAxisLayoutAttribute'
															$begin 'AxisRect'
																Top=75
																Left=456
																Bottom=598
																Right=9241
															$end 'AxisRect'
															$begin 'GridRect'
																Top=599
																Left=567
																Bottom=9813
																Right=9241
															$end 'GridRect'
														$end 'CartesianAxisLayoutAttribute'
													$end 'SubMapItem'
												$end 'MainMapItem'
												$begin 'MainMapItem'
													$begin 'SubMapItem'
														DataSourceID=6
														$begin 'DockableOverlayLayoutAttribute'
															$begin 'Dock_0'
																$begin 'OverlayLayoutAttribute'
																	$begin 'BoundingRect'
																		Top=4850
																		Left=531
																		Bottom=9850
																		Right=8031
																	$end 'BoundingRect'
																	ModifySize=false
																	ModifyPosition=false
																$end 'OverlayLayoutAttribute'
															$end 'Dock_0'
															$begin 'Dock_1'
																$begin 'OverlayLayoutAttribute'
																	$begin 'BoundingRect'
																		Top=5000
																		Left=0
																		Bottom=10000
																		Right=10000
																	$end 'BoundingRect'
																	ModifySize=false
																	ModifyPosition=false
																$end 'OverlayLayoutAttribute'
															$end 'Dock_1'
															$begin 'Dock_2'
																$begin 'OverlayLayoutAttribute'
																	$begin 'BoundingRect'
																		Top=0
																		Left=0
																		Bottom=5000
																		Right=10000
																	$end 'BoundingRect'
																	ModifySize=false
																	ModifyPosition=false
																$end 'OverlayLayoutAttribute'
															$end 'Dock_2'
														$end 'DockableOverlayLayoutAttribute'
													$end 'SubMapItem'
												$end 'MainMapItem'
											$end 'PlotAttributeStoreMap'
											PlotType=1
										$end 'MapItem'
									$end 'PerViewPlotAttributeStoreMap'
									IsViewAttribServer=false
									ViewID=-1
									$begin 'SourceIDMap'
										IDMapItem(132, 0, -1, 21)
										IDMapItem(132, 1, -1, 23)
										IDMapItem(132, 2, -1, 25)
										IDMapItem(132, 3, -1, 27)
										IDMapItem(132, 4, -1, 29)
										IDMapItem(132, 5, -1, 31)
										IDMapItem(132, 6, -1, 33)
										IDMapItem(132, 7, -1, 35)
										IDMapItem(132, 8, -1, 37)
										IDMapItem(132, 9, -1, 39)
									$end 'SourceIDMap'
									$begin 'TraceCharacteristicsMgr'
									$end 'TraceCharacteristicsMgr'
									$begin 'CartesianXMarkerManager'
										RefMarkerID=-1
										CurrentMarkerID=-1
										$begin 'ReferenceCurves'
										$end 'ReferenceCurves'
									$end 'CartesianXMarkerManager'
									$begin 'CartesianYMarkerManager'
									$end 'CartesianYMarkerManager'
									XAxisStackID=-1
									$begin 'AllTransSrcDwg'
										$begin 'PT'
											ID=1
											TransSrcDwg(-1, 0, 19, 1, 15, 2, 16, 5, 6, 11, 12, 21, 22, 23, 24, 25, 26, 27, 28, 29, 30, 31, 32, 33, 34, 35, 36, 37, 38, 39, 40)
										$end 'PT'
									$end 'AllTransSrcDwg'
									$begin 'AllPtSVID'
										PtID(1, -1, 4)
									$end 'AllPtSVID'
								$end 'PlotDisplayDataManager'
							$end 'Report2D'
						$end 'XY Plot 7'
						$begin 'XY Plot 8'
							ReportID=135
							$begin 'Report2D'
								name='XY Plot 8'
								ReportID=135
								ReportType=0
								DisplayType=1
								Title=''
								Domain=''
								$begin 'Graph2DsV2'
									$begin 'Graph2D'
										TraceDefID=134
										Type='Continuous'
										Axis='Y1'
									$end 'Graph2D'
								$end 'Graph2DsV2'
								$begin 'PlotDisplayDataManager'
									NextUniqueID=97
									MoveBackwards=false
									$begin 'PlotHeaderDataSource'
										CompanyName=''
										ShowDesignName=true
										ProjectFileName=''
									$end 'PlotHeaderDataSource'
									StockNameIDMap(AxisX=1, AxisY1=2, AxisY2=8, AxisY3=9, AxisY4=10, Grid=11, Header=0, Legend=5, XYHorizScroller=7)
									$begin 'SourceList'
									$end 'SourceList'
									$begin 'DocAttributes'
										$begin 'PlotAttributeStoreMap'
											$begin 'MainMapItem'
												$begin 'SubMapItem'
													DataSourceID=11
													$begin 'CartesianGridDescAttribute'
														ShowXMinor=true
														ShowYMinor=true
														ShowXMajor=true
														ShowYMajor=true
														ShowBorder=true
													$end 'CartesianGridDescAttribute'
												$end 'SubMapItem'
											$end 'MainMapItem'
											$begin 'MainMapItem'
												$begin 'SubMapItem'
													DataSourceID=21
													$begin 'CurveCartesianAttribute'
														YAxis='Y1'
													$end 'CurveCartesianAttribute'
												$end 'SubMapItem'
												$begin 'SubMapItem'
													DataSourceID=23
													$begin 'CurveCartesianAttribute'
														YAxis='Y1'
													$end 'CurveCartesianAttribute'
												$end 'SubMapItem'
												$begin 'SubMapItem'
													DataSourceID=25
													$begin 'CurveCartesianAttribute'
														YAxis='Y1'
													$end 'CurveCartesianAttribute'
												$end 'SubMapItem'
												$begin 'SubMapItem'
													DataSourceID=27
													$begin 'CurveCartesianAttribute'
														YAxis='Y1'
													$end 'CurveCartesianAttribute'
												$end 'SubMapItem'
												$begin 'SubMapItem'
													DataSourceID=29
													$begin 'CurveCartesianAttribute'
														YAxis='Y1'
													$end 'CurveCartesianAttribute'
												$end 'SubMapItem'
												$begin 'SubMapItem'
													DataSourceID=31
													$begin 'CurveCartesianAttribute'
														YAxis='Y1'
													$end 'CurveCartesianAttribute'
												$end 'SubMapItem'
												$begin 'SubMapItem'
													DataSourceID=33
													$begin 'CurveCartesianAttribute'
														YAxis='Y1'
													$end 'CurveCartesianAttribute'
												$end 'SubMapItem'
												$begin 'SubMapItem'
													DataSourceID=35
													$begin 'CurveCartesianAttribute'
														YAxis='Y1'
													$end 'CurveCartesianAttribute'
												$end 'SubMapItem'
												$begin 'SubMapItem'
													DataSourceID=37
													$begin 'CurveCartesianAttribute'
														YAxis='Y1'
													$end 'CurveCartesianAttribute'
												$end 'SubMapItem'
												$begin 'SubMapItem'
													DataSourceID=39
													$begin 'CurveCartesianAttribute'
														YAxis='Y1'
													$end 'CurveCartesianAttribute'
												$end 'SubMapItem'
												$begin 'SubMapItem'
													DataSourceID=41
													$begin 'CurveCartesianAttribute'
														YAxis='Y1'
													$end 'CurveCartesianAttribute'
												$end 'SubMapItem'
												$begin 'SubMapItem'
													DataSourceID=43
													$begin 'CurveCartesianAttribute'
														YAxis='Y1'
													$end 'CurveCartesianAttribute'
												$end 'SubMapItem'
												$begin 'SubMapItem'
													DataSourceID=45
													$begin 'CurveCartesianAttribute'
														YAxis='Y1'
													$end 'CurveCartesianAttribute'
												$end 'SubMapItem'
												$begin 'SubMapItem'
													DataSourceID=47
													$begin 'CurveCartesianAttribute'
														YAxis='Y1'
													$end 'CurveCartesianAttribute'
												$end 'SubMapItem'
												$begin 'SubMapItem'
													DataSourceID=49
													$begin 'CurveCartesianAttribute'
														YAxis='Y1'
													$end 'CurveCartesianAttribute'
												$end 'SubMapItem'
												$begin 'SubMapItem'
													DataSourceID=51
													$begin 'CurveCartesianAttribute'
														YAxis='Y1'
													$end 'CurveCartesianAttribute'
												$end 'SubMapItem'
												$begin 'SubMapItem'
													DataSourceID=53
													$begin 'CurveCartesianAttribute'
														YAxis='Y1'
													$end 'CurveCartesianAttribute'
												$end 'SubMapItem'
												$begin 'SubMapItem'
													DataSourceID=55
													$begin 'CurveCartesianAttribute'
														YAxis='Y1'
													$end 'CurveCartesianAttribute'
												$end 'SubMapItem'
												$begin 'SubMapItem'
													DataSourceID=57
													$begin 'CurveCartesianAttribute'
														YAxis='Y1'
													$end 'CurveCartesianAttribute'
												$end 'SubMapItem'
												$begin 'SubMapItem'
													DataSourceID=59
													$begin 'CurveCartesianAttribute'
														YAxis='Y1'
													$end 'CurveCartesianAttribute'
												$end 'SubMapItem'
												$begin 'SubMapItem'
													DataSourceID=61
													$begin 'CurveCartesianAttribute'
														YAxis='Y1'
													$end 'CurveCartesianAttribute'
												$end 'SubMapItem'
												$begin 'SubMapItem'
													DataSourceID=63
													$begin 'CurveCartesianAttribute'
														YAxis='Y1'
													$end 'CurveCartesianAttribute'
												$end 'SubMapItem'
												$begin 'SubMapItem'
													DataSourceID=65
													$begin 'CurveCartesianAttribute'
														YAxis='Y1'
													$end 'CurveCartesianAttribute'
												$end 'SubMapItem'
												$begin 'SubMapItem'
													DataSourceID=67
													$begin 'CurveCartesianAttribute'
														YAxis='Y1'
													$end 'CurveCartesianAttribute'
												$end 'SubMapItem'
												$begin 'SubMapItem'
													DataSourceID=69
													$begin 'CurveCartesianAttribute'
														YAxis='Y1'
													$end 'CurveCartesianAttribute'
												$end 'SubMapItem'
												$begin 'SubMapItem'
													DataSourceID=71
													$begin 'CurveCartesianAttribute'
														YAxis='Y1'
													$end 'CurveCartesianAttribute'
												$end 'SubMapItem'
												$begin 'SubMapItem'
													DataSourceID=73
													$begin 'CurveCartesianAttribute'
														YAxis='Y1'
													$end 'CurveCartesianAttribute'
												$end 'SubMapItem'
												$begin 'SubMapItem'
													DataSourceID=75
													$begin 'CurveCartesianAttribute'
														YAxis='Y1'
													$end 'CurveCartesianAttribute'
												$end 'SubMapItem'
												$begin 'SubMapItem'
													DataSourceID=77
													$begin 'CurveCartesianAttribute'
														YAxis='Y1'
													$end 'CurveCartesianAttribute'
												$end 'SubMapItem'
												$begin 'SubMapItem'
													DataSourceID=79
													$begin 'CurveCartesianAttribute'
														YAxis='Y1'
													$end 'CurveCartesianAttribute'
												$end 'SubMapItem'
												$begin 'SubMapItem'
													DataSourceID=81
													$begin 'CurveCartesianAttribute'
														YAxis='Y1'
													$end 'CurveCartesianAttribute'
												$end 'SubMapItem'
												$begin 'SubMapItem'
													DataSourceID=83
													$begin 'CurveCartesianAttribute'
														YAxis='Y1'
													$end 'CurveCartesianAttribute'
												$end 'SubMapItem'
												$begin 'SubMapItem'
													DataSourceID=85
													$begin 'CurveCartesianAttribute'
														YAxis='Y1'
													$end 'CurveCartesianAttribute'
												$end 'SubMapItem'
												$begin 'SubMapItem'
													DataSourceID=87
													$begin 'CurveCartesianAttribute'
														YAxis='Y1'
													$end 'CurveCartesianAttribute'
												$end 'SubMapItem'
												$begin 'SubMapItem'
													DataSourceID=89
													$begin 'CurveCartesianAttribute'
														YAxis='Y1'
													$end 'CurveCartesianAttribute'
												$end 'SubMapItem'
												$begin 'SubMapItem'
													DataSourceID=91
													$begin 'CurveCartesianAttribute'
														YAxis='Y1'
													$end 'CurveCartesianAttribute'
												$end 'SubMapItem'
												$begin 'SubMapItem'
													DataSourceID=93
													$begin 'CurveCartesianAttribute'
														YAxis='Y1'
													$end 'CurveCartesianAttribute'
												$end 'SubMapItem'
												$begin 'SubMapItem'
													DataSourceID=95
													$begin 'CurveCartesianAttribute'
														YAxis='Y1'
													$end 'CurveCartesianAttribute'
												$end 'SubMapItem'
											$end 'MainMapItem'
											$begin 'MainMapItem'
												$begin 'SubMapItem'
													DataSourceID=21
													$begin 'CurveRenderAttribute'
														$begin 'LineRenderAttribute'
															LineStyle='Solid'
															LineWidth=1
															LineColor(R=255, G=0, B=0)
														$end 'LineRenderAttribute'
														TraceType='Continuous'
														SymbolType='HorizontalLeftTriangle'
														SymbolColor(R=0, G=25, B=185)
														ShowSymbols=false
														SymbolFrequency=15
														ShowArrows=false
													$end 'CurveRenderAttribute'
												$end 'SubMapItem'
												$begin 'SubMapItem'
													DataSourceID=23
													$begin 'CurveRenderAttribute'
														$begin 'LineRenderAttribute'
															LineStyle='Solid'
															LineWidth=1
															LineColor(R=128, G=64, B=100)
														$end 'LineRenderAttribute'
														TraceType='Continuous'
														SymbolType='HollowCircle'
														SymbolColor(R=128, G=0, B=128)
														ShowSymbols=false
														SymbolFrequency=15
														ShowArrows=false
													$end 'CurveRenderAttribute'
												$end 'SubMapItem'
												$begin 'SubMapItem'
													DataSourceID=25
													$begin 'CurveRenderAttribute'
														$begin 'LineRenderAttribute'
															LineStyle='Solid'
															LineWidth=1
															LineColor(R=0, G=0, B=200)
														$end 'LineRenderAttribute'
														TraceType='Continuous'
														SymbolType='VerticalDownTriangle'
														SymbolColor(R=192, G=192, B=192)
														ShowSymbols=false
														SymbolFrequency=15
														ShowArrows=false
													$end 'CurveRenderAttribute'
												$end 'SubMapItem'
												$begin 'SubMapItem'
													DataSourceID=27
													$begin 'CurveRenderAttribute'
														$begin 'LineRenderAttribute'
															LineStyle='Solid'
															LineWidth=1
															LineColor(R=80, G=0, B=80)
														$end 'LineRenderAttribute'
														TraceType='Continuous'
														SymbolType='HollowVerticalEllipse'
														SymbolColor(R=111, G=111, B=111)
														ShowSymbols=false
														SymbolFrequency=15
														ShowArrows=false
													$end 'CurveRenderAttribute'
												$end 'SubMapItem'
												$begin 'SubMapItem'
													DataSourceID=29
													$begin 'CurveRenderAttribute'
														$begin 'LineRenderAttribute'
															LineStyle='Solid'
															LineWidth=1
															LineColor(R=128, G=128, B=0)
														$end 'LineRenderAttribute'
														TraceType='Continuous'
														SymbolType='VerticalEllipse'
														SymbolColor(R=240, G=130, B=19)
														ShowSymbols=false
														SymbolFrequency=15
														ShowArrows=false
													$end 'CurveRenderAttribute'
												$end 'SubMapItem'
												$begin 'SubMapItem'
													DataSourceID=31
													$begin 'CurveRenderAttribute'
														$begin 'LineRenderAttribute'
															LineStyle='Solid'
															LineWidth=1
															LineColor(R=200, G=0, B=128)
														$end 'LineRenderAttribute'
														TraceType='Continuous'
														SymbolType='HollowVerticalDownTriangle'
														SymbolColor(R=128, G=0, B=0)
														ShowSymbols=false
														SymbolFrequency=15
														ShowArrows=false
													$end 'CurveRenderAttribute'
												$end 'SubMapItem'
												$begin 'SubMapItem'
													DataSourceID=33
													$begin 'CurveRenderAttribute'
														$begin 'LineRenderAttribute'
															LineStyle='Solid'
															LineWidth=1
															LineColor(R=15, G=160, B=180)
														$end 'LineRenderAttribute'
														TraceType='Continuous'
														SymbolType='Circle'
														SymbolColor(R=0, G=128, B=128)
														ShowSymbols=false
														SymbolFrequency=15
														ShowArrows=false
													$end 'CurveRenderAttribute'
												$end 'SubMapItem'
												$begin 'SubMapItem'
													DataSourceID=35
													$begin 'CurveRenderAttribute'
														$begin 'LineRenderAttribute'
															LineStyle='Solid'
															LineWidth=1
															LineColor(R=0, G=128, B=128)
														$end 'LineRenderAttribute'
														TraceType='Continuous'
														SymbolType='HollowHorizontalLeftTriangle'
														SymbolColor(R=15, G=160, B=180)
														ShowSymbols=false
														SymbolFrequency=15
														ShowArrows=false
													$end 'CurveRenderAttribute'
												$end 'SubMapItem'
												$begin 'SubMapItem'
													DataSourceID=37
													$begin 'CurveRenderAttribute'
														$begin 'LineRenderAttribute'
															LineStyle='Solid'
															LineWidth=1
															LineColor(R=128, G=0, B=0)
														$end 'LineRenderAttribute'
														TraceType='Continuous'
														SymbolType='HorizontalLeftTriangle'
														SymbolColor(R=200, G=0, B=128)
														ShowSymbols=false
														SymbolFrequency=15
														ShowArrows=false
													$end 'CurveRenderAttribute'
												$end 'SubMapItem'
												$begin 'SubMapItem'
													DataSourceID=39
													$begin 'CurveRenderAttribute'
														$begin 'LineRenderAttribute'
															LineStyle='Solid'
															LineWidth=1
															LineColor(R=240, G=130, B=19)
														$end 'LineRenderAttribute'
														TraceType='Continuous'
														SymbolType='HollowCircle'
														SymbolColor(R=128, G=128, B=0)
														ShowSymbols=false
														SymbolFrequency=15
														ShowArrows=false
													$end 'CurveRenderAttribute'
												$end 'SubMapItem'
												$begin 'SubMapItem'
													DataSourceID=41
													$begin 'CurveRenderAttribute'
														$begin 'LineRenderAttribute'
															LineStyle='Solid'
															LineWidth=1
															LineColor(R=111, G=111, B=111)
														$end 'LineRenderAttribute'
														TraceType='Continuous'
														SymbolType='VerticalDownTriangle'
														SymbolColor(R=80, G=0, B=80)
														ShowSymbols=false
														SymbolFrequency=15
														ShowArrows=false
													$end 'CurveRenderAttribute'
												$end 'SubMapItem'
												$begin 'SubMapItem'
													DataSourceID=43
													$begin 'CurveRenderAttribute'
														$begin 'LineRenderAttribute'
															LineStyle='Solid'
															LineWidth=1
															LineColor(R=192, G=192, B=192)
														$end 'LineRenderAttribute'
														TraceType='Continuous'
														SymbolType='HollowVerticalEllipse'
														SymbolColor(R=0, G=0, B=200)
														ShowSymbols=false
														SymbolFrequency=15
														ShowArrows=false
													$end 'CurveRenderAttribute'
												$end 'SubMapItem'
												$begin 'SubMapItem'
													DataSourceID=45
													$begin 'CurveRenderAttribute'
														$begin 'LineRenderAttribute'
															LineStyle='Solid'
															LineWidth=1
															LineColor(R=128, G=0, B=128)
														$end 'LineRenderAttribute'
														TraceType='Continuous'
														SymbolType='VerticalEllipse'
														SymbolColor(R=128, G=64, B=100)
														ShowSymbols=false
														SymbolFrequency=15
														ShowArrows=false
													$end 'CurveRenderAttribute'
												$end 'SubMapItem'
												$begin 'SubMapItem'
													DataSourceID=47
													$begin 'CurveRenderAttribute'
														$begin 'LineRenderAttribute'
															LineStyle='Solid'
															LineWidth=1
															LineColor(R=255, G=0, B=0)
														$end 'LineRenderAttribute'
														TraceType='Continuous'
														SymbolType='HollowVerticalDownTriangle'
														SymbolColor(R=0, G=25, B=185)
														ShowSymbols=false
														SymbolFrequency=15
														ShowArrows=false
													$end 'CurveRenderAttribute'
												$end 'SubMapItem'
												$begin 'SubMapItem'
													DataSourceID=49
													$begin 'CurveRenderAttribute'
														$begin 'LineRenderAttribute'
															LineStyle='Solid'
															LineWidth=1
															LineColor(R=255, G=0, B=0)
														$end 'LineRenderAttribute'
														TraceType='Continuous'
														SymbolType='HorizontalLeftTriangle'
														SymbolColor(R=0, G=25, B=185)
														ShowSymbols=false
														SymbolFrequency=15
														ShowArrows=false
													$end 'CurveRenderAttribute'
												$end 'SubMapItem'
												$begin 'SubMapItem'
													DataSourceID=51
													$begin 'CurveRenderAttribute'
														$begin 'LineRenderAttribute'
															LineStyle='Solid'
															LineWidth=1
															LineColor(R=128, G=64, B=100)
														$end 'LineRenderAttribute'
														TraceType='Continuous'
														SymbolType='HollowCircle'
														SymbolColor(R=128, G=0, B=128)
														ShowSymbols=false
														SymbolFrequency=15
														ShowArrows=false
													$end 'CurveRenderAttribute'
												$end 'SubMapItem'
												$begin 'SubMapItem'
													DataSourceID=53
													$begin 'CurveRenderAttribute'
														$begin 'LineRenderAttribute'
															LineStyle='Solid'
															LineWidth=1
															LineColor(R=0, G=0, B=200)
														$end 'LineRenderAttribute'
														TraceType='Continuous'
														SymbolType='VerticalDownTriangle'
														SymbolColor(R=192, G=192, B=192)
														ShowSymbols=false
														SymbolFrequency=15
														ShowArrows=false
													$end 'CurveRenderAttribute'
												$end 'SubMapItem'
												$begin 'SubMapItem'
													DataSourceID=55
													$begin 'CurveRenderAttribute'
														$begin 'LineRenderAttribute'
															LineStyle='Solid'
															LineWidth=1
															LineColor(R=80, G=0, B=80)
														$end 'LineRenderAttribute'
														TraceType='Continuous'
														SymbolType='HollowVerticalEllipse'
														SymbolColor(R=111, G=111, B=111)
														ShowSymbols=false
														SymbolFrequency=15
														ShowArrows=false
													$end 'CurveRenderAttribute'
												$end 'SubMapItem'
												$begin 'SubMapItem'
													DataSourceID=57
													$begin 'CurveRenderAttribute'
														$begin 'LineRenderAttribute'
															LineStyle='Solid'
															LineWidth=1
															LineColor(R=128, G=128, B=0)
														$end 'LineRenderAttribute'
														TraceType='Continuous'
														SymbolType='VerticalEllipse'
														SymbolColor(R=240, G=130, B=19)
														ShowSymbols=false
														SymbolFrequency=15
														ShowArrows=false
													$end 'CurveRenderAttribute'
												$end 'SubMapItem'
												$begin 'SubMapItem'
													DataSourceID=59
													$begin 'CurveRenderAttribute'
														$begin 'LineRenderAttribute'
															LineStyle='Solid'
															LineWidth=1
															LineColor(R=200, G=0, B=128)
														$end 'LineRenderAttribute'
														TraceType='Continuous'
														SymbolType='HollowVerticalDownTriangle'
														SymbolColor(R=128, G=0, B=0)
														ShowSymbols=false
														SymbolFrequency=15
														ShowArrows=false
													$end 'CurveRenderAttribute'
												$end 'SubMapItem'
												$begin 'SubMapItem'
													DataSourceID=61
													$begin 'CurveRenderAttribute'
														$begin 'LineRenderAttribute'
															LineStyle='Solid'
															LineWidth=1
															LineColor(R=15, G=160, B=180)
														$end 'LineRenderAttribute'
														TraceType='Continuous'
														SymbolType='Circle'
														SymbolColor(R=0, G=128, B=128)
														ShowSymbols=false
														SymbolFrequency=15
														ShowArrows=false
													$end 'CurveRenderAttribute'
												$end 'SubMapItem'
												$begin 'SubMapItem'
													DataSourceID=63
													$begin 'CurveRenderAttribute'
														$begin 'LineRenderAttribute'
															LineStyle='Solid'
															LineWidth=1
															LineColor(R=0, G=128, B=128)
														$end 'LineRenderAttribute'
														TraceType='Continuous'
														SymbolType='HollowHorizontalLeftTriangle'
														SymbolColor(R=15, G=160, B=180)
														ShowSymbols=false
														SymbolFrequency=15
														ShowArrows=false
													$end 'CurveRenderAttribute'
												$end 'SubMapItem'
												$begin 'SubMapItem'
													DataSourceID=65
													$begin 'CurveRenderAttribute'
														$begin 'LineRenderAttribute'
															LineStyle='Solid'
															LineWidth=1
															LineColor(R=128, G=0, B=0)
														$end 'LineRenderAttribute'
														TraceType='Continuous'
														SymbolType='HorizontalLeftTriangle'
														SymbolColor(R=200, G=0, B=128)
														ShowSymbols=false
														SymbolFrequency=15
														ShowArrows=false
													$end 'CurveRenderAttribute'
												$end 'SubMapItem'
												$begin 'SubMapItem'
													DataSourceID=67
													$begin 'CurveRenderAttribute'
														$begin 'LineRenderAttribute'
															LineStyle='Solid'
															LineWidth=1
															LineColor(R=240, G=130, B=19)
														$end 'LineRenderAttribute'
														TraceType='Continuous'
														SymbolType='HollowCircle'
														SymbolColor(R=128, G=128, B=0)
														ShowSymbols=false
														SymbolFrequency=15
														ShowArrows=false
													$end 'CurveRenderAttribute'
												$end 'SubMapItem'
												$begin 'SubMapItem'
													DataSourceID=69
													$begin 'CurveRenderAttribute'
														$begin 'LineRenderAttribute'
															LineStyle='Solid'
															LineWidth=1
															LineColor(R=111, G=111, B=111)
														$end 'LineRenderAttribute'
														TraceType='Continuous'
														SymbolType='VerticalDownTriangle'
														SymbolColor(R=80, G=0, B=80)
														ShowSymbols=false
														SymbolFrequency=15
														ShowArrows=false
													$end 'CurveRenderAttribute'
												$end 'SubMapItem'
												$begin 'SubMapItem'
													DataSourceID=71
													$begin 'CurveRenderAttribute'
														$begin 'LineRenderAttribute'
															LineStyle='Solid'
															LineWidth=1
															LineColor(R=192, G=192, B=192)
														$end 'LineRenderAttribute'
														TraceType='Continuous'
														SymbolType='HollowVerticalEllipse'
														SymbolColor(R=0, G=0, B=200)
														ShowSymbols=false
														SymbolFrequency=15
														ShowArrows=false
													$end 'CurveRenderAttribute'
												$end 'SubMapItem'
												$begin 'SubMapItem'
													DataSourceID=73
													$begin 'CurveRenderAttribute'
														$begin 'LineRenderAttribute'
															LineStyle='Solid'
															LineWidth=1
															LineColor(R=128, G=0, B=128)
														$end 'LineRenderAttribute'
														TraceType='Continuous'
														SymbolType='VerticalEllipse'
														SymbolColor(R=128, G=64, B=100)
														ShowSymbols=false
														SymbolFrequency=15
														ShowArrows=false
													$end 'CurveRenderAttribute'
												$end 'SubMapItem'
												$begin 'SubMapItem'
													DataSourceID=75
													$begin 'CurveRenderAttribute'
														$begin 'LineRenderAttribute'
															LineStyle='Solid'
															LineWidth=1
															LineColor(R=255, G=0, B=0)
														$end 'LineRenderAttribute'
														TraceType='Continuous'
														SymbolType='HollowVerticalDownTriangle'
														SymbolColor(R=0, G=25, B=185)
														ShowSymbols=false
														SymbolFrequency=15
														ShowArrows=false
													$end 'CurveRenderAttribute'
												$end 'SubMapItem'
												$begin 'SubMapItem'
													DataSourceID=77
													$begin 'CurveRenderAttribute'
														$begin 'LineRenderAttribute'
															LineStyle='Solid'
															LineWidth=1
															LineColor(R=255, G=0, B=0)
														$end 'LineRenderAttribute'
														TraceType='Continuous'
														SymbolType='HorizontalLeftTriangle'
														SymbolColor(R=0, G=25, B=185)
														ShowSymbols=false
														SymbolFrequency=15
														ShowArrows=false
													$end 'CurveRenderAttribute'
												$end 'SubMapItem'
												$begin 'SubMapItem'
													DataSourceID=79
													$begin 'CurveRenderAttribute'
														$begin 'LineRenderAttribute'
															LineStyle='Solid'
															LineWidth=1
															LineColor(R=128, G=64, B=100)
														$end 'LineRenderAttribute'
														TraceType='Continuous'
														SymbolType='HollowCircle'
														SymbolColor(R=128, G=0, B=128)
														ShowSymbols=false
														SymbolFrequency=15
														ShowArrows=false
													$end 'CurveRenderAttribute'
												$end 'SubMapItem'
												$begin 'SubMapItem'
													DataSourceID=81
													$begin 'CurveRenderAttribute'
														$begin 'LineRenderAttribute'
															LineStyle='Solid'
															LineWidth=1
															LineColor(R=0, G=0, B=200)
														$end 'LineRenderAttribute'
														TraceType='Continuous'
														SymbolType='VerticalDownTriangle'
														SymbolColor(R=192, G=192, B=192)
														ShowSymbols=false
														SymbolFrequency=15
														ShowArrows=false
													$end 'CurveRenderAttribute'
												$end 'SubMapItem'
												$begin 'SubMapItem'
													DataSourceID=83
													$begin 'CurveRenderAttribute'
														$begin 'LineRenderAttribute'
															LineStyle='Solid'
															LineWidth=1
															LineColor(R=80, G=0, B=80)
														$end 'LineRenderAttribute'
														TraceType='Continuous'
														SymbolType='HollowVerticalEllipse'
														SymbolColor(R=111, G=111, B=111)
														ShowSymbols=false
														SymbolFrequency=15
														ShowArrows=false
													$end 'CurveRenderAttribute'
												$end 'SubMapItem'
												$begin 'SubMapItem'
													DataSourceID=85
													$begin 'CurveRenderAttribute'
														$begin 'LineRenderAttribute'
															LineStyle='Solid'
															LineWidth=1
															LineColor(R=128, G=128, B=0)
														$end 'LineRenderAttribute'
														TraceType='Continuous'
														SymbolType='VerticalEllipse'
														SymbolColor(R=240, G=130, B=19)
														ShowSymbols=false
														SymbolFrequency=15
														ShowArrows=false
													$end 'CurveRenderAttribute'
												$end 'SubMapItem'
												$begin 'SubMapItem'
													DataSourceID=87
													$begin 'CurveRenderAttribute'
														$begin 'LineRenderAttribute'
															LineStyle='Solid'
															LineWidth=1
															LineColor(R=200, G=0, B=128)
														$end 'LineRenderAttribute'
														TraceType='Continuous'
														SymbolType='HollowVerticalDownTriangle'
														SymbolColor(R=128, G=0, B=0)
														ShowSymbols=false
														SymbolFrequency=15
														ShowArrows=false
													$end 'CurveRenderAttribute'
												$end 'SubMapItem'
												$begin 'SubMapItem'
													DataSourceID=89
													$begin 'CurveRenderAttribute'
														$begin 'LineRenderAttribute'
															LineStyle='Solid'
															LineWidth=1
															LineColor(R=15, G=160, B=180)
														$end 'LineRenderAttribute'
														TraceType='Continuous'
														SymbolType='Circle'
														SymbolColor(R=0, G=128, B=128)
														ShowSymbols=false
														SymbolFrequency=15
														ShowArrows=false
													$end 'CurveRenderAttribute'
												$end 'SubMapItem'
												$begin 'SubMapItem'
													DataSourceID=91
													$begin 'CurveRenderAttribute'
														$begin 'LineRenderAttribute'
															LineStyle='Solid'
															LineWidth=1
															LineColor(R=0, G=128, B=128)
														$end 'LineRenderAttribute'
														TraceType='Continuous'
														SymbolType='HollowHorizontalLeftTriangle'
														SymbolColor(R=15, G=160, B=180)
														ShowSymbols=false
														SymbolFrequency=15
														ShowArrows=false
													$end 'CurveRenderAttribute'
												$end 'SubMapItem'
												$begin 'SubMapItem'
													DataSourceID=93
													$begin 'CurveRenderAttribute'
														$begin 'LineRenderAttribute'
															LineStyle='Solid'
															LineWidth=1
															LineColor(R=128, G=0, B=0)
														$end 'LineRenderAttribute'
														TraceType='Continuous'
														SymbolType='HorizontalLeftTriangle'
														SymbolColor(R=200, G=0, B=128)
														ShowSymbols=false
														SymbolFrequency=15
														ShowArrows=false
													$end 'CurveRenderAttribute'
												$end 'SubMapItem'
												$begin 'SubMapItem'
													DataSourceID=95
													$begin 'CurveRenderAttribute'
														$begin 'LineRenderAttribute'
															LineStyle='Solid'
															LineWidth=1
															LineColor(R=240, G=130, B=19)
														$end 'LineRenderAttribute'
														TraceType='Continuous'
														SymbolType='HollowCircle'
														SymbolColor(R=128, G=128, B=0)
														ShowSymbols=false
														SymbolFrequency=15
														ShowArrows=false
													$end 'CurveRenderAttribute'
												$end 'SubMapItem'
											$end 'MainMapItem'
											$begin 'MainMapItem'
												$begin 'SubMapItem'
													DataSourceID=0
													$begin 'HeaderRenderAttribute'
														$begin 'TitleFont'
															$begin 'FontAttribute'
																$begin 'Font'
																	Height=-19
																	Width=0
																	Escapement=0
																	Orientation=0
																	Weight=400
																	Italic=0
																	Underline=0
																	StrikeOut=0
																	CharSet=0
																	OutPrecision=7
																	ClipPrecision=48
																	Quality=6
																	PitchAndFamily=0
																	FaceName='Arial'
																$end 'Font'
																Color(R=0, G=0, B=0)
															$end 'FontAttribute'
														$end 'TitleFont'
														$begin 'SubtitleFont'
															$begin 'FontAttribute'
																$begin 'Font'
																	Height=-13
																	Width=0
																	Escapement=0
																	Orientation=0
																	Weight=400
																	Italic=0
																	Underline=0
																	StrikeOut=0
																	CharSet=0
																	OutPrecision=7
																	ClipPrecision=48
																	Quality=6
																	PitchAndFamily=0
																	FaceName='Arial'
																$end 'Font'
																Color(R=0, G=0, B=0)
															$end 'FontAttribute'
														$end 'SubtitleFont'
													$end 'HeaderRenderAttribute'
												$end 'SubMapItem'
											$end 'MainMapItem'
											$begin 'MainMapItem'
												$begin 'SubMapItem'
													DataSourceID=5
													$begin 'LegendRenderAttribute'
														$begin 'LegendTableAttrib'
															$begin 'TableRenderAttribute'
																$begin 'TableFontAttrib'
																	$begin 'FontAttribute'
																		$begin 'Font'
																			Height=-11
																			Width=0
																			Escapement=0
																			Orientation=0
																			Weight=400
																			Italic=0
																			Underline=0
																			StrikeOut=0
																			CharSet=0
																			OutPrecision=7
																			ClipPrecision=48
																			Quality=6
																			PitchAndFamily=0
																			FaceName='Arial'
																		$end 'Font'
																		Color(R=0, G=0, B=0)
																	$end 'FontAttribute'
																$end 'TableFontAttrib'
																$begin 'TableTitleFontAttrib'
																	$begin 'FontAttribute'
																		$begin 'Font'
																			Height=-11
																			Width=0
																			Escapement=0
																			Orientation=0
																			Weight=400
																			Italic=0
																			Underline=0
																			StrikeOut=0
																			CharSet=0
																			OutPrecision=7
																			ClipPrecision=48
																			Quality=6
																			PitchAndFamily=0
																			FaceName='Arial'
																		$end 'Font'
																		Color(R=0, G=0, B=0)
																	$end 'FontAttribute'
																$end 'TableTitleFontAttrib'
																TableBorderLineWidth=1
																TableBorderLineColor=0
																TableGridLineWidth=1
																TableGridLineColor=12632256
																TableBackgroundColor=16777215
																TableHeaderBackgroundColor=14408667
															$end 'TableRenderAttribute'
														$end 'LegendTableAttrib'
														ShowTraceName=true
														ShowSolutionName=true
														ShowVariationKey=true
														DockMode='None'
													$end 'LegendRenderAttribute'
												$end 'SubMapItem'
											$end 'MainMapItem'
											$begin 'MainMapItem'
												$begin 'SubMapItem'
													DataSourceID=1
													$begin 'LineAxisRenderAttribute'
														DecimalFieldWidth=3
														DecimalFieldPrecision=2
														ManualTitle=''
														AxisColor(R=0, G=0, B=0)
														MinScale=0
														MaxScale=1
														TickSpacing=1
														ManualUnits=false
														Units='mm'
														AxisScale='Linear'
														NumberFormat='Auto'
														$begin 'TextFont'
															$begin 'FontAttribute'
																$begin 'Font'
																	Height=-12
																	Width=0
																	Escapement=0
																	Orientation=0
																	Weight=400
																	Italic=0
																	Underline=0
																	StrikeOut=0
																	CharSet=0
																	OutPrecision=7
																	ClipPrecision=48
																	Quality=6
																	PitchAndFamily=0
																	FaceName='Arial'
																$end 'Font'
																Color(R=0, G=0, B=0)
															$end 'FontAttribute'
														$end 'TextFont'
														InfMapMode=false
														InfMapValue=1.79769313486232e+306
														AutoRangeMin=true
														AutoRangeMax=true
														AutoSpacing=true
														kNumMinorDivisions=5
														ShowAxisTitle=true
														ShowAxisUnits=true
														vwm='FullWnd'
														viewWndWd=#nan
														ActivateMargins=true
														MarginPercent=0
													$end 'LineAxisRenderAttribute'
												$end 'SubMapItem'
												$begin 'SubMapItem'
													DataSourceID=2
													$begin 'LineAxisRenderAttribute'
														DecimalFieldWidth=3
														DecimalFieldPrecision=2
														ManualTitle=''
														AxisColor(R=0, G=0, B=0)
														MinScale=0
														MaxScale=1
														TickSpacing=1
														ManualUnits=false
														Units='mm'
														AxisScale='Linear'
														NumberFormat='Auto'
														$begin 'TextFont'
															$begin 'FontAttribute'
																$begin 'Font'
																	Height=-12
																	Width=0
																	Escapement=0
																	Orientation=0
																	Weight=400
																	Italic=0
																	Underline=0
																	StrikeOut=0
																	CharSet=0
																	OutPrecision=7
																	ClipPrecision=48
																	Quality=6
																	PitchAndFamily=0
																	FaceName='Arial'
																$end 'Font'
																Color(R=0, G=0, B=0)
															$end 'FontAttribute'
														$end 'TextFont'
														InfMapMode=false
														InfMapValue=1.79769313486232e+306
														AutoRangeMin=true
														AutoRangeMax=true
														AutoSpacing=true
														kNumMinorDivisions=5
														ShowAxisTitle=true
														ShowAxisUnits=true
														vwm='FullWnd'
														viewWndWd=#nan
														ActivateMargins=true
														MarginPercent=0
													$end 'LineAxisRenderAttribute'
												$end 'SubMapItem'
												$begin 'SubMapItem'
													DataSourceID=8
													$begin 'LineAxisRenderAttribute'
														DecimalFieldWidth=3
														DecimalFieldPrecision=2
														ManualTitle=''
														AxisColor(R=0, G=0, B=0)
														MinScale=0
														MaxScale=1
														TickSpacing=1
														ManualUnits=false
														Units='mm'
														AxisScale='Linear'
														NumberFormat='Auto'
														$begin 'TextFont'
															$begin 'FontAttribute'
																$begin 'Font'
																	Height=-12
																	Width=0
																	Escapement=0
																	Orientation=0
																	Weight=400
																	Italic=0
																	Underline=0
																	StrikeOut=0
																	CharSet=0
																	OutPrecision=7
																	ClipPrecision=48
																	Quality=6
																	PitchAndFamily=0
																	FaceName='Arial'
																$end 'Font'
																Color(R=0, G=0, B=0)
															$end 'FontAttribute'
														$end 'TextFont'
														InfMapMode=false
														InfMapValue=1.79769313486232e+306
														AutoRangeMin=true
														AutoRangeMax=true
														AutoSpacing=true
														kNumMinorDivisions=5
														ShowAxisTitle=true
														ShowAxisUnits=true
														vwm='FullWnd'
														viewWndWd=#nan
														ActivateMargins=true
														MarginPercent=0
													$end 'LineAxisRenderAttribute'
												$end 'SubMapItem'
												$begin 'SubMapItem'
													DataSourceID=9
													$begin 'LineAxisRenderAttribute'
														DecimalFieldWidth=3
														DecimalFieldPrecision=2
														ManualTitle=''
														AxisColor(R=0, G=0, B=0)
														MinScale=0
														MaxScale=1
														TickSpacing=1
														ManualUnits=false
														Units='mm'
														AxisScale='Linear'
														NumberFormat='Auto'
														$begin 'TextFont'
															$begin 'FontAttribute'
																$begin 'Font'
																	Height=-12
																	Width=0
																	Escapement=0
																	Orientation=0
																	Weight=400
																	Italic=0
																	Underline=0
																	StrikeOut=0
																	CharSet=0
																	OutPrecision=7
																	ClipPrecision=48
																	Quality=6
																	PitchAndFamily=0
																	FaceName='Arial'
																$end 'Font'
																Color(R=0, G=0, B=0)
															$end 'FontAttribute'
														$end 'TextFont'
														InfMapMode=false
														InfMapValue=1.79769313486232e+306
														AutoRangeMin=true
														AutoRangeMax=true
														AutoSpacing=true
														kNumMinorDivisions=5
														ShowAxisTitle=true
														ShowAxisUnits=true
														vwm='FullWnd'
														viewWndWd=#nan
														ActivateMargins=true
														MarginPercent=0
													$end 'LineAxisRenderAttribute'
												$end 'SubMapItem'
												$begin 'SubMapItem'
													DataSourceID=10
													$begin 'LineAxisRenderAttribute'
														DecimalFieldWidth=3
														DecimalFieldPrecision=2
														ManualTitle=''
														AxisColor(R=0, G=0, B=0)
														MinScale=0
														MaxScale=1
														TickSpacing=1
														ManualUnits=false
														Units='mm'
														AxisScale='Linear'
														NumberFormat='Auto'
														$begin 'TextFont'
															$begin 'FontAttribute'
																$begin 'Font'
																	Height=-12
																	Width=0
																	Escapement=0
																	Orientation=0
																	Weight=400
																	Italic=0
																	Underline=0
																	StrikeOut=0
																	CharSet=0
																	OutPrecision=7
																	ClipPrecision=48
																	Quality=6
																	PitchAndFamily=0
																	FaceName='Arial'
																$end 'Font'
																Color(R=0, G=0, B=0)
															$end 'FontAttribute'
														$end 'TextFont'
														InfMapMode=false
														InfMapValue=1.79769313486232e+306
														AutoRangeMin=true
														AutoRangeMax=true
														AutoSpacing=true
														kNumMinorDivisions=5
														ShowAxisTitle=true
														ShowAxisUnits=true
														vwm='FullWnd'
														viewWndWd=#nan
														ActivateMargins=true
														MarginPercent=0
													$end 'LineAxisRenderAttribute'
												$end 'SubMapItem'
											$end 'MainMapItem'
										$end 'PlotAttributeStoreMap'
									$end 'DocAttributes'
									$begin 'DocDefaultAttributes'
										$begin 'PlotAttributeStoreMap'
										$end 'PlotAttributeStoreMap'
									$end 'DocDefaultAttributes'
									$begin 'PerViewPlotAttributeStoreMap'
										$begin 'MapItem'
											ItemID=-1
											$begin 'PlotAttributeStoreMap'
												$begin 'MainMapItem'
													$begin 'SubMapItem'
														DataSourceID=4
														$begin 'BasicLayoutAttribute'
															$begin 'LayoutRect'
																Top=599
																Left=567
																Bottom=9813
																Right=9241
															$end 'LayoutRect'
														$end 'BasicLayoutAttribute'
													$end 'SubMapItem'
													$begin 'SubMapItem'
														DataSourceID=12
														$begin 'BasicLayoutAttribute'
															$begin 'LayoutRect'
																Top=599
																Left=567
																Bottom=9813
																Right=9241
															$end 'LayoutRect'
														$end 'BasicLayoutAttribute'
													$end 'SubMapItem'
													$begin 'SubMapItem'
														DataSourceID=19
														$begin 'BasicLayoutAttribute'
															$begin 'LayoutRect'
																Top=75
																Left=75
																Bottom=9925
																Right=431
															$end 'LayoutRect'
														$end 'BasicLayoutAttribute'
													$end 'SubMapItem'
												$end 'MainMapItem'
												$begin 'MainMapItem'
													$begin 'SubMapItem'
														DataSourceID=15
														$begin 'CartesianAxisLayoutAttribute'
															$begin 'AxisRect'
																Top=75
																Left=9241
																Bottom=9925
																Right=9925
															$end 'AxisRect'
															$begin 'GridRect'
																Top=599
																Left=567
																Bottom=9813
																Right=9241
															$end 'GridRect'
														$end 'CartesianAxisLayoutAttribute'
													$end 'SubMapItem'
													$begin 'SubMapItem'
														DataSourceID=16
														$begin 'CartesianAxisLayoutAttribute'
															$begin 'AxisRect'
																Top=75
																Left=456
																Bottom=598
																Right=9241
															$end 'AxisRect'
															$begin 'GridRect'
																Top=599
																Left=567
																Bottom=9813
																Right=9241
															$end 'GridRect'
														$end 'CartesianAxisLayoutAttribute'
													$end 'SubMapItem'
												$end 'MainMapItem'
												$begin 'MainMapItem'
													$begin 'SubMapItem'
														DataSourceID=4
														$begin 'CartesianCurveGroupLayoutAttribute'
															X_spc=2499999.99999999
															X_fwd=4
															X_fpr=3
															Y1_spc=0.1
															Y1_fwd=3
															Y1_fpr=2
														$end 'CartesianCurveGroupLayoutAttribute'
													$end 'SubMapItem'
												$end 'MainMapItem'
												$begin 'MainMapItem'
													$begin 'SubMapItem'
														DataSourceID=6
														$begin 'DockableOverlayLayoutAttribute'
															$begin 'Dock_0'
																$begin 'OverlayLayoutAttribute'
																	$begin 'BoundingRect'
																		Top=9006
																		Left=489
																		Bottom=9654
																		Right=7989
																	$end 'BoundingRect'
																	ModifySize=false
																	ModifyPosition=true
																$end 'OverlayLayoutAttribute'
															$end 'Dock_0'
															$begin 'Dock_1'
																$begin 'OverlayLayoutAttribute'
																	$begin 'BoundingRect'
																		Top=9352
																		Left=0
																		Bottom=10000
																		Right=10000
																	$end 'BoundingRect'
																	ModifySize=false
																	ModifyPosition=true
																$end 'OverlayLayoutAttribute'
															$end 'Dock_1'
															$begin 'Dock_2'
																$begin 'OverlayLayoutAttribute'
																	$begin 'BoundingRect'
																		Top=0
																		Left=0
																		Bottom=648
																		Right=10000
																	$end 'BoundingRect'
																	ModifySize=false
																	ModifyPosition=true
																$end 'OverlayLayoutAttribute'
															$end 'Dock_2'
														$end 'DockableOverlayLayoutAttribute'
													$end 'SubMapItem'
												$end 'MainMapItem'
											$end 'PlotAttributeStoreMap'
											PlotType=1
										$end 'MapItem'
									$end 'PerViewPlotAttributeStoreMap'
									IsViewAttribServer=false
									ViewID=-1
									$begin 'SourceIDMap'
										IDMapItem(134, 0, -1, 21)
										IDMapItem(134, 1, -1, 23)
										IDMapItem(134, 2, -1, 25)
										IDMapItem(134, 3, -1, 27)
										IDMapItem(134, 4, -1, 29)
										IDMapItem(134, 5, -1, 31)
										IDMapItem(134, 6, -1, 33)
										IDMapItem(134, 7, -1, 35)
										IDMapItem(134, 8, -1, 37)
										IDMapItem(134, 9, -1, 39)
										IDMapItem(134, 10, -1, 41)
										IDMapItem(134, 11, -1, 43)
										IDMapItem(134, 12, -1, 45)
										IDMapItem(134, 13, -1, 47)
										IDMapItem(134, 14, -1, 49)
										IDMapItem(134, 15, -1, 51)
										IDMapItem(134, 16, -1, 53)
										IDMapItem(134, 17, -1, 55)
										IDMapItem(134, 18, -1, 57)
										IDMapItem(134, 19, -1, 59)
										IDMapItem(134, 20, -1, 61)
										IDMapItem(134, 21, -1, 63)
										IDMapItem(134, 22, -1, 65)
										IDMapItem(134, 23, -1, 67)
										IDMapItem(134, 24, -1, 69)
										IDMapItem(134, 25, -1, 71)
										IDMapItem(134, 26, -1, 73)
										IDMapItem(134, 27, -1, 75)
										IDMapItem(134, 28, -1, 77)
										IDMapItem(134, 29, -1, 79)
										IDMapItem(134, 30, -1, 81)
										IDMapItem(134, 31, -1, 83)
										IDMapItem(134, 32, -1, 85)
										IDMapItem(134, 33, -1, 87)
										IDMapItem(134, 34, -1, 89)
										IDMapItem(134, 35, -1, 91)
										IDMapItem(134, 36, -1, 93)
										IDMapItem(134, 37, -1, 95)
									$end 'SourceIDMap'
									$begin 'TraceCharacteristicsMgr'
									$end 'TraceCharacteristicsMgr'
									$begin 'CartesianXMarkerManager'
										RefMarkerID=-1
										CurrentMarkerID=-1
										$begin 'ReferenceCurves'
										$end 'ReferenceCurves'
									$end 'CartesianXMarkerManager'
									$begin 'CartesianYMarkerManager'
									$end 'CartesianYMarkerManager'
									XAxisStackID=-1
									$begin 'AllTransSrcDwg'
										$begin 'PT'
											ID=1
											TransSrcDwg(-1, 0, 19, 1, 15, 2, 16, 5, 6, 11, 12, 21, 22, 23, 24, 25, 26, 27, 28, 29, 30, 31, 32, 33, 34, 35, 36, 37, 38, 39, 40, 41, 42, 43, 44, 45, 46, 47, 48, 49, 50, 51, 52, 53, 54, 55, 56, 57, 58, 59, 60, 61, 62, 63, 64, 65, 66, 67, 68, 69, 70, 71, 72, 73, 74, 75, 76, 77, 78, 79, 80, 81, 82, 83, 84, 85, 86, 87, 88, 89, 90, 91, 92, 93, 94, 95, 96)
										$end 'PT'
									$end 'AllTransSrcDwg'
									$begin 'AllPtSVID'
										PtID(1, -1, 4)
									$end 'AllPtSVID'
								$end 'PlotDisplayDataManager'
							$end 'Report2D'
						$end 'XY Plot 8'
					$end 'Reports'
					$begin 'ReportsWindowInfoList'
						$begin 'XY Plot 1'
							ReportID=121
							$begin 'WindowInfoList'
								$begin 'Report2D'
									$begin 'ViewInfo'
										$begin 'WrapperView'
											ID(72)
										$end 'WrapperView'
										$begin 'WrapperDoc'
											HiddenDrawings()
											$begin 'DispType'
												PlotType=1
												$begin 'CurveMed'
													$begin 'MedCamera'
														$begin 'svrc'
															svid=4
															view(72, cam(XYCam(false, true, true, true, 0, 1, 0, 1, 0, 1, 0, 1, 0, 1.0469246562011e-038)))
														$end 'svrc'
													$end 'MedCamera'
												$end 'CurveMed'
											$end 'DispType'
										$end 'WrapperDoc'
										WindowPos(WindowPos(3, -1, -1, -8, -31, 208, 208, 1622, 704))
									$end 'ViewInfo'
								$end 'Report2D'
							$end 'WindowInfoList'
						$end 'XY Plot 1'
						$begin 'XY Plot 2'
							ReportID=123
							$begin 'WindowInfoList'
								$begin 'Report2D'
								$end 'Report2D'
							$end 'WindowInfoList'
						$end 'XY Plot 2'
						$begin 'XY Plot 3'
							ReportID=125
							$begin 'WindowInfoList'
								$begin 'Report2D'
								$end 'Report2D'
							$end 'WindowInfoList'
						$end 'XY Plot 3'
						$begin 'XY Plot 4'
							ReportID=127
							$begin 'WindowInfoList'
								$begin 'Report2D'
								$end 'Report2D'
							$end 'WindowInfoList'
						$end 'XY Plot 4'
						$begin 'XY Plot 5'
							ReportID=129
							$begin 'WindowInfoList'
								$begin 'Report2D'
									$begin 'ViewInfo'
										$begin 'WrapperView'
											ID(114)
										$end 'WrapperView'
										$begin 'WrapperDoc'
											HiddenDrawings()
											$begin 'DispType'
												PlotType=1
												$begin 'CurveMed'
													$begin 'MedCamera'
														$begin 'svrc'
															svid=4
															view(114, cam(XYCam(false, true, true, true, 0, 1, 0, 1, 0, 1, 0, 1, 0, 0)))
														$end 'svrc'
													$end 'MedCamera'
												$end 'CurveMed'
											$end 'DispType'
										$end 'WrapperDoc'
										WindowPos(WindowPos(5, -1, -1, -8, -31, 78, 78, 1492, 574))
									$end 'ViewInfo'
								$end 'Report2D'
							$end 'WindowInfoList'
						$end 'XY Plot 5'
						$begin 'XY Plot 6'
							ReportID=131
							$begin 'WindowInfoList'
								$begin 'Report2D'
								$end 'Report2D'
							$end 'WindowInfoList'
						$end 'XY Plot 6'
						$begin 'XY Plot 7'
							ReportID=133
							$begin 'WindowInfoList'
								$begin 'Report2D'
								$end 'Report2D'
							$end 'WindowInfoList'
						$end 'XY Plot 7'
						$begin 'XY Plot 8'
							ReportID=135
							$begin 'WindowInfoList'
								$begin 'Report2D'
								$end 'Report2D'
							$end 'WindowInfoList'
						$end 'XY Plot 8'
					$end 'ReportsWindowInfoList'
				$end 'ReportSetup'
				$begin 'Properties'
				$end 'Properties'
				$begin 'UserDefinedDocument'
					$begin 'Data'
					$end 'Data'
				$end 'UserDefinedDocument'
			$end 'HfssDesignInstance'
		$end 'Instance'
	$end 'DataInstances'
	$begin 'WBSystemIDToDesignInstanceIDMap'
	$end 'WBSystemIDToDesignInstanceIDMap'
	$begin 'WBSysIDSysDetails'
	$end 'WBSysIDSysDetails'
	$begin 'WBConnIDConnDetails'
	$end 'WBConnIDConnDetails'
$end 'AnsoftProject'
$begin 'ProjectPreview'
	Thumbnail64='/9j/4AAQSkZJRgABAQAAAQABAAD/2wBDAAEBAQEBAQEBAQEBAQEBAQEBAQEBAQEBAQEBAQEBAQEBAQE\
BAQICAQECAQEBAgICAgICAgICAQICAgICAgICAgL/2wBDAQEBAQEBAQEBAQECAQEBAgICAgICAgICAg\
ICAgICAgICAgICAgICAgICAgICAgICAgICAgICAgICAgICAgICAgL/wAARCABgAGADASIAAhEBAxEB/\
8QAHwAAAQUBAQEBAQEAAAAAAAAAAAECAwQFBgcICQoL/8QAtRAAAgEDAwIEAwUFBAQAAAF9AQIDAAQR\
BRIhMUEGE1FhByJxFDKBkaEII0KxwRVS0fAkM2JyggkKFhcYGRolJicoKSo0NTY3ODk6Q0RFRkdISUp\
TVFVWV1hZWmNkZWZnaGlqc3R1dnd4eXqDhIWGh4iJipKTlJWWl5iZmqKjpKWmp6ipqrKztLW2t7i5us\
LDxMXGx8jJytLT1NXW19jZ2uHi4+Tl5ufo6erx8vP09fb3+Pn6/8QAHwEAAwEBAQEBAQEBAQAAAAAAA\
AECAwQFBgcICQoL/8QAtREAAgECBAQDBAcFBAQAAQJ3AAECAxEEBSExBhJBUQdhcRMiMoEIFEKRobHB\
CSMzUvAVYnLRChYkNOEl8RcYGRomJygpKjU2Nzg5OkNERUZHSElKU1RVVldYWVpjZGVmZ2hpanN0dXZ\
3eHl6goOEhYaHiImKkpOUlZaXmJmaoqOkpaanqKmqsrO0tba3uLm6wsPExcbHyMnK0tPU1dbX2Nna4u\
Pk5ebn6Onq8vP09fb3+Pn6/9oADAMBAAIRAxEAPwD+/iiiigAoorw342fGyz+E9nomiaJon/CefFzx5\
/alt8MPhhbaoNGl8Qy6MNPXX/FfivX10+8/4QP4R6D/AGzosviXxLLZXgsRrOnaTpOna94u17wv4X1/\
SlSqV6kaVKPPOey0Wyu227KMUk3KTajGKcpNJNibSV3oj3KivzY1PRf2vfiS0l943/ai/wCFH2z/AOl\
6R4M/ZV+Gnw8SXRl1GU3V34e8c/E/9pLwp47l+KsumLFYWmn63oXhn4aLfBNQvtR8OgahZadonMXP7E\
37LGuSC7+Ifwa8N/HTWo0Fva+Lf2m7vX/2pfHmnaWhaWDw5pHxA/aL1fxRrej+EYbua9ubfRrXUIdKt\
73V7+9gs47vUL6a49WGV0Ipe3x6u+lGnKpbvzOpKhH0cHNOz1Ss3m6naP3u3+f42P1Oor8srf8AY0/Z\
90ISQ/Drw742+BWlT7Jbzwt+zJ8bPjh+yz4G1PUQWR/EGs+Af2c/iN4X0XWvFklt9mtptYu7CbVJ7PT\
LGymvHtLCyhg6HTPBvx++ERjvfgl8fvFfi/QNM4tPgf8AtO6jN8WfBl7pjTDV9X0zSPjxdWT/ABT8Ne\
MdS1mGSK28SeJ/E3xI0jw3ZeIb6G18BarZ2mg6bpMyy3DyuqGNfPe372l7OL8lKE61pN7cyjG125qyT\
FUfWP3O/wCiP0soryT4N/Gfwl8bPDV7rnhyDWNC1nw7rE/hXx/8PvFtvY6d49+GfjWztLK/vvB/jbSt\
N1G8trfUhp2paXfWd5Y3l/o+t6RrOna/4f1PVtA1TTNUvPW68upTnSnKnUi4Tg7NPp/W6ezWq0NE01d\
aphRRRUDCiiigAr81PBXn/wDDUn7cX/CR+d/wk/8AwtH4O/8ACJ/21v8A7e/4UP8A8Mx/B7/hDv8AhH\
ft3+kf8Kj/AOF5f8NM/wBmfZv+JN/wln/Cd/Zf+Jx/wkFfpXXwx+0x8HLXxX8QNI+I3g7xFqvw4+Muh\
eD7DTPD3jvR7vXJtD1az07Wtf1DSvDHxf8Ah1p/iDT9N+NPw+im1jxLDFpusEX2jQ+NtcvfBmseEvEd\
+viG39LLKtOFWvTqS5I4mnyc1rqLVSnUTaWvL+7tJxTkk21GTXK4nFyStunf8zv6K+TE/aa1/wADAaX\
+0B8Cfit4I18/8eGsfBHwN8UP2tPhf4rx/pF1/wAIx4j+DPwym8S6F9hs7zRor3/hNvBngz7TqF1dwe\
Gz4jsNNutVEo/bp/Y8tB9n8VftHfCf4X69H/x/+Bfjf4rsfgN8UND3/Pa/8JP8KPjO2g+JfCv2mya3v\
LL+0tKtft2nahaalZ+fYXlrczexHAY1pcmGnWj/ADU17SD9J0+aLs9HZuzunqmjHmS0bs/PQ+rH+6fw\
/mKrv90/h/MV8sv+3R+x7eKbfwr+0d8J/ijr8mPsHgX4IeK7H48fFDXNhEl1/wAIx8KPgy2u+JfFX2a\
yW5vL3+zdKuvsOnafd6leeRYWd1cw1n+M/wAdviAp0z4T/s4eLPA1tqZ8/S/i5+0hqfg3wl4Gi8L3n7\
iy8W6V8KPBHjfVvH+t+K1jvNO1ODwV4r0b4bXFzZ2l9puu+JPB2tRQ2sk/UMVHWrSeGjzb1bUk+9ufl\
5mt7QUpeQcyezv6anofgiWQft++C4fD8jiKT9j/AONMvxbi0d2EbyRfGf8AZ8X9neT4ipZHDOqzftQD\
wWdTGVEvj0aHjd4hz+j1fFf7L/wg8M/DDxJ4p1Gy1HxX4u8aeLdFtZPG3xH+IXiXUPFvjfxZPpd8s9p\
BNfXrraeFPCkOra34lv8AT/C3hyy0XwfoV34t1Z/D3h/SItQuYpPtSvHzKpCdanCm3KFCnGCk1Zy1lJ\
tq7sk5OMdb8kY3s9FtBNR166hRRRXnlhRRRQAV4B8VP+Rjs/8AsCW//pfqNe/14B8VP+Rjs/8AsCW//\
pfqNb4b+KvR/kBwifdH4/zNTp0P1/oKgT7o/H+ZqdOh+v8AQV6a+GXyMZ/ExX+6fw/mKrP0H1/oasv9\
0/h/MVWfoPr/AENLovV/oKO69Tu/hV/yMl9/2Bbj/wBLdNr6Ar5/+FX/ACMl9/2Bbj/0t02voCvNxP8\
AFfovyNo7L0CiiisBhRRRQAV4B8VP+Rjs/wDsCW//AKX6jXv9eAfFT/kY7P8A7Alv/wCl+o1vhv4q9H\
+QHCJ90fj/ADNTp0P1/oKgT7o/H+Zr8c/+Cu//AAUi+Kf/AAT80P4EW/wi8C/D/wAVeJPjBq/xBmvtW\
+I6eItS0PRdD+Hln4PS50608PeGdb0me71W+v8Ax5pksd6+ppDZw6BPA1hdvfx3Fh9DlmXYrNsZSy/B\
RU8TiL8qlJRXuxlOTbeitGLfd2sruyOerJQ5pS2Vj9lH+6fw/mKrP0H1/oa/mj/4Jxf8Frv2iv2sf2t\
vh9+zz8XPhj8FbLw38SNK8cw2WufDjT/HPhrXPD+ueE/Beu+PrbUboeJvG+vQa5pUth4U1KwezSKxmE\
2swXy3+yyksb7+lx+g+v8AQ1tnGTY7I8TDCZhCMK1SCqLlkpJxk3FO6/vQkrPXS+zTJpTjUtKO17Hd/\
Cr/AJGS+/7Atx/6W6bX0BXz/wDCr/kZL7/sC3H/AKW6bX0BXzGJ/iv0X5HTHZegUUUVgMKKKKACvi39\
p/4rWHw78SeGNJsfC/ir4k/EDxXol1J4P+Fnw+Hhh/G/ibT9Avmk8V6/DL408T6Lovh7wrpFtqmmHUN\
X1vWNL0yO71rSdFhu5vEGvaBpOqfaVfmf4PkuvEP7Un7bvivWg93q3hb4p/CH4DeHNSMYto7L4X+C/w\
BmL4NfHHQvCSw2qxwXj2vxO/ab+M2qNezJLqUg8crZ3F3Jp2n6RaWPo5dShOpXqzXNHC0+fl1SnecKa\
i2tUr1FKVrNxTinFtSjE5OKVt3ofnb8V/jh+0T8SdX1rwP4X+IeleGtZ0fVtU8K+OfDfwTm8Raf8H/A\
sETS+G/FejeKv2pPGnwph8Q/tH+NE1izm8rSPhHbfB3U/B9xp/ivw34j+Ieh+KrDwxrM388X/BXvwP4\
38J3H7PmoeOPif4l8e3msRfFOzstJuvGPx58SeD/D1to8nw6nfUdC079oT49fEbWNJ8S6jLrJi1aa01\
+2027tfDmipFo9rdWd3e6j/Qb8O/Bes/DXTvEXwv8AEn2s+Jfh1438a6dfza3O154z8TeEtd+IXjq9+\
FXxh8dav5Sx+MPFfj3wZpo8Raz4ks99jq/i+XxdZSGz8RaH4m0LRPlr/goX8E/G/wC0B+z/AB/Dn4f+\
GX8SeILvx74X1TdHc+A7WTQdP0uLVZr7W45PHUce5/KYWQTSdS0fU3Os7Xv5dJOq6ZqP7Rw7UwmX4/B\
ugqccMm1KfuxUoyg4qblbaMZJwbblKFlKc5Sc5efVUpxk3dyf/A0t/Xofzn/8E84fidP+2D8IYvg58T\
v+FOfEh/8AhP8A/hHPiR/whfh/4hf8I5t+F/jVtX/4o/xSRYav9s0EapYfvz/o/wDan2qL99BHX9hXw\
T/aK/a80rxNB4F+JVr8NfiLf3v2y58B+EtR8Q2umfEz4l6Jp2nXHibxfbeGfj/pPgPwd4J8bfHXTLPS\
tf8A7K+Ht98M/hppuqeHruy1gfEa7Hhfx3f2fwv+wZ+yH4U/Zs+GWlatqvw/g0D45a9p2q6P8QPEt/q\
dtrmuXum2vi/W7zRbO1m0/Wr/AE7w/p0+kDQZp7TSpUjnaws/7SkvbyxjnT7C0fw/qPxb+OvwV8MeBN\
P1u41j4RfGXwz8S/GfxGs/D+rX3hD4T6V4c8LavqHiDQ9W1u7t4dA1nx14n8G+KbLwmvhs6i/iTSdJ+\
Ott8QLbSJbLRoLo3xRiMDmlfETnQpypYSlKKqzjFv3HOXMpwan7KUmkoxm5NNuklUqWaoqUFHVptrT7\
unf+nofsN+zN8Ufh98WbrWNf+HfivSvFFjpcV/4d8QQWcktvrfhDxXZN4fvdV8EeO/DOoRQ6l4B8f6f\
DqViuqaBrVpYa1pU1wLfUrG1uA0Q+va/OfwDHJf8A7feky+GUZYvCn7H/AI4j+Nslkp09JpPiD8aPhu\
37LieJHYRf8JY0a/DL9sE6IE+2/wDCPC618y/2Z/wk8P8Aa/6MV+J5lRhSrw9m2o1YRmoyacoJ3SUml\
G7aSnF8q5oSjK1mejBtx16aBRRRXnlhRRRQAV80fHH4G6n4t1O0+LHwou9G8N/HXw1o8OiW8+tzXlj4\
K+LngqxvNQ1SH4RfF2bSrC7uYdBTUdV1m68N+JLWzvtY8Caxrl5qemWesaHrHjLwb4y+l6K1o1qmHqK\
pTdmtGnqpJ7xkuqfVfrYTSkrM/G34uz/D7Wxow/bZ/ZH8Y+Ar/wAE/wBs/wDCJfGy48GQfGL4feBLuI\
2H/CefFL4a/tK/A46nrf7Lvg7TZtL8PatbeOfHVv8ACHVYbKwstfSHS7vQNYTw95r4I/Zo+FPxv0aXx\
V8DP28vi54v+Hmjanc+DtOk+Enin9kL4oeGPDU2kWtjqMPgy88e337PfiDV/E+vWGh63oZmvPEuu6x4\
mu7e+tL3WtU1C5uftk/7uV4L8Uv2Vv2YPjj4gs/Fnxr/AGcPgL8YPFWnaPb+HdP8TfFL4P8Aw9+IHiC\
x8P2l7qGpWuhWes+LPDt3c22jxajq+q3EdqkiwJPqdxKqCSaRm+gwuf8AsYqCVTCr+441qcfKFGtdxc\
r3lL2zd23azUVjKjfVO/ro/vX+R+O/jX4LfsVfCDXE8MftUftv+J5vEt7pNnr3hjw98Xf2sPBP7MWua\
Xod3eanp9xrWm6T+zw3wxuPFek39/pUsAudcj1mG2m8OSxaS9g8mqrd/T3w4+KXw4HhvR/ht+w78FZP\
ij4ct0um8HXXwY8GW/w3/ZB0i01jUrifV/FEH7RZ0K18Ba14WsfHOsvD4os/h/ceNfG1lfTaybbwVrG\
paLrtnZ/o38Lfg18H/gd4fvPCfwU+FPw2+D/hXUdYuPEWoeGfhb4F8L/D/wAP33iC7stP0261280bwn\
pdpbXOsS6dpGlW8l08bTvBplvEzmOGNV9JoxWfLER5KkK2KUHeKqVVGle1r+wpwSh1uoVU29XLV3I0b\
dUvRa/e/wDI8N+BHwTs/gxoXiiS81v/AIS/4jfE7xWPiL8YPHi6WPDtn4w8fN4W8MeCYbjQfCcWoXcX\
g3wdpngvwX4Q0PRNLF3fXcGleF7SbW9X8Q+I7jWfEer+5UUV89Vq1K9SVWrLnnPd6LZWSSVkopJKMUl\
GMUkkkkjZJJWWiCiiisxn/9k='
	$begin 'DesignInfo'
		DesignName='HFSSDesign1'
		Notes=''
		Factory='HFSS'
		IsSolved=true
		'Nominal Setups'[1: 'Setup1']
		'Optimetrics Setups'[0:]
		'Optimetrics Experiment Types'[0:]
		Image64='/9j/4AAQSkZJRgABAQAAAQABAAD/2wBDAAEBAQEBAQEBAQEBAQEBAQEBAQEBAQEBAQEBAQEBAQEBAQE\
BAQICAQECAQEBAgICAgICAgICAQICAgICAgICAgL/2wBDAQEBAQEBAQEBAQECAQEBAgICAgICAgICAg\
ICAgICAgICAgICAgICAgICAgICAgICAgICAgICAgICAgICAgICAgL/wAARCADIAMgDASIAAhEBAxEB/\
8QAHwAAAQUBAQEBAQEAAAAAAAAAAAECAwQFBgcICQoL/8QAtRAAAgEDAwIEAwUFBAQAAAF9AQIDAAQR\
BRIhMUEGE1FhByJxFDKBkaEII0KxwRVS0fAkM2JyggkKFhcYGRolJicoKSo0NTY3ODk6Q0RFRkdISUp\
TVFVWV1hZWmNkZWZnaGlqc3R1dnd4eXqDhIWGh4iJipKTlJWWl5iZmqKjpKWmp6ipqrKztLW2t7i5us\
LDxMXGx8jJytLT1NXW19jZ2uHi4+Tl5ufo6erx8vP09fb3+Pn6/8QAHwEAAwEBAQEBAQEBAQAAAAAAA\
AECAwQFBgcICQoL/8QAtREAAgECBAQDBAcFBAQAAQJ3AAECAxEEBSExBhJBUQdhcRMiMoEIFEKRobHB\
CSMzUvAVYnLRChYkNOEl8RcYGRomJygpKjU2Nzg5OkNERUZHSElKU1RVVldYWVpjZGVmZ2hpanN0dXZ\
3eHl6goOEhYaHiImKkpOUlZaXmJmaoqOkpaanqKmqsrO0tba3uLm6wsPExcbHyMnK0tPU1dbX2Nna4u\
Pk5ebn6Onq8vP09fb3+Pn6/9oADAMBAAIRAxEAPwD+/iiiigAooooAKKKKACiiigAooooAKKKKACiii\
gAooooAKKKKACiiigAooooAKKKKACiiigAooooAKKKKACiiigAoor5G+MXxz8Z3HijUvg7+zvL4Om+J\
Hh7+z7n4lfEbx54f1rxn8L/gvFfadZ6/onhTXPDHhrxf4fvPiD8XNc0e+0u5tvDVnr2kHQPD2tw+MPE\
mo2cN94K0Dx/vh8PUxNT2dOysryk9IwirJyk0nZK6WicpSajFSlKMWm1FXZ7b8VfjJ8L/AIIeHLbxV8\
VvG2ieDNJ1LVofDnh6LUp5J9c8aeL7yw1HUtJ8BfD3wrp8U2qfEX4j6jbaTqI0nw5oVnqGuavNatbaZ\
p93cFYj8qaj+1t8bfFm+D4J/sgeMRDJ52o6V44/ab+JHgz4B/D/AMReGT8ml6jo2ieBYviF8Q9F8TXq\
XWnXkOg+Lfh/4Su7SyS+h12fRNctYtEus3wJ8GfD/hTxJd/EjxJq+sfFr43ato8vhnW/j18S9O8EzfF\
TUfB32yxvLPwHY3vgnwfomleC/h3bT6Vps6eHvDuk6Pok+pw3PiG9sLvxNqus6zqPsNevSw+BoK0qX1\
2otHKbnGn/ANuRhKE7X2lOV5LenB6GTnJ7PlXyv891933ng11B+2n492Hxn+0l4J+C+kzbtXh0P9mT4\
LaFceOdC1G42mDwhrPxc/aTv/HOi/EXwnZW1zeQzahZ/DPwZqmsXmn2OpxLoFp9s0C5xJ/2Z9O16VtV\
+IHx4/a+8eeLrrb/AGv4rg/ay+O3wZi1XyFFtYbfhr+zJ418DeB/DfkaZDZWx/sTwtpf2w2Zv9S+26v\
dX+o3f0pRXUsTUh/BUMM+9KnCnK38rnCMZyjs7Sk7tJu7SZFr7tv1bf4bHzN/wyf8PP8AopP7Yf8A4s\
C/bv8A/oj6P+GT/h5/0Un9sP8A8WBft3//AER9fTNFTPHY1WtjKq/7iT8vMLLsjwG1sP2w/h/5moeCP\
2n7T42b9t5qfhP9qf4VfDpP7T/srdPZeHfAnxD/AGYfC/w+/wCFV/2r513baprOueGPiT9j2adfaZoI\
+w6hp+u9lp37YHxP8GylP2hP2WvGPhvRxi7uviJ+zX4nuP2q/AOhadcK9pp1lrfhSw8EeFvilqniuXX\
Io4JbXwz8MfEul2VprFjqd5rkNnHrj6F6JRWdWdCpZV8FSnfTmhH2MktL8vsuWnzdnUp1EnumrptOS2\
k/nr+ev4nvXw6+Jfw6+L3hDSviD8KPHng74l+BNd+2DRvGXgLxLo/i7wvqjade3GmajHYa7oN5PbXU1\
vqdnd21wiSl4Li0lglVJY3Re2r81fFHwavo/GWp/Fb4N/Ejxd8EPi1qa2r61q/h+RPEnw1+Ic2madaW\
FhbfF/4K+IpX0Pxgk9vofhCx1HXtLTw98Q5NB8Haf4f0jx5ommwRxx/SfwO+Pup+PdTu/hv8WPCWjfC\
z466To03iefwZoni288ceCvGvgqO8sLGbx38IvHmq+E9AufG2g6fqOsaNpniS1utE0rWPDGsanZxanp\
39h6/4N8ReKvPxGBUYSr4WftaUVeUXZVKafdaKcVt7SC6XnCnzRT1jO+jVn+f+Xp+Z9L0UUV5pYUUUU\
AFFFFABRRRQAUUUUAFFFFABRRRQB4L+0/8AFLxB8G/gL8SfHfgmz0fVfiZFo9r4U+DHh/xFb3tx4f8A\
F3x6+JGsab8OPgJ4H102OoWTWej678ZPFngbR7q7mv8ATLOyg1t7u/1XS7GC41C28Q+Gnw/0T4WeA/C\
/gDw/d6xqlh4a0yO0n8ReJ7mw1Hxn4z1u4kkv/Evj/wCIGt6bpdlH4o+JPiHxHd6rrfiTWWtYbjWtd1\
/UNWu1N1eTM3o/7aPw+8R/Ej9mP4q6T4H06TWviP4U0/w/8Y/hPoH27TdNsfEvxj+AHi/w98dPg94W1\
+81a5t4IvCWqfE74deE9P1kG806R9J1G8jg1XSp2i1G14XwF438L/EzwN4L+JHgjU/7b8F/EHwn4c8b\
+ENZ+xajpv8Aa/hfxXo9nr2gan/Z2r2lvd2H2jSb+0l8m6ghuIvN8ueGORWRfbwaSy+Lh8Trz9pbsqc\
PZc3betyXte07Xs7Yz+Jemn36/odkn3R+P8zTqan3R+P8zTquP2vVkhRRRVAFFFFZ1OgFeiiiip0Agb\
qfqf518wftT6nN8M/Ai/tN6CP7P8Xfswy23xXv9dsCsfiG++BXhvxB4c8UftP/AAx02OaNrXX/APhKv\
gh4W8UWNjpOq40lvFFl4Y1x7jSdX8P6L4h0X6fbqfqf518m/t0kXX7IP7RfhaD95rvxO+FHir4JeBrH\
7v8AbnxO+O1k/wAGvhV4Z+1PiHTf7V+JPjrwrpv228kt9Psf7U+2ald2dhBc3UPTgEnj8HB6xqVKcZL\
pKM2oyi11jKLcZJ6NNp6MH8MvJfqj9aaKKK+aOgKKKKACiiigAooooAKKKKACiiigAooooAxfEn/Iu6\
//ANgXVf8A0hnr8q4Lj/hli/1/VLnM37NHivxT4t8d+J9Uk/eah+zv44+IHifVvG3j3xlr94+ZdY/Z/\
wBb8Z+INd1fV9RuGlu/h5qmtXeoXks/w1up5vhb+qniT/kXdf8A+wLqv/pDPXyXF2/3R/SvTy6s6TqR\
lH2lGpbmhe17bSTs+WcbvllZ2u01KEpwlnON7dH/AMFF7w9r2h+KtB0XxP4Y1nSfEfhrxHpOna94e8Q\
6DqNnrGh69oesWkOoaTrOjatp80lvqmk3VhcW89tcwSSQzwzpLE7IysdivlPWPgNr/h/W9Y8Z/s+fFH\
Vvg74k8QatqOveIfBuvaXefFP9nzxZrms3k13q2s618G9Q8S6ZP4N1aW/1XxTq9xc/D7xF4Fm17xN4h\
fXfGj+K3ja0lgX49fEf4Xf8Sz9of4QeK7m2i/0bTPi7+zd4L8f/ABz8DeLZ0/0eyTVfhP4I0HVPH/wo\
8V36afrWpz6dJo3ifwfoVm1jpr/E/Wdau4rWT1Y4eNW7wtVVnJ3VN+7VXlyv3Zu+3s5Sk1aTjHWKyd1\
bmVr/AHH1nRXygP26f2PLT/R/FX7R3wo+F+vR/wDH/wCBfjf4qsfgN8UND3/vLX/hJ/hR8Z20HxL4V+\
02T215Zf2lpVr9u0/ULTUrPz7C8tbmb6Z0HXtD8VaHovifwxrWk+JPDXiTSdO17w94h0HUbPWND17Q9\
Ys4dQ0nWtF1bT5pLfVNJurC4t57a5gkkhnhnSWJ2RlYzVw2IoJSrYedGMtE5QlFN9ldK4Jp7O5rUUUV\
y1OgyvRXzPr37ZP7LWg65rPhBPjp8PvFvxD0DVtR0HUvhJ8LtZX4w/Gxdc0W8msvEGjWPwS+FMes+LN\
W1bTHtNQl1W3tNGnm0q00i+vdRS2s7G8ngyD8b/i/8S/9A+BfwI8V6FpWocWXxp/aQ06f4UeBrPTj/w\
ASzU9V0r4KXd4nxO8S+K9N1uYyQeHPEfhv4d6X4is9BvpbXx1pdpdaHqOq9csDirRlUouhTevNU/dx7\
6SnyqTa1UY3k0m0nZi5lsnd+Wp9J6/r2h+FtE1vxP4n1nSfDnhrw5pWpa94h8Q69qNnpGh6Doej2k2o\
atrOs6tqE0dvpek2thb3E9xcTyRwwQwPLK6orMPm7QtG1z41+M/B/wAYPG2jar4S8D/DvVNT8R/AX4f\
61p15oPjO51zWvCfiXwHe/Gr4pafewxX3hjVbvwN4y8Wab4c8F3CwTaNpPiq81XxrbN4wvrDw58NZ9F\
/Zs0TU9b0fx38dfE2rftB/EPQ9W07xL4em8bWlpY/Cv4b+JtNvYdY0nU/g98ENPLaF4P1XR9bk1g+H/\
FGqp4i+JOn6brUukX3j/V7MKK+iJe/+6f61nOdLDxlHD1HVqzXLKdnGKi1yyUE/eakm05SjF2bioq7b\
uEW3eSstHb/P0sfZ1FFFfOGwUUUUAFFFFABRRRQAUUUUAFFFFABRRRQBi+JP+Rd1/wD7Auq/+kM9fJc\
Xb/dH9K+tPEn/ACLuv/8AYF1X/wBIZ6+S4u3+6P6V2YX7RMt1/XVFxPuj8f5mrVVU+6Px/matV2Gcvs\
+iCvm7XP2Lf2OfFWt6x4n8T/sm/s0eI/EviPVtR17xD4h174EfC3WNc17XNXvJtQ1bWdZ1bUPCslxqm\
rXV/cXE9xcTySTTzTvLK7OzMfpGpk+6Px/ma6KVevQjehWnRctG4ScW1rvZq5DSe6ufKn/DB/7Dv/Rm\
n7KX/iO/wh/+Y+j/AIYP/Yd/6M0/ZS/8R3+EP/zH19W0Vp/aOYf9B1b/AMGz/wDkhcsf5V9xhaDoOh+\
FtD0bwx4Y0bSfDnhrw5pOnaD4e8PaDp1npGh6Doej2cOn6To2jaTp8Mdvpek2thb28FvbwRxwwQwJFE\
ioqqNWiiuao3Kcm3dvVt7tlx3RVf7p/D+YqnL3/wB0/wBauP8AdP4fzFU5e/8Aun+tZvb5r8zWPT0X6\
n2dRRRXkFBRRRQAUUUUAFFFFABRRRQAUUUUAFFFFAGL4k/5F3X/APsC6r/6Qz18lxdv90f0r608Sf8A\
Iu6//wBgXVf/AEhnr5Li7f7o/pXZhftEy3X9dUXE+6Px/matVVT7o/H+Zq1XYZy+z6IKmT7o/H+ZqGp\
k+6Px/mat/BH1/wAyR1FFFQBXoooqp/Exx3XqVX+6fw/mKpy9/wDdP9auP90/h/MVTl7/AO6f61D2+a\
/M1j09F+p9nUUUV5BQUUUUAFFFFABRRRQAUUUUAFFFFABRRRQBi+JP+Rd1/wD7Auq/+kM9fJcXb/dH9\
K+tPEn/ACLuv/8AYF1X/wBIZ6+S4u3+6P6V2YX7RMt1/XVFxPuj8f5mrVVU+6Px/matV2Gcvs+iCpk+\
6Px/mahqZPuj8f5mrfwR9f8AMkdRRRUAV6KKKqfxMcd16lV/un8P5iqcvf8A3T/Wrj/dP4fzFU5e/wD\
un+tQ9vmvzNY9PRfqfZ1FFFeQUFFFFABRRRQAUUUUAFFFFABRRRQAUUUUAYviT/kXdf8A+wLqv/pDPX\
yXF2/3R/SvrTxJ/wAi7r//AGBdV/8ASGevkuLt/uj+ldmF+0TLdf11RcT7o/H+Zq1VVPuj8f5mrVdhn\
L7PogqZPuj8f5moa+PP24P2ptQ/ZQ+EOieKfDXgfVfiF8QfiP4/0j4SfDLw3pdvpmoGbxrr+geKfE0F\
1NoN/wCK9Fn8aXkWheDtebSvDOmahbax4u106V4U0y50+71qPU7Lqw2GrYyrQwtCPNWrS5YptJddW3Z\
JJXbb0STZDaim3sj7Lor+V2P9vr/goH8dD/wmPw68QftTeG/C1+kmpaRr/wCyH+yN+zH+2b8L9d0e9j\
a58PaV4g8Jx+OrjVP2WfivaeE7fQtQ8ReC/EnxK+IGunUvGxdYfDOmR6TZajufCf8A4LcfEv4KeOfCv\
hH9sfT9JvPC3iHVG0fVtFt7vwt4u/aV+D8MQtbLXvF3x31D4U6D4d8MaRcWfjK313TYPh7D4L0fx3p1\
jZXlx4kS1udL0U/ED6OXBeb8s/YzoYqvTTcqVOcnUWl7JOEYybSbahKXK/dnyzai8vbw6ppPq9vz8/6\
R/T9RUUE8F1BDdWs0VzbXMUc9vcQSJNBPBMgkimhljYrLE0bKyspIYMCCQalr5SfxM3juvUqv90/h/M\
VTl7/7p/rVx/un8P5iqcvf/dP9ah7fNfmax6ei/U+zqKKK8goKKKKACiiigAooooAKKKKACiiigAooo\
oAxfEn/ACLuv/8AYF1X/wBIZ6+S4u3+6P6V9aeJP+Rd1/8A7Auq/wDpDPXyXF2/3R/SuzC/aJluv66o\
uJ90fj/M1arwz4h/Hz4e/DjW7PwPNcar41+LGraVBrPh74L/AA40uXxj8U9Z0q/vb7SNJ8QXfhvT3Ce\
B/h/ceJLE6VJ4x8T3OheCtM1G7gg1rxHpglWSvmz4tfFjx/o1ppOrfG/43Wn7G2i+JPt918OPhN8GtD\
8M/Hv9rPx7/ZMmmSXdxd2etfDrxdpuqnT9H8U23/CWeE/A/gXxd/wj9zoUGvQ/FS98OPe27+zh8BiMQ\
6aUfZ+2+C6k3P8AwQhGVSa7uEHFW1aMZySt1sl8vV7H6DV+B/8AwcWyLD+xN8KJHaRUH7VXgoM0Sxuw\
D/CH46ISYpRtnT5vmjbCyrmMsobcOp8T6n4p+JUlyngdP2qTqlz89z+0R+0X+1B8bPhLa+I7JLt28Pa\
r4T/ZB/Y5+LvgTTI7Sfwzp9rZ3Npqtr8JNa01tTs9V1nSdd8QJr9nP+R//BVz4ceJ/DPwD8A+IvEsPw\
K1jXrj41eH9LvviL4U+D/xJT9ofxRNceDPHs+nw+Of2hvjN+0X4+8VePfD9nZaZFbWml318yQxafpNv\
b3EFlo1hZx/dcL5E8PnOVV6mJ5alKqnyOC960Xs1UbSbbSU4wnpeVONzmqz5qcklo1/l/Wl0fmF8Rvi\
x4EuPG3jHSfjX8BLrxr8QfCeu+KNMvPiJq1948+BPxs+IPjfw7q0+i6TfftWeBpfFfibR5dQe307/it\
NM8OW/h3xjrOryXF/qPxHk8QPq2tav5l4z+LPxF1nwVceHdK8N2Xw2+BOv3sEGmfDfw1pviF/hfL4y8\
JweH9S1Txbo83xB1vW77Uvi2LfxHpr32uPq134gs9D8bDw9b3ll4NubTRExNF8CyahAGsvAXxB+Izaf\
dPaalfeBZ5pPCem3yOLqbw3ZahaeF9W/tcQxXELy3cV1DHK964tVnt0g1K+5LxPpenaZamzsLaQz6dr\
mow6pcX+h+IND8S6dc3EFtbDw14psL3V7rTtNNre6Lq8mnx2jzXkyXl62pXAaK3s7P8AZqeDpU/Z6Ob\
hbSTk4prZwpuThTs/h5IrlXuxsjhbvfp/X4n+mh8MDCfhr8PDbx2MVufA3hIwRaXKk+mRQnQNPMUenT\
xwxrNYqm0QuscYaMKQig7R3Nfhf8OPiV8a/h54d8NzSXP7RPw90FdF8O6rGnwz+K3h39tr4cnV7Oxhf\
XvFvxg8F/tV+ANI+LWkeCZbOPRAfBHwm8W397dWGl6naeH7fQfEs8Opa991fDL47/HLxL4ck8YeFoPg\
h+2F4JsdQex8Tar+z/ql/wDAf4xeEfEr2Fg83wsv/wBnr44eLtY0vT/HWkPqWjX2vx+Kvif4L1jTrPW\
rmyk8KLq2k21t4h/nLMMjxVCc6ntISjJveSja72lO7oxf932zk+ibul6cKi93R/1+P4H24/3T+H8xVO\
Xv/un+teSfD349fD74i63eeB4rjVvBXxX0nSp9a8QfBj4j6XL4O+KWj6VYXtjpGreILTw5qDlPHHw/t\
/El8NKj8Y+GLnXPBWp6jaTwaL4j1MRNJXrcvf8A3T/WvCrUqtGXJVpunPR2atpfRrun0a0e6Z0wadmn\
fRfqfZ1FFFeIWFFFFABRRRQAUUUUAFFFFABRRRQAUUUUAYviT/kXdf8A+wLqv/pDPX5e6r4h8Z/GrW9\
Y8FfB/wAY6t8O/BHhPU9Q0X4gfHrw5pnhPWtcufGeg3ctlf8Awu+C1n488N6zoWq6rpmuWslv408Ral\
pOq6To01jc+C9Ks77xg/iK/wDht9p/tafE7VvhB+zj8W/G3he30q/+IA8Lt4Q+Eeia7bX1zofin44fE\
rULH4bfAzwXrP2C9tWtNK1v4v8Ai3wTpNxdTXun2dlDrL3d/qem2MFxf2/hfwn+G+h/CL4e+E/hx4eu\
tV1PT/CukR2U/iDxFPZ3vizxhrdxLJqHibx5431WxsbZPEHj/X/El5q2ta/qhgjm1XWddvtRuAZ7qVj\
7GAiqOHli5RU5Sm4U1JKUbxipTlKLTT5VOCimmnzNtPls85u8ox6dfvVvyPnn4ma14e/ZE+Hnhrwv8J\
tF8zxt8afiVe+D/DHiT4l+JfHnxGF38Qn+Gfi/xvc+OPjD408SeI7/AMWfEb+z/hv8Ibyw0y2uNVa5v\
f8AhH/DfhFdZ8L+HlTW/D/ybp+n6zcazrvjbxtrv/CY/Erxh9hbxb4tNi2l2j2ultfPoXhDwhoT311/\
wh3w10f+1NUTRdFS6umhbVL7VNUvtY8S6xr+v6v7L+2xot9o/wAV/wBm74uXcefBmm6V8YPgXrV9Ekx\
Hh/xT8bNU+DfijwBrOvXUsS2mleFLvVfglfeG47iW5W5uPFHxD8KaPZWd3Jq7yWnm9fd5PTh9SpYrm9\
piMVz+0m9ZXjUlFQcnd25Ywk1fVuLados5JfE1so7fcTJ90fj/ADNfnz/wUr/Z++KH7Rf7P+i+FfhHp\
Wn+IPFfhn4n+HfGknh691qz0CfXNHg8P+LvC2oWWmahqdzb2i3iHxXBcSJdXlmj2djdCKZ7r7Pa3H6D\
J90fj/M06vcwuIqYTEUcTSSdSjJSSaunbo0mnZ+TT7MmSUk09mfxS/FD4XfEHwvb3eoeLLfTtH1HwI8\
mi3mg+L/iX4bt/Etr4euNYNp4PsvCnwI+JVzZ+O9C8OLp99HdW0GoaXPcNpuowaxLDZ2jtM3V6J8Cfi\
P8ZfF+vfDf4a6Tf/ETxZ4e0LwtpmmaZafEP4cfE5vD1tBJd3g0fT/Hum+OrTSY/hlFpCzy3Wv2Vk9pp\
ety6T4Ula1l1qK51P6K8E/CzXvib+1F8NNb+I3xFHxy8B2XxL+G3g7RfEvxJ1vxj4m1PxR4T0v4iaH5\
M114c8eJcm30fxCj6y0ug3d3Jb2B8c3EYW6kgCT/ANQnhbwj4T8D6NB4d8FeGPD3g/w/ay3U9toXhbR\
dN8P6Nbz3txJd3s0Gl6TbQwQyzXc0ssrKgMkkrO5LMSfvM0zqrl0KMPZxq1q0eZNqUYr4d03zN73Vov\
VfDy+9zQpqd9bJGlpVi2maXpumtcPdtp9hZ2LXUiJE9y1pbxwG4eOIbY3cx7iq/KC2BxXJax4e1nRfG\
3hn40/C5dA0b4zeB/8AR7HVNTt2sLD4ieDGtdag1P4M/EjXtIs31OX4a3s+uXGoW8cf2qHRvEulaN4o\
XS9Vn0ddNve8or89vfm5kpKaaknqpJ6NNdU1ujqtt5H2r4ff4Oftn/Az4feNfEfgiHV/D+vw2fjHR9H\
8TW/2Dx58IfiXpEWqeHdWGma3pVwmo/C/43+EvEUnifSH1XRr2x1vw/rGmXi2N/a3UPmCv4U8X+J/BP\
iXTPhB8YNUOra5qovYfhP8WJbLT9K0/wCNOn6Vp95q95oOv2ekWlvYeGPj9peg6ff3er6RaQWmmeJdM\
0q78YeD7S1sLXxZ4T+H3j3/AAT+sbqPwb+0FrlpF5PgTxT+1B49vvhysLxw6c1r4c8G/Db4efFaXTdF\
Vw+hb/2j/BXxua9WW3tm1PVXv9fjF3Bq8OpX3pH7bKjRv2Zvit8VbD9x4y/Z48J+IP2jfhzqcZ8mez8\
b/BbQdV8bWWlT3tvsu7bwp4g0nTdZ8K+KYLC5sbzVfB/jzxBoaX1pHqksy/FYjD044+vlik5YeVXlp3\
d3RnNqyv0cZNQrR+3yu8VOMHDaEmkp9evn/XQ/VyiiivizqCiiigAooooAKKKKACiiigAooooAKKKKA\
PBf2n/hb4g+MnwF+JPgTwTeaPpXxMl0e18V/BjxB4iuL238P+Efj18N9Y034j/ATxxrosdPvWvNH0L4\
yeE/A2sXVpNYanZ3sGiPaX+lapYz3Gn3Pgvwz8f6L8UvA3hnx9oFprGl2PiTTEu5/Dvie20/T/Gfg3W\
oJZLHxL4A+IGiabql7H4W+JPh/wARWuq6J4k0Zrqa40XXdA1DSbthdWcyr96V8U/Ev9nrVvAer658X/\
2dbDVbvW9T1XVPEHxK+AM3i++h8B/FODWL641zxHqfwo0fxXr6eH/gj8cZPEV/r+ux3enjQ/DXjrW/F\
WtQ/ER01TXLD4ieCvUwdenKi8JVn7N87nTk7KPNKKjOM5NrlUuSHLJ3jFr3uWMpTjEovmUl03/r7zO8\
e+AfCHxQ8I6z4E8d6LDr3hfX4raO/sHub2wuYbmwvrXVdH1jR9Y0q5gvfDviXTtasdO1DStV0+4tdS0\
nUtLtNS027tb61t7iP8ofFS+JfgANT0f4+NquieHtE1bxBbaF8ffENlotp8J/F/hG31jWZ/CeseMPiB\
4cdNI+GPjUeEp/AGna1H4ssPAdlr/jvxFd6R8ONM13T0t2X9U/h78TvAHxU0m81r4f+KtJ8TWuj6vL4\
c8S2dnM8GveCvF9nZafqGr+AviD4Xvo4tS+HnxG02HVLFNY8Oa5aafrmjXM/wBk1XT7O6R4V9Cr28Bm\
OIyyUqM6TlSnK8qcrxlFpLWLafK2rKV4vmilpdRceeUVKzTsz8o5bee0mmtbqCa2uraaW3uba4jeGe3\
nhkaOaCeGRQ0UySKysrAMrKQQCKjr6b1z9g39mm6gEfgfwjrXwMltYbmbRrf9n3xp4s+DXg/SPEk6KI\
/HE/we8E6vbeBvGXjBWttJWe58SeGNbi1S18P6dpetwano9lb6enmOqfsP/FfR/I/4Vz+1jq+pfaPN/\
tn/AIaH+DHgP4l+T5Pl/wBnf8Ih/wAKKv8A4Uf2Ju82+/tD+1P7f+0+XZfYf7K+z3n9o/TUs5yypyqe\
Ilh29/aU5W+Xsva6etmn3WpDhJdL+n/BsfFGgfsmfs9+F/F1p430H4c2lhrthrEuv6dENe8V3HhzTdW\
eaW5gutN8F3evSaNp4tbqRZrCOGwSLTpra3msEtpLa3aL6Krt/wDhjn9qT/o5z4Bf+IjfET/6M6unt/\
2DNcuYILjW/wBr79oWDWbiGObV4PBnhb9mPQvB8Opyosl/F4U0TxZ+z94h1XR/DS3bSiwtdT1/XNQt7\
URQ3usancpJez9dfOsFVcXVzT6y4qyusRJpdlz01ZeSJUGtFCy+X+Z4F4o8V+FvA+hX3ijxp4l0Dwh4\
Z0v7N/aXiLxRrOneH9C077beW+nWf27V9WuYbe087ULu1gi8yRfMmuY4ky7qp2Phf4C8X/tMuZvBeu+\
MPhh8HreFbm8+NVn4XsrLxH46uLiBbzQdP+Adl8TvCN9pXibwfcWk2naleeOptJ1jwxfaVfW2m+ETre\
oalqWueCPtn4XfsjfAf4V6zpHjSx8F2njT4s6R9qlh+N/xNS28d/F+K71TSZtI146B4x1m2Z/h3oF7D\
e61I/hzwrFoPhWyfxJqaaVoWn299cQP9LV42Kz6moyhgqUud/8ALyfLZelO0k/KUpdfgTVy1B/a08v+\
Ccb4D8AeEPhd4O0bwJ4E0WHQPC+gQ3CWFglxe39zNc399c6rrGsazrGq3M974i8S6jrV9qOoarquoXF\
1qWralql3qWpXd1fXVxcSeFfth2Uni74D+Kfgpp5d/EP7TtzpX7LmgJZxtqGs6cnx7vE+HnjTx9o/hq\
Aifxgngj4Y6x468fappsMlsJdB+FmrTXeo6Rp8F5q9h7V8RPif4A+FWjWetfEHxXpPhm11jVofDnhqz\
vJnn1/xt4vvLLUNQ0jwF8PfC9jHLqfxD+I+pQaXfppHhzQ7TUNc1m4g+yaVp95dOkLdZ8DPg74ouPGc\
X7RHxi03/hHviRN4O8QeA/hz8NbbUNOvovgv8L/GeteEPEvifQ/Fet6BeT2fjj4ueINY+H/gK88S3Nt\
dX3h7QD4R07w34PmvobPX/Gvj/wCdjXlh5f2hiJNuNRzjzXcqtWL5kk3rJc1nVle0Y3u+eUIy1Ueb3V\
/wy/rY+uaKKK+aOgKKKKACiiigAooooAKKKKACiiigAooooAKKKKAPnr4v/swfCX4yaza+NtW0zU/Bv\
xe0fR4NC8M/HT4Z6pL4I+MGgaTp91qeraN4en8V6bGV8dfDy18T6pJrDeCvFdtr/gXVNUtbe513wxqo\
iWOvnzUPg7+2v4JYyeFfH/7Ov7QmkwOmjaT4c+I3hvx5+zV43j0mCMrZeM/G3xl8C3HxE0bxr40MFlB\
Hqmn6N8L/AAZpGo32vXGqaYfDdlYW/hy8/Qiiu6jmOJpRjTbjXow0UKkVNJdoy+Omuv7ucCHCL1tZ91\
/X5n5h3Xx+8R+FfL/4W1+yx+1x8K/t+7/hH/svwdT9pD+3vsu3+1fM/wCGJfEnxR/4Qz7L9o03H/CTf\
2H/AGj/AGif7F/tP7Dq39n5U/7cP7ImlStYeNP2h/hb8JvEsG3+0vh/8dvE1p8AfiroHmqJrP8A4Sr4\
SfGv+wPE3hP7VYSWt7Y/2npNp9v03UrPU7Lz9PvbS5m/VGiupZjhJ2lVwMlNdKdblh5WVSlWmtN71JX\
d2rK0VPs30l96/wAmvyPyp/4bx/Yc/wCjzf2Uf/EifhD/APNhT4/26f2MLyRLTQ/2qv2f/GGtXTrb6P\
4S+H/xX8FfETx54p1SciLT/Dngn4f+BdY1HW/HXi6+u2httN0bR9PvtV1O9uobLT7O5u54YX/VOir/A\
LSwH/QDW/8ACiH/AMzC9nL+dfd/wT80NP8Ai38WfiSwtvgJ+zF8WvEkUzvZr4++P+laz+yT8LdE1mzT\
+0NR0fxRp3xa8NH4oMh0Y232HVPDvwr8S6DealrFppr6ta/Z9futB7DT/wBn39q74hgXXxM+Pnhb9n3\
S5ke6g8FfsveEdD8f+N9E1S0f7BbWmqftBftH+DdR0Xx54RvbH7ZqNxaWvwd8KarZX13YWEGvXVnpV9\
ceJPv+isp5rNaYbDU6HTmlH2s2u0vac1O99eaFKD0smk5J0qa6tv8AD8tfxPnv4Q/sw/Cb4OazdeN9K\
0zU/Gfxe1fR59C8TfHT4m6pL43+MGv6TqF1pmr6z4et/FepRhfAnw7uvE+lx6wngnwpbaB4E0vVLq4u\
dC8MaUJmjr6Eoorzq1atiJupXqSqzfWTbduiXZLolotki0klZKyCiiishhRRRQAUUUUAFFFFABRRRQA\
UUUUAFFFFABRRRQAUUUUAFFFFABRRRQAUUUUAFFFFABRRRQAUUUUAFFFFABRRRQB//9k='
	$end 'DesignInfo'
$end 'ProjectPreview'
