# Supplementary material for: A Displacement Sensor Based on a Normal Mode Helical Antenna
Source: Sensors (Basel). 2019 Aug 30;19(17):3767. doi: 10.3390/s19173767 (PMC6749469; doi:10.3390/s19173767)
Supplement: Supplementary file 1 [file sensors-19-03767-s001.zip › sensors-571672-sup/original experiment result/1A1.csv]

# Version 1.00
#
freq[Hz] db:Trc7_S22 ang:Trc7_S22
2.405000050000000E+009 -1.260174085873557E+000 -1.136528541073112E+002
2.405250050000000E+009 -1.323456265835375E+000 -1.152636358664525E+002
2.405500050000000E+009 -1.314446070496185E+000 -1.161012757955244E+002
2.405750050000000E+009 -1.314350288690829E+000 -1.149310576473946E+002
2.406000050000000E+009 -1.339921816293230E+000 -1.153029037327590E+002
2.406250050000000E+009 -1.339112734746664E+000 -1.180008253616497E+002
2.406500050000000E+009 -1.356930731842189E+000 -1.163166786226705E+002
2.406750050000000E+009 -1.357037121919529E+000 -1.164195144361801E+002
2.407000050000000E+009 -1.382437564715472E+000 -1.172657931975976E+002
2.407250050000000E+009 -1.364068183083167E+000 -1.168493318682908E+002
2.407500050000000E+009 -1.359131374976721E+000 -1.169446505389998E+002
2.407750050000000E+009 -1.377096821798150E+000 -1.151771364990239E+002
2.408000050000000E+009 -1.395994850409016E+000 -1.160784289416447E+002
2.408250050000000E+009 -1.393601909007853E+000 -1.154992078259698E+002
2.408500050000000E+009 -1.423741538559213E+000 -1.179552894026008E+002
2.408750050000000E+009 -1.441077451559589E+000 -1.188729847472033E+002
2.409000050000000E+009 -1.423131604130168E+000 -1.174275562091898E+002
2.409250050000000E+009 -1.463227166839561E+000 -1.164188473143268E+002
2.409500050000000E+009 -1.454444610167445E+000 -1.185593076437873E+002
2.409750050000000E+009 -1.467015337924895E+000 -1.187244063664477E+002
2.410000050000000E+009 -1.440934852160904E+000 -1.187661500548512E+002
2.410250050000000E+009 -1.474924715911271E+000 -1.194299241319247E+002
2.410500050000000E+009 -1.506799750912988E+000 -1.192505758656074E+002
2.410750050000000E+009 -1.515778160340185E+000 -1.203263983081695E+002
2.411000050000000E+009 -1.544855333750458E+000 -1.195000986230162E+002
2.411250050000000E+009 -1.545433378422023E+000 -1.187578149945676E+002
2.411500050000000E+009 -1.554298016658404E+000 -1.185856604268168E+002
2.411750050000000E+009 -1.584053402301821E+000 -1.199074913981253E+002
2.412000050000000E+009 -1.613071985113882E+000 -1.203951750447098E+002
2.412250050000000E+009 -1.618526752963340E+000 -1.192867246456194E+002
2.412500050000000E+009 -1.638208220747327E+000 -1.207565607474626E+002
2.412750050000000E+009 -1.649208626139289E+000 -1.201426675652011E+002
2.413000050000000E+009 -1.658603730386978E+000 -1.215587227275936E+002
2.413250050000000E+009 -1.707522685994946E+000 -1.213244524597517E+002
2.413500050000000E+009 -1.734972452666969E+000 -1.212389335432593E+002
2.413750050000000E+009 -1.740853056414130E+000 -1.206933781353258E+002
2.414000050000000E+009 -1.726704990836628E+000 -1.224074398790260E+002
2.414250050000000E+009 -1.792572606207873E+000 -1.216350837304503E+002
2.414500050000000E+009 -1.797608538502079E+000 -1.223949439071198E+002
2.414750050000000E+009 -1.821203082724347E+000 -1.231642750074246E+002
2.415000050000000E+009 -1.834020599198212E+000 -1.228739606033987E+002
2.415250050000000E+009 -1.877624419738357E+000 -1.230084946014436E+002
2.415500050000000E+009 -1.903647458067598E+000 -1.220146040727403E+002
2.415750050000000E+009 -1.934493479491140E+000 -1.223407850804426E+002
2.416000050000000E+009 -1.967810290569955E+000 -1.238099535526002E+002
2.416250050000000E+009 -2.004566565999201E+000 -1.223546867258153E+002
2.416500050000000E+009 -2.038416340856212E+000 -1.230754590560684E+002
2.416750050000000E+009 -2.079845588664407E+000 -1.224410573241112E+002
2.417000050000000E+009 -2.113142736715893E+000 -1.233158284895835E+002
2.417250050000000E+009 -2.148970311900202E+000 -1.225992385958596E+002
2.417500050000000E+009 -2.163152935942109E+000 -1.246558341447235E+002
2.417750050000000E+009 -2.216297335937807E+000 -1.238929074841728E+002
2.418000050000000E+009 -2.276810116947115E+000 -1.238297048314937E+002
2.418250050000000E+009 -2.295876424029195E+000 -1.243784456115445E+002
2.418500050000000E+009 -2.340663933402001E+000 -1.246471994150725E+002
2.418750050000000E+009 -2.397109600159663E+000 -1.247181332926157E+002
2.419000050000000E+009 -2.404533377644067E+000 -1.245239164555337E+002
2.419250050000000E+009 -2.484005370084065E+000 -1.244580167167528E+002
2.419500050000000E+009 -2.537809527581219E+000 -1.250449540991560E+002
2.419750050000000E+009 -2.594321316766593E+000 -1.252215323795143E+002
2.420000050000000E+009 -2.629772544954725E+000 -1.252950721600085E+002
2.420250050000000E+009 -2.674318519652564E+000 -1.258778966154941E+002
2.420500050000000E+009 -2.712157251965717E+000 -1.271996229039335E+002
2.420750050000000E+009 -2.771274495590240E+000 -1.266998856323221E+002
2.421000050000000E+009 -2.801241197207083E+000 -1.271315554417082E+002
2.421250050000000E+009 -2.905647942160472E+000 -1.262291875212730E+002
2.421500050000000E+009 -2.961915483556173E+000 -1.265313250488863E+002
2.421750050000000E+009 -3.080097054506237E+000 -1.251616422630358E+002
2.422000050000000E+009 -3.126485800211092E+000 -1.258000939403308E+002
2.422250050000000E+009 -3.120204303233534E+000 -1.291723963959815E+002
2.422500050000000E+009 -3.142570062694877E+000 -1.282627513429071E+002
2.422750050000000E+009 -3.321133266581526E+000 -1.268572464089238E+002
2.423000050000000E+009 -3.371087806666063E+000 -1.271901205214553E+002
2.423250050000000E+009 -3.419965617161825E+000 -1.279039792547043E+002
2.423500050000000E+009 -3.519923378070581E+000 -1.269309422049017E+002
2.423750050000000E+009 -3.575522045175689E+000 -1.282365220987144E+002
2.424000050000000E+009 -3.707236724086794E+000 -1.261973293372223E+002
2.424250050000000E+009 -3.746659078726888E+000 -1.286147545834013E+002
2.424500050000000E+009 -3.842061235858069E+000 -1.275057845889271E+002
2.424750050000000E+009 -3.904873139844571E+000 -1.281011828030016E+002
2.425000050000000E+009 -4.008469386307030E+000 -1.273305039248365E+002
2.425250050000000E+009 -4.121830527280647E+000 -1.264834388665978E+002
2.425500050000000E+009 -4.196254869093673E+000 -1.269897488867168E+002
2.425750050000000E+009 -4.313772834130085E+000 -1.264102582483074E+002
2.426000050000000E+009 -4.406754771775022E+000 -1.275475374342295E+002
2.426250050000000E+009 -4.501906344655454E+000 -1.279582185520591E+002
2.426500050000000E+009 -4.598687984536606E+000 -1.259737233098670E+002
2.426750050000000E+009 -4.727868416799078E+000 -1.265323440398087E+002
2.427000050000000E+009 -4.808643095692315E+000 -1.259324279533918E+002
2.427250050000000E+009 -4.965741128522850E+000 -1.253249159174487E+002
2.427500050000000E+009 -5.056747548114976E+000 -1.255455580708650E+002
2.427750050000000E+009 -5.145510289872928E+000 -1.263100275335508E+002
2.428000050000000E+009 -5.194746521033774E+000 -1.267433321446992E+002
2.428250050000000E+009 -5.373895249426391E+000 -1.245706938519184E+002
2.428500050000000E+009 -5.448150266131309E+000 -1.245435405698760E+002
2.428750050000000E+009 -5.515255637628658E+000 -1.256386786673538E+002
2.429000050000000E+009 -5.610325044846872E+000 -1.253650380935205E+002
2.429250050000000E+009 -5.769314358496113E+000 -1.228916967677075E+002
2.429500050000000E+009 -5.921099091933042E+000 -1.234808351042555E+002
2.429750050000000E+009 -5.973831300092571E+000 -1.226866715313213E+002
2.430000050000000E+009 -6.075112084051801E+000 -1.230863199716536E+002
2.430250050000000E+009 -6.282646313344658E+000 -1.209652805420165E+002
2.430500050000000E+009 -6.343565836161549E+000 -1.209035781605642E+002
2.430750050000000E+009 -6.415396461313076E+000 -1.200904382179760E+002
2.431000050000000E+009 -6.508233645654624E+000 -1.185759639995365E+002
2.431250050000000E+009 -6.637756380559544E+000 -1.182346031369878E+002
2.431500050000000E+009 -6.739728985891584E+000 -1.163010595140600E+002
2.431750050000000E+009 -6.846401983122320E+000 -1.165903842546193E+002
2.432000050000000E+009 -6.849680193753315E+000 -1.157740826986053E+002
2.432250050000000E+009 -6.999487534809209E+000 -1.144947371056343E+002
2.432500050000000E+009 -6.966555161749802E+000 -1.134486532947838E+002
2.432750050000000E+009 -6.982595327449121E+000 -1.132326268537302E+002
2.433000050000000E+009 -7.111582462966660E+000 -1.103721472280463E+002
2.433250050000000E+009 -7.052241959110527E+000 -1.113222966916002E+002
2.433500050000000E+009 -7.139735270978584E+000 -1.102564037720352E+002
2.433750050000000E+009 -7.140297548097194E+000 -1.076499776605802E+002
2.434000050000000E+009 -7.189184865323002E+000 -1.067676089779280E+002
2.434250050000000E+009 -7.066076316901257E+000 -1.082918572919036E+002
2.434500050000000E+009 -7.152094958122228E+000 -1.056301360774789E+002
2.434750050000000E+009 -7.121576277089861E+000 -1.047633555687657E+002
2.435000050000000E+009 -7.088328948232304E+000 -1.031008069573629E+002
2.435250050000000E+009 -7.096017428937969E+000 -1.019612265909718E+002
2.435500050000000E+009 -6.974253356208821E+000 -1.012671726663481E+002
2.435750050000000E+009 -6.908491776898371E+000 -9.993717307994794E+001
2.436000050000000E+009 -6.888347203773590E+000 -9.962468816187477E+001
2.436250050000000E+009 -6.825270302789233E+000 -9.838578479742137E+001
2.436500050000000E+009 -6.813543002618665E+000 -9.772442136761025E+001
2.436750050000000E+009 -6.685679899170760E+000 -9.689558407814056E+001
2.437000050000000E+009 -6.635376760680474E+000 -9.614546688509222E+001
2.437250050000000E+009 -6.532404155143613E+000 -9.406475699108835E+001
2.437500050000000E+009 -6.412047459974039E+000 -9.410506261539069E+001
2.437750050000000E+009 -6.373142542461636E+000 -9.465380409958458E+001
2.438000050000000E+009 -6.230452105932344E+000 -9.312699923874359E+001
2.438250050000000E+009 -6.097334407291504E+000 -9.320194007677884E+001
2.438500050000000E+009 -5.988746096545392E+000 -9.277724097354327E+001
2.438750050000000E+009 -5.907018073786467E+000 -9.156920672417635E+001
2.439000050000000E+009 -5.816667225011424E+000 -9.245420007510468E+001
2.439250050000000E+009 -5.749453400399265E+000 -9.162664116227644E+001
2.439500050000000E+009 -5.645361927691873E+000 -9.045237100447653E+001
2.439750050000000E+009 -5.533881645133740E+000 -9.098313985535879E+001
2.440000050000000E+009 -5.442490166554757E+000 -8.971544352827414E+001
2.440250050000000E+009 -5.325474021334666E+000 -9.003123519887325E+001
2.440500050000000E+009 -5.223557296786647E+000 -8.896186600067301E+001
2.440750050000000E+009 -5.126332984143154E+000 -8.792557056159670E+001
2.441000050000000E+009 -4.978773475239634E+000 -8.991662188852870E+001
2.441250050000000E+009 -4.906443828368671E+000 -8.886763464435110E+001
2.441500050000000E+009 -4.827158292185677E+000 -8.888341603160509E+001
2.441750050000000E+009 -4.761285100099331E+000 -8.815899663816747E+001
2.442000050000000E+009 -4.686861644891917E+000 -8.698935070237496E+001
2.442250050000000E+009 -4.600271614778318E+000 -8.881558921071211E+001
2.442500050000000E+009 -4.522809361338053E+000 -8.717808014016210E+001
2.442750050000000E+009 -4.385332342067241E+000 -8.786900246751455E+001
2.443000050000000E+009 -4.287872835528282E+000 -8.813208826367736E+001
2.443250050000000E+009 -4.259496198719345E+000 -8.748328858788430E+001
2.443500050000000E+009 -4.189199905768777E+000 -8.829320490532534E+001
2.443750050000000E+009 -4.095320914908460E+000 -8.810162673090500E+001
2.444000050000000E+009 -3.946781011176260E+000 -9.011496559076748E+001
2.444250050000000E+009 -3.883718862722223E+000 -8.894900500799118E+001
2.444500050000000E+009 -3.864366242131786E+000 -8.920468720729562E+001
2.444750050000000E+009 -3.821265365674403E+000 -8.908639418455041E+001
2.445000050000000E+009 -3.762659428576125E+000 -8.874907661769261E+001
2.445250050000000E+009 -3.715182566701571E+000 -8.723266849467427E+001
2.445500050000000E+009 -3.575589443817129E+000 -9.088609074427230E+001
2.445750050000000E+009 -3.507270295581283E+000 -9.096421130923761E+001
2.446000050000000E+009 -3.549392553029939E+000 -8.824871199455015E+001
2.446250050000000E+009 -3.417346641171409E+000 -8.876801821821091E+001
2.446500050000000E+009 -3.366447613369370E+000 -8.949847258385550E+001
2.446750050000000E+009 -3.309775486240759E+000 -8.898798099907621E+001
2.447000050000000E+009 -3.236060383730267E+000 -9.094266457246377E+001
2.447250050000000E+009 -3.145283277479643E+000 -9.032304364449486E+001
2.447500050000000E+009 -3.063636020542436E+000 -9.117803811444283E+001
2.447750050000000E+009 -3.065203823570774E+000 -8.979569470537025E+001
2.448000050000000E+009 -3.036912178715939E+000 -8.942104721612976E+001
2.448250050000000E+009 -2.986585165977121E+000 -8.919186191591462E+001
2.448500050000000E+009 -2.916127780016880E+000 -9.045844645411744E+001
2.448750050000000E+009 -2.864394990994685E+000 -8.992141555160711E+001
2.449000050000000E+009 -2.804688652466801E+000 -9.094260375080759E+001
2.449250050000000E+009 -2.773179742674315E+000 -9.117622056004760E+001
2.449500050000000E+009 -2.712242075033707E+000 -9.137091884743359E+001
2.449750050000000E+009 -2.647554577818311E+000 -9.285651376329923E+001
2.450000050000000E+009 -2.674775040316721E+000 -9.064712201697530E+001
2.450250050000000E+009 -2.587955956061623E+000 -9.176203590157172E+001
2.450500050000000E+009 -2.561573776991042E+000 -9.185767088301692E+001
2.450750050000000E+009 -2.530057694956134E+000 -9.303181523358249E+001
2.451000050000000E+009 -2.502675012329665E+000 -9.086474333271751E+001
2.451250050000000E+009 -2.415631311141394E+000 -9.239429887809249E+001
2.451500050000000E+009 -2.391711519009307E+000 -9.250786912240601E+001
2.451750050000000E+009 -2.471565151943191E+000 -9.091464379755479E+001
2.452000050000000E+009 -2.398149281187980E+000 -9.078471617877294E+001
2.452250050000000E+009 -2.296945243275760E+000 -9.256971431620816E+001
2.452500050000000E+009 -2.331510970182425E+000 -9.170339360432079E+001
2.452750050000000E+009 -2.238692662407559E+000 -9.361384121605531E+001
2.453000050000000E+009 -2.193438826470807E+000 -9.479811503840713E+001
2.453250050000000E+009 -2.232688238042640E+000 -9.207927392586228E+001
2.453500050000000E+009 -2.186998320115146E+000 -9.402481045493062E+001
2.453750050000000E+009 -2.166706796249387E+000 -9.197281110635998E+001
2.454000050000000E+009 -2.085631335548837E+000 -9.579945639008595E+001
2.454250050000000E+009 -2.088753248097024E+000 -9.319007486628833E+001
2.454500050000000E+009 -2.108213712069290E+000 -9.312771915481542E+001
2.454750050000000E+009 -2.036130666440444E+000 -9.576600878617442E+001
2.455000050000000E+009 -1.995542199970920E+000 -9.529210438624321E+001
