# Supplementary material for: A Displacement Sensor Based on a Normal Mode Helical Antenna
Source: Sensors (Basel). 2019 Aug 30;19(17):3767. doi: 10.3390/s19173767 (PMC6749469; doi:10.3390/s19173767)
Supplement: Supplementary file 1 [file sensors-19-03767-s001.zip › sensors-571672-sup/original experiment result/1A2.csv]

# Version 1.00
#
freq[Hz] db:Trc7_S22 ang:Trc7_S22
2.405000050000000E+009 -1.304971737319668E+000 -1.145529676189798E+002
2.405250050000000E+009 -1.319183556691387E+000 -1.146911335216724E+002
2.405500050000000E+009 -1.319060329249398E+000 -1.155007203909742E+002
2.405750050000000E+009 -1.348234871516575E+000 -1.159060052955526E+002
2.406000050000000E+009 -1.340182392747782E+000 -1.162160940386151E+002
2.406250050000000E+009 -1.348335484484622E+000 -1.156004249015647E+002
2.406500050000000E+009 -1.360756127809580E+000 -1.152067287372364E+002
2.406750050000000E+009 -1.343243247627725E+000 -1.155653249330887E+002
2.407000050000000E+009 -1.366306410984705E+000 -1.153998384200055E+002
2.407250050000000E+009 -1.341964347314071E+000 -1.157424692537671E+002
2.407500050000000E+009 -1.379381003762104E+000 -1.171202625421281E+002
2.407750050000000E+009 -1.360447405318071E+000 -1.162766967234581E+002
2.408000050000000E+009 -1.397812952551411E+000 -1.169788228403377E+002
2.408250050000000E+009 -1.422156961156126E+000 -1.174455674167432E+002
2.408500050000000E+009 -1.421711186626683E+000 -1.190001957303997E+002
2.408750050000000E+009 -1.423756033571927E+000 -1.173236750911308E+002
2.409000050000000E+009 -1.444249522948113E+000 -1.195367409349566E+002
2.409250050000000E+009 -1.435713928450338E+000 -1.179336029743002E+002
2.409500050000000E+009 -1.439702464712603E+000 -1.194977491542580E+002
2.409750050000000E+009 -1.495417800333921E+000 -1.186283767681512E+002
2.410000050000000E+009 -1.490593774109502E+000 -1.174182440667780E+002
2.410250050000000E+009 -1.496005513801332E+000 -1.188666942910603E+002
2.410500050000000E+009 -1.515920659872040E+000 -1.185929597835861E+002
2.410750050000000E+009 -1.518836731586859E+000 -1.180468883618287E+002
2.411000050000000E+009 -1.538409224182176E+000 -1.186865591313074E+002
2.411250050000000E+009 -1.582255549371590E+000 -1.192399073775962E+002
2.411500050000000E+009 -1.592889924812876E+000 -1.187852873585946E+002
2.411750050000000E+009 -1.607478755025184E+000 -1.202963217742951E+002
2.412000050000000E+009 -1.613864734615611E+000 -1.196338763906768E+002
2.412250050000000E+009 -1.641853047091736E+000 -1.196269653079909E+002
2.412500050000000E+009 -1.640523657600579E+000 -1.204685495236939E+002
2.412750050000000E+009 -1.657124761462433E+000 -1.216930905945275E+002
2.413000050000000E+009 -1.673075221370019E+000 -1.211191466730571E+002
2.413250050000000E+009 -1.706283369379910E+000 -1.224229815745379E+002
2.413500050000000E+009 -1.738547037110410E+000 -1.211302036225599E+002
2.413750050000000E+009 -1.751921250789184E+000 -1.216498881592093E+002
2.414000050000000E+009 -1.757652887372302E+000 -1.205707751253749E+002
2.414250050000000E+009 -1.799469485605628E+000 -1.224538018411017E+002
2.414500050000000E+009 -1.840023733587936E+000 -1.225735719317748E+002
2.414750050000000E+009 -1.878184114296601E+000 -1.212135583965377E+002
2.415000050000000E+009 -1.890082561553336E+000 -1.231274324421592E+002
2.415250050000000E+009 -1.914006216651720E+000 -1.240988652219041E+002
2.415500050000000E+009 -1.915330083273291E+000 -1.237660515876652E+002
2.415750050000000E+009 -1.965816609366117E+000 -1.230572011617296E+002
2.416000050000000E+009 -1.996300368606675E+000 -1.245091475199240E+002
2.416250050000000E+009 -2.042707417970092E+000 -1.225602647527662E+002
2.416500050000000E+009 -2.056287495464790E+000 -1.245933749412512E+002
2.416750050000000E+009 -2.086286237761009E+000 -1.238680298608184E+002
2.417000050000000E+009 -2.117350295290570E+000 -1.240996113141221E+002
2.417250050000000E+009 -2.175440221334865E+000 -1.240813284696397E+002
2.417500050000000E+009 -2.181788054949154E+000 -1.251079835954226E+002
2.417750050000000E+009 -2.229396366994954E+000 -1.249860884709278E+002
2.418000050000000E+009 -2.288556291434051E+000 -1.238398258860482E+002
2.418250050000000E+009 -2.328685636072837E+000 -1.248679221176381E+002
2.418500050000000E+009 -2.362040940199873E+000 -1.257329353607788E+002
2.418750050000000E+009 -2.422940747057457E+000 -1.249700782498375E+002
2.419000050000000E+009 -2.448383011933889E+000 -1.259086620893018E+002
2.419250050000000E+009 -2.465218686130712E+000 -1.259974243321201E+002
2.419500050000000E+009 -2.591232729130409E+000 -1.248796797669722E+002
2.419750050000000E+009 -2.607190087261143E+000 -1.259428333989227E+002
2.420000050000000E+009 -2.674133551934368E+000 -1.266081983209461E+002
2.420250050000000E+009 -2.685811592390633E+000 -1.267485371480087E+002
2.420500050000000E+009 -2.738805982251087E+000 -1.275606821477009E+002
2.420750050000000E+009 -2.846352278472325E+000 -1.244586840397523E+002
2.421000050000000E+009 -2.880179280868640E+000 -1.265129394707553E+002
2.421250050000000E+009 -2.942249823259130E+000 -1.266050917689454E+002
2.421500050000000E+009 -3.028582782020132E+000 -1.258451045299598E+002
2.421750050000000E+009 -3.038996661277627E+000 -1.281338011059813E+002
2.422000050000000E+009 -3.128605441228987E+000 -1.271671235934129E+002
2.422250050000000E+009 -3.191968524888443E+000 -1.270489203049785E+002
2.422500050000000E+009 -3.241714773567127E+000 -1.272793144639547E+002
2.422750050000000E+009 -3.385682301977839E+000 -1.256278601432770E+002
2.423000050000000E+009 -3.450777299373923E+000 -1.256276679783971E+002
2.423250050000000E+009 -3.503784962509913E+000 -1.277133240557569E+002
2.423500050000000E+009 -3.597185464881311E+000 -1.276490029818417E+002
2.423750050000000E+009 -3.662437881314238E+000 -1.274548337240198E+002
2.424000050000000E+009 -3.764729454749393E+000 -1.270791087644417E+002
2.424250050000000E+009 -3.791806307689220E+000 -1.278243841225425E+002
2.424500050000000E+009 -3.922856154416190E+000 -1.280949779697276E+002
2.424750050000000E+009 -3.979031537200898E+000 -1.292992763271603E+002
2.425000050000000E+009 -4.081740847274500E+000 -1.276652727511059E+002
2.425250050000000E+009 -4.224128073033942E+000 -1.273263520270020E+002
2.425500050000000E+009 -4.266716723397733E+000 -1.271993784879449E+002
2.425750050000000E+009 -4.385117129795934E+000 -1.277970674301549E+002
2.426000050000000E+009 -4.490122213737070E+000 -1.272517142555231E+002
2.426250050000000E+009 -4.603492417783539E+000 -1.268176324842308E+002
2.426500050000000E+009 -4.722835959315427E+000 -1.264566827324569E+002
2.426750050000000E+009 -4.821478306122781E+000 -1.271061554130600E+002
2.427000050000000E+009 -4.922633235526687E+000 -1.274674720976141E+002
2.427250050000000E+009 -5.068882887998644E+000 -1.254599565785067E+002
2.427500050000000E+009 -5.186093760209134E+000 -1.263195326923421E+002
2.427750050000000E+009 -5.263558687538199E+000 -1.251892616848038E+002
2.428000050000000E+009 -5.398076930784087E+000 -1.249463376141714E+002
2.428250050000000E+009 -5.482928096998908E+000 -1.253793470678429E+002
2.428500050000000E+009 -5.609406330235840E+000 -1.231506839979717E+002
2.428750050000000E+009 -5.753237692067522E+000 -1.242202954652161E+002
2.429000050000000E+009 -5.888801415010660E+000 -1.230569039196263E+002
2.429250050000000E+009 -5.915542497542585E+000 -1.230068360216751E+002
2.429500050000000E+009 -6.049859468580364E+000 -1.227435133975601E+002
2.429750050000000E+009 -6.180666780166798E+000 -1.212518955358463E+002
2.430000050000000E+009 -6.210053479087184E+000 -1.228219321907638E+002
2.430250050000000E+009 -6.315928649328252E+000 -1.214289541404864E+002
2.430500050000000E+009 -6.456865289699025E+000 -1.216100470261923E+002
2.430750050000000E+009 -6.616033641898015E+000 -1.191638375561712E+002
2.431000050000000E+009 -6.699408322073761E+000 -1.180221668067758E+002
2.431250050000000E+009 -6.718818020882432E+000 -1.181524312726547E+002
2.431500050000000E+009 -6.819449376417621E+000 -1.183946459819992E+002
2.431750050000000E+009 -6.908568929402326E+000 -1.160037728531700E+002
2.432000050000000E+009 -7.030643013247416E+000 -1.148026207019628E+002
2.432250050000000E+009 -7.093063479800300E+000 -1.134526705665656E+002
2.432500050000000E+009 -7.131805442289548E+000 -1.117409889996995E+002
2.432750050000000E+009 -7.105872185290617E+000 -1.121273408312486E+002
2.433000050000000E+009 -7.223374244112478E+000 -1.102313491710889E+002
2.433250050000000E+009 -7.223304183646307E+000 -1.093059588125245E+002
2.433500050000000E+009 -7.208103466764739E+000 -1.094156947461702E+002
2.433750050000000E+009 -7.337462439301963E+000 -1.059215578180368E+002
2.434000050000000E+009 -7.253797332317507E+000 -1.061677617397993E+002
2.434250050000000E+009 -7.173363262260932E+000 -1.060779559718577E+002
2.434500050000000E+009 -7.259630520919275E+000 -1.041147901502998E+002
2.434750050000000E+009 -7.292447769153502E+000 -1.031011466267255E+002
2.435000050000000E+009 -7.160214851834012E+000 -1.022675971032364E+002
2.435250050000000E+009 -7.146455793135446E+000 -1.018678637562935E+002
2.435500050000000E+009 -7.019556990834360E+000 -1.000687960241633E+002
2.435750050000000E+009 -7.010163835701147E+000 -9.858097332271071E+001
2.436000050000000E+009 -6.960067118311958E+000 -9.778538998086295E+001
2.436250050000000E+009 -6.845959582119579E+000 -9.770687082011591E+001
2.436500050000000E+009 -6.762310618235582E+000 -9.635584396916985E+001
2.436750050000000E+009 -6.669672018851930E+000 -9.621595636593597E+001
2.437000050000000E+009 -6.572516560583963E+000 -9.431798271832095E+001
2.437250050000000E+009 -6.491054129786774E+000 -9.511890169245537E+001
2.437500050000000E+009 -6.369711687094608E+000 -9.367881561173954E+001
2.437750050000000E+009 -6.242008897939521E+000 -9.434762199746714E+001
2.438000050000000E+009 -6.229231464781652E+000 -9.216997274937368E+001
2.438250050000000E+009 -6.107130767078567E+000 -9.148916506543139E+001
2.438500050000000E+009 -5.987748067511954E+000 -9.030308677212022E+001
2.438750050000000E+009 -5.884464875326382E+000 -9.138883505496729E+001
2.439000050000000E+009 -5.726310804009440E+000 -9.035033028093530E+001
2.439250050000000E+009 -5.642995535710297E+000 -9.142984810305200E+001
2.439500050000000E+009 -5.545087184034489E+000 -9.148019078852799E+001
2.439750050000000E+009 -5.456653312776250E+000 -8.972787139800472E+001
2.440000050000000E+009 -5.332858651837807E+000 -8.960905035101534E+001
2.440250050000000E+009 -5.274551959901711E+000 -8.880045349703255E+001
2.440500050000000E+009 -5.104679450267527E+000 -8.956372328506899E+001
2.440750050000000E+009 -5.045224531830176E+000 -8.939024512593711E+001
2.441000050000000E+009 -4.975859429648162E+000 -8.930540735126863E+001
2.441250050000000E+009 -4.841686548158457E+000 -8.754880076011560E+001
2.441500050000000E+009 -4.708386740900109E+000 -8.878739779267789E+001
2.441750050000000E+009 -4.700630754331967E+000 -8.751684901971012E+001
2.442000050000000E+009 -4.569006709066743E+000 -8.835946143576565E+001
2.442250050000000E+009 -4.493536769803710E+000 -8.812780255387311E+001
2.442500050000000E+009 -4.464404840140849E+000 -8.711865721550650E+001
2.442750050000000E+009 -4.376638492972178E+000 -8.621920299204209E+001
2.443000050000000E+009 -4.208431336804339E+000 -8.810201874687452E+001
2.443250050000000E+009 -4.205797016384048E+000 -8.730427371574763E+001
2.443500050000000E+009 -4.077735034478272E+000 -8.657417393668384E+001
2.443750050000000E+009 -4.061119600320278E+000 -8.773154294127870E+001
2.444000050000000E+009 -3.904344918004941E+000 -8.857016993562063E+001
2.444250050000000E+009 -3.872092499038188E+000 -8.773993970685567E+001
2.444500050000000E+009 -3.754661583994943E+000 -8.948051082343615E+001
2.444750050000000E+009 -3.729023647196863E+000 -8.934863154423198E+001
2.445000050000000E+009 -3.642933504588128E+000 -8.880508700116255E+001
2.445250050000000E+009 -3.655954939270638E+000 -8.737896413775845E+001
2.445500050000000E+009 -3.510680989732391E+000 -8.830096963025717E+001
2.445750050000000E+009 -3.472048202975306E+000 -8.796619223426868E+001
2.446000050000000E+009 -3.408971200693684E+000 -8.873685127207230E+001
2.446250050000000E+009 -3.313995942835893E+000 -8.909384161433192E+001
2.446500050000000E+009 -3.277456322256436E+000 -8.945368871911212E+001
2.446750050000000E+009 -3.230454007603484E+000 -8.921868055296433E+001
2.447000050000000E+009 -3.159170912911399E+000 -8.939599936939040E+001
2.447250050000000E+009 -3.124162298890211E+000 -9.010688071506635E+001
2.447500050000000E+009 -3.056178058832213E+000 -9.046791411026418E+001
2.447750050000000E+009 -2.986271464044314E+000 -8.959881077578936E+001
2.448000050000000E+009 -2.953754520078772E+000 -8.899642926477917E+001
2.448250050000000E+009 -2.957790048412766E+000 -8.928397803371091E+001
2.448500050000000E+009 -2.905528405695407E+000 -8.855851463300513E+001
2.448750050000000E+009 -2.858462992816478E+000 -8.934465510888907E+001
2.449000050000000E+009 -2.720685468892625E+000 -9.274027380863018E+001
2.449250050000000E+009 -2.740864597976395E+000 -9.056993302715225E+001
2.449500050000000E+009 -2.665788250722350E+000 -9.168056787876594E+001
2.449750050000000E+009 -2.628569084766910E+000 -9.018447693004850E+001
2.450000050000000E+009 -2.581535287678443E+000 -9.124853755921998E+001
2.450250050000000E+009 -2.547683974583246E+000 -9.157752006229843E+001
2.450500050000000E+009 -2.511539347782543E+000 -9.218839002749780E+001
2.450750050000000E+009 -2.511827381251395E+000 -9.043831610597117E+001
2.451000050000000E+009 -2.443614918258969E+000 -9.199897493249763E+001
2.451250050000000E+009 -2.426316469722924E+000 -9.171684061434121E+001
2.451500050000000E+009 -2.329415557960174E+000 -9.296686721650355E+001
2.451750050000000E+009 -2.339192643121197E+000 -9.144152816238632E+001
2.452000050000000E+009 -2.277982578481531E+000 -9.256670139532496E+001
2.452250050000000E+009 -2.257159322697982E+000 -9.200608002550004E+001
2.452500050000000E+009 -2.242494683673882E+000 -9.220504119101338E+001
2.452750050000000E+009 -2.237165363695686E+000 -9.273266621143819E+001
2.453000050000000E+009 -2.250040071215242E+000 -9.227495793126920E+001
2.453250050000000E+009 -2.134606607150936E+000 -9.416216477054593E+001
2.453500050000000E+009 -2.126175775254995E+000 -9.224838403960978E+001
2.453750050000000E+009 -2.099298587473243E+000 -9.324623902378939E+001
2.454000050000000E+009 -2.050347418968814E+000 -9.482602557020037E+001
2.454250050000000E+009 -2.011103142923013E+000 -9.585784220867441E+001
2.454500050000000E+009 -2.028219220988461E+000 -9.402165842666165E+001
2.454750050000000E+009 -1.994939928872413E+000 -9.363199796911913E+001
2.455000050000000E+009 -2.008823208535573E+000 -9.412158625159712E+001
