# Supplementary material for: A Displacement Sensor Based on a Normal Mode Helical Antenna
Source: Sensors (Basel). 2019 Aug 30;19(17):3767. doi: 10.3390/s19173767 (PMC6749469; doi:10.3390/s19173767)
Supplement: Supplementary file 1 [file sensors-19-03767-s001.zip › sensors-571672-sup/original experiment result/1A3.csv]

# Version 1.00
#
freq[Hz] db:Trc7_S22 ang:Trc7_S22
2.405000050000000E+009 -1.305513122590153E+000 -1.142660381939096E+002
2.405250050000000E+009 -1.317508762921847E+000 -1.149970862865663E+002
2.405500050000000E+009 -1.332562176394632E+000 -1.154633748226197E+002
2.405750050000000E+009 -1.317626113540012E+000 -1.150693784282720E+002
2.406000050000000E+009 -1.353803201827699E+000 -1.157490792988395E+002
2.406250050000000E+009 -1.330892844481161E+000 -1.168925145647433E+002
2.406500050000000E+009 -1.369859500272990E+000 -1.159745635394430E+002
2.406750050000000E+009 -1.369344137959547E+000 -1.164450908154167E+002
2.407000050000000E+009 -1.365036194747596E+000 -1.155947438093119E+002
2.407250050000000E+009 -1.375521569821546E+000 -1.142113611068323E+002
2.407500050000000E+009 -1.372515909359841E+000 -1.164328804416366E+002
2.407750050000000E+009 -1.407309185008463E+000 -1.164513626110854E+002
2.408000050000000E+009 -1.395433590920982E+000 -1.168335923758488E+002
2.408250050000000E+009 -1.410474887285533E+000 -1.170168776943327E+002
2.408500050000000E+009 -1.422333857284178E+000 -1.166362373506862E+002
2.408750050000000E+009 -1.450247907145809E+000 -1.176018663323734E+002
2.409000050000000E+009 -1.437901942968600E+000 -1.179160679277889E+002
2.409250050000000E+009 -1.490905795055785E+000 -1.181969008034006E+002
2.409500050000000E+009 -1.490107962703044E+000 -1.176011509003300E+002
2.409750050000000E+009 -1.473732884163978E+000 -1.173888413857166E+002
2.410000050000000E+009 -1.511780426222805E+000 -1.170593197097008E+002
2.410250050000000E+009 -1.500399981136757E+000 -1.179309236844828E+002
2.410500050000000E+009 -1.565818184320542E+000 -1.176049900743501E+002
2.410750050000000E+009 -1.545973443312722E+000 -1.183527841629190E+002
2.411000050000000E+009 -1.553516209223323E+000 -1.202386457170864E+002
2.411250050000000E+009 -1.601142036642597E+000 -1.191523572628459E+002
2.411500050000000E+009 -1.585485584051507E+000 -1.194646316171089E+002
2.411750050000000E+009 -1.627698648974730E+000 -1.195810729452567E+002
2.412000050000000E+009 -1.628464845801070E+000 -1.201318215316703E+002
2.412250050000000E+009 -1.649941466922115E+000 -1.194421252365568E+002
2.412500050000000E+009 -1.648542674909441E+000 -1.217855192145526E+002
2.412750050000000E+009 -1.684904031844087E+000 -1.212268501329855E+002
2.413000050000000E+009 -1.696331060567822E+000 -1.194713399747944E+002
2.413250050000000E+009 -1.755164726964900E+000 -1.218118081162173E+002
2.413500050000000E+009 -1.738946606231587E+000 -1.209919681048296E+002
2.413750050000000E+009 -1.758168481346021E+000 -1.234397392757036E+002
2.414000050000000E+009 -1.766566146015891E+000 -1.213740320393131E+002
2.414250050000000E+009 -1.798007604480400E+000 -1.216835005745977E+002
2.414500050000000E+009 -1.855750473689027E+000 -1.223926290944014E+002
2.414750050000000E+009 -1.872394361094358E+000 -1.216376992066099E+002
2.415000050000000E+009 -1.913195975485577E+000 -1.222572550498421E+002
2.415250050000000E+009 -1.930628725241685E+000 -1.224299362083493E+002
2.415500050000000E+009 -1.956490397935642E+000 -1.235385041787617E+002
2.415750050000000E+009 -1.978831668997175E+000 -1.230625962154485E+002
2.416000050000000E+009 -2.009913840775206E+000 -1.230889897479717E+002
2.416250050000000E+009 -2.056727683047841E+000 -1.241625359115282E+002
2.416500050000000E+009 -2.103684369591210E+000 -1.230819182972328E+002
2.416750050000000E+009 -2.124839637525588E+000 -1.236769994152738E+002
2.417000050000000E+009 -2.153101410431807E+000 -1.235742974954453E+002
2.417250050000000E+009 -2.189505695512869E+000 -1.241732609827485E+002
2.417500050000000E+009 -2.246595385572597E+000 -1.238372970298280E+002
2.417750050000000E+009 -2.275365757932087E+000 -1.251640181249206E+002
2.418000050000000E+009 -2.296108746718867E+000 -1.249795342264486E+002
2.418250050000000E+009 -2.355143315404921E+000 -1.252769464219797E+002
2.418500050000000E+009 -2.400569046097670E+000 -1.245869444758403E+002
2.418750050000000E+009 -2.462029204206894E+000 -1.242030246914545E+002
2.419000050000000E+009 -2.490505757399806E+000 -1.242076646256470E+002
2.419250050000000E+009 -2.585873343513162E+000 -1.251606832649952E+002
2.419500050000000E+009 -2.587430186627317E+000 -1.261363246982964E+002
2.419750050000000E+009 -2.620757088265590E+000 -1.263922619000923E+002
2.420000050000000E+009 -2.653357353107279E+000 -1.260901982086543E+002
2.420250050000000E+009 -2.759820434302106E+000 -1.249835566131148E+002
2.420500050000000E+009 -2.767512057139270E+000 -1.269198287170779E+002
2.420750050000000E+009 -2.853673152130122E+000 -1.266049576470523E+002
2.421000050000000E+009 -2.914712376616904E+000 -1.266866232087454E+002
2.421250050000000E+009 -3.018820790970800E+000 -1.244339205409028E+002
2.421500050000000E+009 -3.024888801075427E+000 -1.268500707493083E+002
2.421750050000000E+009 -3.046590152103982E+000 -1.281165100343498E+002
2.422000050000000E+009 -3.123764522454840E+000 -1.276151921059837E+002
2.422250050000000E+009 -3.231861658512689E+000 -1.259764975444713E+002
2.422500050000000E+009 -3.253335361946676E+000 -1.277638829539103E+002
2.422750050000000E+009 -3.385634963656257E+000 -1.259382839117195E+002
2.423000050000000E+009 -3.378009411092060E+000 -1.289378010067489E+002
2.423250050000000E+009 -3.542586613213837E+000 -1.273767386944555E+002
2.423500050000000E+009 -3.625662756586702E+000 -1.275702636192203E+002
2.423750050000000E+009 -3.681324385705506E+000 -1.264778584520218E+002
2.424000050000000E+009 -3.756060489538242E+000 -1.291336860790505E+002
2.424250050000000E+009 -3.836879013533638E+000 -1.281833268952979E+002
2.424500050000000E+009 -3.934908668114364E+000 -1.277637066370929E+002
2.424750050000000E+009 -4.015780635861946E+000 -1.281446631272092E+002
2.425000050000000E+009 -4.106129137282904E+000 -1.279373906164569E+002
2.425250050000000E+009 -4.224774394983505E+000 -1.278404407624589E+002
2.425500050000000E+009 -4.291210809484139E+000 -1.286189372994431E+002
2.425750050000000E+009 -4.384415416127331E+000 -1.288846695718112E+002
2.426000050000000E+009 -4.549960145687096E+000 -1.270845385991753E+002
2.426250050000000E+009 -4.660754928701445E+000 -1.258567672126518E+002
2.426500050000000E+009 -4.746467666901020E+000 -1.267059739588901E+002
2.426750050000000E+009 -4.841681931154899E+000 -1.266502286943912E+002
2.427000050000000E+009 -4.923892219813494E+000 -1.265323989301825E+002
2.427250050000000E+009 -5.075520176609890E+000 -1.255858800458530E+002
2.427500050000000E+009 -5.183321102403238E+000 -1.262456261565437E+002
2.427750050000000E+009 -5.295458431244437E+000 -1.254984540724729E+002
2.428000050000000E+009 -5.414962688279267E+000 -1.261915437244159E+002
2.428250050000000E+009 -5.500829355814246E+000 -1.239396310581585E+002
2.428500050000000E+009 -5.668393747343867E+000 -1.240710531890885E+002
2.428750050000000E+009 -5.759298726321093E+000 -1.241979286248168E+002
2.429000050000000E+009 -5.836806625836191E+000 -1.245767327649695E+002
2.429250050000000E+009 -5.924899138335858E+000 -1.249070169913778E+002
2.429500050000000E+009 -6.110900740749303E+000 -1.220847005724232E+002
2.429750050000000E+009 -6.197637839120890E+000 -1.215696507377443E+002
2.430000050000000E+009 -6.266987635636585E+000 -1.216002748979180E+002
2.430250050000000E+009 -6.456634468848471E+000 -1.200068113096265E+002
2.430500050000000E+009 -6.526046232568281E+000 -1.190658364937576E+002
2.430750050000000E+009 -6.658893907381369E+000 -1.178515324078246E+002
2.431000050000000E+009 -6.701585381460775E+000 -1.188407220533827E+002
2.431250050000000E+009 -6.758122869863685E+000 -1.171816938521697E+002
2.431500050000000E+009 -6.773075272787383E+000 -1.166028393349910E+002
2.431750050000000E+009 -6.895224776317001E+000 -1.158498541216190E+002
2.432000050000000E+009 -6.962226966584259E+000 -1.153719724579065E+002
2.432250050000000E+009 -7.030363871871692E+000 -1.134789908653735E+002
2.432500050000000E+009 -7.042337449229606E+000 -1.136684627684685E+002
2.432750050000000E+009 -7.106514624502364E+000 -1.134143069946565E+002
2.433000050000000E+009 -7.110664894364954E+000 -1.110564507457452E+002
2.433250050000000E+009 -7.164125392626984E+000 -1.091102694927886E+002
2.433500050000000E+009 -7.157250371719896E+000 -1.085786995680333E+002
2.433750050000000E+009 -7.090116992755616E+000 -1.079059115175533E+002
2.434000050000000E+009 -7.185563566230499E+000 -1.055382565652736E+002
2.434250050000000E+009 -7.057929569269756E+000 -1.060814691806780E+002
2.434500050000000E+009 -7.092144887169401E+000 -1.050190181550014E+002
2.434750050000000E+009 -7.077503331018874E+000 -1.031971512484775E+002
2.435000050000000E+009 -7.051384099983833E+000 -1.032371019952493E+002
2.435250050000000E+009 -6.972953074156155E+000 -1.012435980417871E+002
2.435500050000000E+009 -6.988705608887260E+000 -1.005101756902613E+002
2.435750050000000E+009 -6.958341416861792E+000 -9.799643084821823E+001
2.436000050000000E+009 -6.825053164091540E+000 -9.756702379010523E+001
2.436250050000000E+009 -6.741002106118115E+000 -9.850505288832108E+001
2.436500050000000E+009 -6.642131390211881E+000 -9.628377174170669E+001
2.436750050000000E+009 -6.621299538217790E+000 -9.496700875903404E+001
2.437000050000000E+009 -6.511329038104078E+000 -9.446448644719291E+001
2.437250050000000E+009 -6.429285782409151E+000 -9.278360511538379E+001
2.437500050000000E+009 -6.262628328293936E+000 -9.351752279796976E+001
2.437750050000000E+009 -6.145728642546597E+000 -9.368158374436287E+001
2.438000050000000E+009 -6.115924975411412E+000 -9.128633812308175E+001
2.438250050000000E+009 -5.967543187296704E+000 -9.293723444438004E+001
2.438500050000000E+009 -5.893959515964024E+000 -9.171845660391206E+001
2.438750050000000E+009 -5.751871273165830E+000 -9.002903144507576E+001
2.439000050000000E+009 -5.679036982116228E+000 -9.035354157569365E+001
2.439250050000000E+009 -5.580184506150399E+000 -8.968661732906273E+001
2.439500050000000E+009 -5.480794728871870E+000 -9.065222707361671E+001
2.439750050000000E+009 -5.413337672854302E+000 -8.910869739641018E+001
2.440000050000000E+009 -5.226893657510340E+000 -8.965970621013365E+001
2.440250050000000E+009 -5.169459544459259E+000 -8.892092094777055E+001
2.440500050000000E+009 -5.093313042160857E+000 -8.850883554330412E+001
2.440750050000000E+009 -4.958649983669657E+000 -8.989140421928069E+001
2.441000050000000E+009 -4.868047175633725E+000 -8.821295684027685E+001
2.441250050000000E+009 -4.829149922534632E+000 -8.809492130556474E+001
2.441500050000000E+009 -4.693401921574329E+000 -8.797897623547543E+001
2.441750050000000E+009 -4.657899019646921E+000 -8.657385369525072E+001
2.442000050000000E+009 -4.552484416747058E+000 -8.795701602435322E+001
2.442250050000000E+009 -4.400636664369850E+000 -8.805411336333802E+001
2.442500050000000E+009 -4.308574368845458E+000 -8.942020375971340E+001
2.442750050000000E+009 -4.289499295769120E+000 -8.883515880084180E+001
2.443000050000000E+009 -4.170362201130780E+000 -8.946658435500171E+001
2.443250050000000E+009 -4.154604895463843E+000 -8.785907429870152E+001
2.443500050000000E+009 -4.046679409520633E+000 -8.774030496984388E+001
2.443750050000000E+009 -3.959539580813142E+000 -8.864765115852984E+001
2.444000050000000E+009 -3.865659101468269E+000 -8.946642951473145E+001
2.444250050000000E+009 -3.780918575375415E+000 -8.946077316647138E+001
2.444500050000000E+009 -3.770583624069836E+000 -8.897975675920590E+001
2.444750050000000E+009 -3.707835854772686E+000 -8.831404462665341E+001
2.445000050000000E+009 -3.574490265881288E+000 -9.032910135814423E+001
2.445250050000000E+009 -3.564855889694801E+000 -8.944113203096144E+001
2.445500050000000E+009 -3.492506200630245E+000 -8.846177076933373E+001
2.445750050000000E+009 -3.411268388916927E+000 -8.962908422529159E+001
2.446000050000000E+009 -3.370329006325852E+000 -9.029404424581027E+001
2.446250050000000E+009 -3.275006483738324E+000 -8.985533874987053E+001
2.446500050000000E+009 -3.246983394051476E+000 -8.946198173048428E+001
2.446750050000000E+009 -3.224353177211916E+000 -8.951316463969035E+001
2.447000050000000E+009 -3.113319368701930E+000 -9.030229551782604E+001
2.447250050000000E+009 -3.103242671673266E+000 -8.970326184545540E+001
2.447500050000000E+009 -3.117624648146496E+000 -8.767851515863946E+001
2.447750050000000E+009 -2.992352261957755E+000 -9.082914006763251E+001
2.448000050000000E+009 -2.914148342228888E+000 -9.016051845472191E+001
2.448250050000000E+009 -2.952124727964403E+000 -8.958583901004663E+001
2.448500050000000E+009 -2.833851957886108E+000 -9.162035376293680E+001
2.448750050000000E+009 -2.808525972698211E+000 -9.003408923213610E+001
2.449000050000000E+009 -2.729427924545681E+000 -9.127634824128066E+001
2.449250050000000E+009 -2.712296201750829E+000 -8.968011538275310E+001
2.449500050000000E+009 -2.736535780543838E+000 -8.930817861937744E+001
2.449750050000000E+009 -2.666859212089305E+000 -9.059778908778257E+001
2.450000050000000E+009 -2.537694385498758E+000 -9.250702465834128E+001
2.450250050000000E+009 -2.596418703142000E+000 -9.122398311593415E+001
2.450500050000000E+009 -2.539718065229465E+000 -9.203256230677110E+001
2.450750050000000E+009 -2.466391026135360E+000 -9.197914796396897E+001
2.451000050000000E+009 -2.429033839998557E+000 -9.280922781795626E+001
2.451250050000000E+009 -2.418936216131211E+000 -9.104411580388059E+001
2.451500050000000E+009 -2.395566611608403E+000 -9.130880904059416E+001
2.451750050000000E+009 -2.306503869061767E+000 -9.319841660938815E+001
2.452000050000000E+009 -2.267960457162728E+000 -9.303928157175649E+001
2.452250050000000E+009 -2.321413075353576E+000 -9.111708063231552E+001
2.452500050000000E+009 -2.235096176678750E+000 -9.220350060387608E+001
2.452750050000000E+009 -2.236716845361055E+000 -9.209398391188890E+001
2.453000050000000E+009 -2.168233802239359E+000 -9.297748614290293E+001
2.453250050000000E+009 -2.209121845130420E+000 -9.222344652017766E+001
2.453500050000000E+009 -2.177914940551400E+000 -9.247335577709382E+001
2.453750050000000E+009 -2.146047985143073E+000 -9.240315290623744E+001
2.454000050000000E+009 -2.106033005419756E+000 -9.390550805760799E+001
2.454250050000000E+009 -2.090888406795397E+000 -9.371945919166772E+001
2.454500050000000E+009 -1.988822598216025E+000 -9.524536830224059E+001
2.454750050000000E+009 -2.021461173631550E+000 -9.451148931688445E+001
2.455000050000000E+009 -1.977720400660784E+000 -9.510677655141012E+001
