# Supplementary material for: A Displacement Sensor Based on a Normal Mode Helical Antenna
Source: Sensors (Basel). 2019 Aug 30;19(17):3767. doi: 10.3390/s19173767 (PMC6749469; doi:10.3390/s19173767)
Supplement: Supplementary file 1 [file sensors-19-03767-s001.zip › sensors-571672-sup/original experiment result/1A4.csv]

# Version 1.00
#
freq[Hz] db:Trc7_S22 ang:Trc7_S22
2.405000050000000E+009 -1.312602293761766E+000 -1.150910222669631E+002
2.405250050000000E+009 -1.364939283706005E+000 -1.170857768502295E+002
2.405500050000000E+009 -1.308432270010087E+000 -1.131041195285520E+002
2.405750050000000E+009 -1.350353728707110E+000 -1.155231640792366E+002
2.406000050000000E+009 -1.359974896926108E+000 -1.165088402206628E+002
2.406250050000000E+009 -1.356662043719251E+000 -1.161531819594205E+002
2.406500050000000E+009 -1.365757804842071E+000 -1.156050653054165E+002
2.406750050000000E+009 -1.376629788305468E+000 -1.153240978842433E+002
2.407000050000000E+009 -1.349438045417708E+000 -1.158918695429207E+002
2.407250050000000E+009 -1.400212891788019E+000 -1.165629543761086E+002
2.407500050000000E+009 -1.432399925969171E+000 -1.184746549146826E+002
2.407750050000000E+009 -1.410786408885900E+000 -1.157886399201042E+002
2.408000050000000E+009 -1.380792073823497E+000 -1.158644708498081E+002
2.408250050000000E+009 -1.405565713101227E+000 -1.176879526054632E+002
2.408500050000000E+009 -1.432996937155105E+000 -1.172355894867794E+002
2.408750050000000E+009 -1.451542418620162E+000 -1.171414270190950E+002
2.409000050000000E+009 -1.449468187210455E+000 -1.173229645101932E+002
2.409250050000000E+009 -1.452452601756562E+000 -1.188833737730012E+002
2.409500050000000E+009 -1.483975708988159E+000 -1.187068341165691E+002
2.409750050000000E+009 -1.470563125780806E+000 -1.192230597731207E+002
2.410000050000000E+009 -1.507367874856388E+000 -1.199920685881082E+002
2.410250050000000E+009 -1.532408961998299E+000 -1.190802997806999E+002
2.410500050000000E+009 -1.540725846374679E+000 -1.188500674291934E+002
2.410750050000000E+009 -1.551819243409604E+000 -1.176297771620306E+002
2.411000050000000E+009 -1.556677790981518E+000 -1.191511341398047E+002
2.411250050000000E+009 -1.570331130019390E+000 -1.203634549919064E+002
2.411500050000000E+009 -1.596850701723761E+000 -1.202273162854143E+002
2.411750050000000E+009 -1.623509131230526E+000 -1.203657073520115E+002
2.412000050000000E+009 -1.626315039048402E+000 -1.206781887268484E+002
2.412250050000000E+009 -1.652980283856482E+000 -1.209887459663666E+002
2.412500050000000E+009 -1.655022046644217E+000 -1.211785951794678E+002
2.412750050000000E+009 -1.668604621178307E+000 -1.207602378131344E+002
2.413000050000000E+009 -1.729434905217416E+000 -1.191147430719977E+002
2.413250050000000E+009 -1.722581516957216E+000 -1.225383448015197E+002
2.413500050000000E+009 -1.778941665255057E+000 -1.213402876271095E+002
2.413750050000000E+009 -1.795669256668174E+000 -1.214737954878172E+002
2.414000050000000E+009 -1.821908726330145E+000 -1.217645132033235E+002
2.414250050000000E+009 -1.815577220285478E+000 -1.213949904009450E+002
2.414500050000000E+009 -1.856065452014259E+000 -1.213255600159461E+002
2.414750050000000E+009 -1.868006788805504E+000 -1.214630115100605E+002
2.415000050000000E+009 -1.889424453578654E+000 -1.246010950664699E+002
2.415250050000000E+009 -1.964967740654891E+000 -1.215330179618004E+002
2.415500050000000E+009 -1.941739490734247E+000 -1.233322112252956E+002
2.415750050000000E+009 -1.997504887758508E+000 -1.246870621388528E+002
2.416000050000000E+009 -2.033091828305262E+000 -1.228169393760002E+002
2.416250050000000E+009 -2.050108141372027E+000 -1.243335926178460E+002
2.416500050000000E+009 -2.064155577382393E+000 -1.242795425192379E+002
2.416750050000000E+009 -2.122927192921314E+000 -1.221370964810482E+002
2.417000050000000E+009 -2.207098095121443E+000 -1.230144637174842E+002
2.417250050000000E+009 -2.215084409291976E+000 -1.238682663621813E+002
2.417500050000000E+009 -2.263346117786103E+000 -1.226451753259402E+002
2.417750050000000E+009 -2.281938306110990E+000 -1.259823931976735E+002
2.418000050000000E+009 -2.356942962125613E+000 -1.238904387349630E+002
2.418250050000000E+009 -2.344703613667753E+000 -1.258425357406827E+002
2.418500050000000E+009 -2.371763234871739E+000 -1.264435150929151E+002
2.418750050000000E+009 -2.448955278841338E+000 -1.245037759024158E+002
2.419000050000000E+009 -2.525773854521602E+000 -1.247113860707171E+002
2.419250050000000E+009 -2.529254800108806E+000 -1.256648741044728E+002
2.419500050000000E+009 -2.615543443803788E+000 -1.250971488525487E+002
2.419750050000000E+009 -2.637746048503964E+000 -1.258736052584057E+002
2.420000050000000E+009 -2.707072597206243E+000 -1.255716677074116E+002
2.420250050000000E+009 -2.799977523385893E+000 -1.239357749649113E+002
2.420500050000000E+009 -2.821084716515122E+000 -1.262699849645752E+002
2.420750050000000E+009 -2.857959370651381E+000 -1.271710904521972E+002
2.421000050000000E+009 -2.954135065857602E+000 -1.257090234476804E+002
2.421250050000000E+009 -2.982625457252444E+000 -1.263700352420375E+002
2.421500050000000E+009 -3.083476854578756E+000 -1.252146620423458E+002
2.421750050000000E+009 -3.161700342938802E+000 -1.258604562732587E+002
2.422000050000000E+009 -3.179583770346270E+000 -1.268120311431294E+002
2.422250050000000E+009 -3.227539776219109E+000 -1.280854335105090E+002
2.422500050000000E+009 -3.315007849985985E+000 -1.266044393562908E+002
2.422750050000000E+009 -3.414756931758703E+000 -1.271167905586916E+002
2.423000050000000E+009 -3.490465621509264E+000 -1.270457530811401E+002
2.423250050000000E+009 -3.553051264621986E+000 -1.269231661143533E+002
2.423500050000000E+009 -3.623268903138971E+000 -1.278230911382424E+002
2.423750050000000E+009 -3.708094869087681E+000 -1.269671621767682E+002
2.424000050000000E+009 -3.791990168758230E+000 -1.281964333699587E+002
2.424250050000000E+009 -3.830889195928965E+000 -1.292156830457424E+002
2.424500050000000E+009 -4.017250403264543E+000 -1.260534269053519E+002
2.424750050000000E+009 -4.107678303478196E+000 -1.262101153828601E+002
2.425000050000000E+009 -4.159346496057947E+000 -1.280575402529322E+002
2.425250050000000E+009 -4.201899154664351E+000 -1.287006539985771E+002
2.425500050000000E+009 -4.365357472622718E+000 -1.262730670165217E+002
2.425750050000000E+009 -4.424377947885775E+000 -1.276989443874264E+002
2.426000050000000E+009 -4.533929108951662E+000 -1.271444043891746E+002
2.426250050000000E+009 -4.655219490329841E+000 -1.264384662566821E+002
2.426500050000000E+009 -4.709737024240821E+000 -1.275208271463635E+002
2.426750050000000E+009 -4.814012270267116E+000 -1.272769359734506E+002
2.427000050000000E+009 -4.862255229873622E+000 -1.284322564724783E+002
2.427250050000000E+009 -5.086220359590323E+000 -1.254723738104781E+002
2.427500050000000E+009 -5.212028398376861E+000 -1.252777439182534E+002
2.427750050000000E+009 -5.294758153081880E+000 -1.260892525854294E+002
2.428000050000000E+009 -5.408616574888117E+000 -1.246572062324249E+002
2.428250050000000E+009 -5.528332043476438E+000 -1.236673553533946E+002
2.428500050000000E+009 -5.626321688367827E+000 -1.231939501044957E+002
2.428750050000000E+009 -5.799789435119113E+000 -1.226593526159733E+002
2.429000050000000E+009 -5.853428396452917E+000 -1.238258037083858E+002
2.429250050000000E+009 -5.881746822588298E+000 -1.231277118365997E+002
2.429500050000000E+009 -6.108978257335175E+000 -1.220078573686812E+002
2.429750050000000E+009 -6.175728740460605E+000 -1.201939322188189E+002
2.430000050000000E+009 -6.229079321702782E+000 -1.224251237541761E+002
2.430250050000000E+009 -6.371124005692827E+000 -1.209142248944062E+002
2.430500050000000E+009 -6.464263976309949E+000 -1.195439985643636E+002
2.430750050000000E+009 -6.521315589683028E+000 -1.195161042592040E+002
2.431000050000000E+009 -6.620369331481058E+000 -1.185115440253154E+002
2.431250050000000E+009 -6.657930247755424E+000 -1.173840407492046E+002
2.431500050000000E+009 -6.785744834828548E+000 -1.159755703305739E+002
2.431750050000000E+009 -6.825177334176491E+000 -1.167390098685672E+002
2.432000050000000E+009 -6.927008488466065E+000 -1.150027593293743E+002
2.432250050000000E+009 -6.873814684385760E+000 -1.143132835018881E+002
2.432500050000000E+009 -7.016229825949250E+000 -1.123578108077214E+002
2.432750050000000E+009 -7.060805164858449E+000 -1.114003549172202E+002
2.433000050000000E+009 -7.065260952973699E+000 -1.093138215966462E+002
2.433250050000000E+009 -7.163634603938540E+000 -1.075053263135881E+002
2.433500050000000E+009 -7.158714822428705E+000 -1.065300276974357E+002
2.433750050000000E+009 -7.112443011988990E+000 -1.067512630695810E+002
2.434000050000000E+009 -7.037383873849859E+000 -1.074684751781093E+002
2.434250050000000E+009 -7.052390990521542E+000 -1.058973918408802E+002
2.434500050000000E+009 -7.024831605668775E+000 -1.039457068440807E+002
2.434750050000000E+009 -7.062734783343918E+000 -1.024315426023571E+002
2.435000050000000E+009 -6.975188203489545E+000 -1.013077844726914E+002
2.435250050000000E+009 -6.963330980633007E+000 -1.001138747393608E+002
2.435500050000000E+009 -6.928092562718878E+000 -9.859962635545101E+001
2.435750050000000E+009 -6.820271862498586E+000 -9.880745168378380E+001
2.436000050000000E+009 -6.808918068029193E+000 -9.822231428931475E+001
2.436250050000000E+009 -6.676821184488054E+000 -9.718570820610728E+001
2.436500050000000E+009 -6.664572858593459E+000 -9.629273159478490E+001
2.436750050000000E+009 -6.541488018311502E+000 -9.601111870280300E+001
2.437000050000000E+009 -6.327462589112889E+000 -9.663192790526421E+001
2.437250050000000E+009 -6.299637445803740E+000 -9.481136509679270E+001
2.437500050000000E+009 -6.174385185478796E+000 -9.522557831747838E+001
2.437750050000000E+009 -6.122922694678209E+000 -9.454901689056824E+001
2.438000050000000E+009 -5.984809523158864E+000 -9.335221621718902E+001
2.438250050000000E+009 -5.938657486145543E+000 -9.207270904895918E+001
2.438500050000000E+009 -5.815817512677083E+000 -9.179047797823661E+001
2.438750050000000E+009 -5.795601253940537E+000 -9.111372289221147E+001
2.439000050000000E+009 -5.663766623014307E+000 -9.138529967808360E+001
2.439250050000000E+009 -5.524469412114250E+000 -9.179822293791359E+001
2.439500050000000E+009 -5.502430901570387E+000 -8.888237717003409E+001
2.439750050000000E+009 -5.346974994964731E+000 -9.001287529294420E+001
2.440000050000000E+009 -5.244761567564605E+000 -8.993824884050628E+001
2.440250050000000E+009 -5.199340564293018E+000 -8.873883127219078E+001
2.440500050000000E+009 -5.033069747534369E+000 -9.001806412386932E+001
2.440750050000000E+009 -4.966844688966286E+000 -8.907327001747672E+001
2.441000050000000E+009 -4.884695501364563E+000 -8.869305190701535E+001
2.441250050000000E+009 -4.778892269062842E+000 -8.867077043241001E+001
2.441500050000000E+009 -4.681326701918129E+000 -8.977766056327275E+001
2.441750050000000E+009 -4.583938491956608E+000 -8.839010456297288E+001
2.442000050000000E+009 -4.451221940445229E+000 -8.973994928464130E+001
2.442250050000000E+009 -4.428256396396346E+000 -8.688076529438538E+001
2.442500050000000E+009 -4.319149627195750E+000 -8.920716717901789E+001
2.442750050000000E+009 -4.228550689045360E+000 -8.947715856933294E+001
2.443000050000000E+009 -4.155298528499441E+000 -8.826263047928596E+001
2.443250050000000E+009 -4.125243433349047E+000 -8.863892191183430E+001
2.443500050000000E+009 -4.000992149147384E+000 -8.929444959286612E+001
2.443750050000000E+009 -3.985665260131187E+000 -8.794318422651780E+001
2.444000050000000E+009 -3.936776413097403E+000 -8.777674765124692E+001
2.444250050000000E+009 -3.730603478405376E+000 -9.083361681153936E+001
2.444500050000000E+009 -3.802934913023301E+000 -8.719516976651502E+001
2.444750050000000E+009 -3.669721096710753E+000 -8.912368708826413E+001
2.445000050000000E+009 -3.651977627525515E+000 -8.960936729475003E+001
2.445250050000000E+009 -3.573753491149525E+000 -8.925958863336550E+001
2.445500050000000E+009 -3.547043062872860E+000 -8.785594569298522E+001
2.445750050000000E+009 -3.481939803966490E+000 -8.804781003012157E+001
2.446000050000000E+009 -3.345750750987620E+000 -8.901327111848092E+001
2.446250050000000E+009 -3.332693368680175E+000 -8.911686700098065E+001
2.446500050000000E+009 -3.300241521098372E+000 -8.869312141335435E+001
2.446750050000000E+009 -3.263297931586791E+000 -8.823183004360070E+001
2.447000050000000E+009 -3.211262449939071E+000 -8.864582582880614E+001
2.447250050000000E+009 -3.077372969612618E+000 -8.966452779110560E+001
2.447500050000000E+009 -2.999025177850531E+000 -9.118580365983141E+001
2.447750050000000E+009 -3.036714873415563E+000 -8.838065034506825E+001
2.448000050000000E+009 -2.940826505990269E+000 -9.026145538756157E+001
2.448250050000000E+009 -2.853251453202751E+000 -9.119059244196625E+001
2.448500050000000E+009 -2.879641759955347E+000 -8.975677400274792E+001
2.448750050000000E+009 -2.828822712515450E+000 -8.946695037690813E+001
2.449000050000000E+009 -2.806086563977261E+000 -8.994137581969505E+001
2.449250050000000E+009 -2.714595295874789E+000 -9.155821361071789E+001
2.449500050000000E+009 -2.636214066721056E+000 -9.161000353086115E+001
2.449750050000000E+009 -2.649402942069706E+000 -8.959728665539578E+001
2.450000050000000E+009 -2.632127437729382E+000 -9.107201738678283E+001
2.450250050000000E+009 -2.530079524726327E+000 -9.202344612418017E+001
2.450500050000000E+009 -2.547630915591650E+000 -9.058681480155288E+001
2.450750050000000E+009 -2.436825478376744E+000 -9.244800088723537E+001
2.451000050000000E+009 -2.390327631391224E+000 -9.351090078221893E+001
2.451250050000000E+009 -2.377795320664783E+000 -9.333644412318374E+001
2.451500050000000E+009 -2.393713710114864E+000 -9.327277723483452E+001
2.451750050000000E+009 -2.314930327262825E+000 -9.374176593856180E+001
2.452000050000000E+009 -2.323097706131097E+000 -9.182454938467900E+001
2.452250050000000E+009 -2.228422131195615E+000 -9.364492196901318E+001
2.452500050000000E+009 -2.251094011737802E+000 -9.432555413976590E+001
2.452750050000000E+009 -2.203979585039537E+000 -9.416145259089140E+001
2.453000050000000E+009 -2.244446019439647E+000 -9.264778402516342E+001
2.453250050000000E+009 -2.150575597862897E+000 -9.355119531461421E+001
2.453500050000000E+009 -2.168548650654559E+000 -9.412859318710869E+001
2.453750050000000E+009 -2.156875478095498E+000 -9.275045346731520E+001
2.454000050000000E+009 -2.146212250767475E+000 -9.292048346052577E+001
2.454250050000000E+009 -2.073322460725441E+000 -9.382188418703635E+001
2.454500050000000E+009 -2.039955504564531E+000 -9.424395454208108E+001
2.454750050000000E+009 -2.023576740498389E+000 -9.479661871445853E+001
2.455000050000000E+009 -2.002101974184296E+000 -9.606899919993167E+001
