# Supplementary material for: A Displacement Sensor Based on a Normal Mode Helical Antenna
Source: Sensors (Basel). 2019 Aug 30;19(17):3767. doi: 10.3390/s19173767 (PMC6749469; doi:10.3390/s19173767)
Supplement: Supplementary file 1 [file sensors-19-03767-s001.zip › sensors-571672-sup/original experiment result/1A5.csv]

# Version 1.00
#
freq[Hz] db:Trc7_S22 ang:Trc7_S22
2.405000050000000E+009 -1.316674703080981E+000 -1.150723877823944E+002
2.405250050000000E+009 -1.299677444902617E+000 -1.140273910776715E+002
2.405500050000000E+009 -1.350476672109020E+000 -1.159043936163282E+002
2.405750050000000E+009 -1.326525584402941E+000 -1.145894744562804E+002
2.406000050000000E+009 -1.351179409100503E+000 -1.149430009703973E+002
2.406250050000000E+009 -1.343290315568132E+000 -1.144846130517990E+002
2.406500050000000E+009 -1.389891098609015E+000 -1.159947929696512E+002
2.406750050000000E+009 -1.373931769524377E+000 -1.173659304054216E+002
2.407000050000000E+009 -1.387317146362525E+000 -1.180220684418876E+002
2.407250050000000E+009 -1.385975592426943E+000 -1.142554161518700E+002
2.407500050000000E+009 -1.392843776894553E+000 -1.155457619905898E+002
2.407750050000000E+009 -1.429946865980766E+000 -1.171406445307769E+002
2.408000050000000E+009 -1.448766935705042E+000 -1.180447468040081E+002
2.408250050000000E+009 -1.423557981126342E+000 -1.175352038477746E+002
2.408500050000000E+009 -1.437801456513721E+000 -1.190796345672451E+002
2.408750050000000E+009 -1.462975478786986E+000 -1.160901497145543E+002
2.409000050000000E+009 -1.441900309240069E+000 -1.171640438171230E+002
2.409250050000000E+009 -1.490880151682210E+000 -1.176795973839054E+002
2.409500050000000E+009 -1.515467793577084E+000 -1.177507485419105E+002
2.409750050000000E+009 -1.478474463467253E+000 -1.189637652986476E+002
2.410000050000000E+009 -1.509251170993576E+000 -1.179107238192369E+002
2.410250050000000E+009 -1.513855518948563E+000 -1.187954627978458E+002
2.410500050000000E+009 -1.568502361002407E+000 -1.192578996237008E+002
2.410750050000000E+009 -1.561182638344060E+000 -1.197695433423150E+002
2.411000050000000E+009 -1.535127581903917E+000 -1.203552888543825E+002
2.411250050000000E+009 -1.585706456434580E+000 -1.192630420360419E+002
2.411500050000000E+009 -1.595294593884050E+000 -1.201170351153057E+002
2.411750050000000E+009 -1.635555512985188E+000 -1.196424852705064E+002
2.412000050000000E+009 -1.643195412155657E+000 -1.214995113368788E+002
2.412250050000000E+009 -1.660675156266841E+000 -1.200058703323847E+002
2.412500050000000E+009 -1.703259987491088E+000 -1.206135676862726E+002
2.412750050000000E+009 -1.700250033007638E+000 -1.197987034058872E+002
2.413000050000000E+009 -1.719573417359423E+000 -1.208557232515574E+002
2.413250050000000E+009 -1.739537833251986E+000 -1.206270402324404E+002
2.413500050000000E+009 -1.752913794028364E+000 -1.215272311302907E+002
2.413750050000000E+009 -1.822092896833221E+000 -1.206234517302955E+002
2.414000050000000E+009 -1.780883267516644E+000 -1.227121957520169E+002
2.414250050000000E+009 -1.856958491817731E+000 -1.214933209277049E+002
2.414500050000000E+009 -1.868281467613794E+000 -1.226542207133028E+002
2.414750050000000E+009 -1.929808129237228E+000 -1.214061131743454E+002
2.415000050000000E+009 -1.930710917967843E+000 -1.228858620781278E+002
2.415250050000000E+009 -1.946709859998621E+000 -1.228161803793550E+002
2.415500050000000E+009 -1.982428989844050E+000 -1.212206623912940E+002
2.415750050000000E+009 -2.024094956023422E+000 -1.231513729454235E+002
2.416000050000000E+009 -2.049282673940978E+000 -1.224635737671393E+002
2.416250050000000E+009 -2.082435760274775E+000 -1.228454076257349E+002
2.416500050000000E+009 -2.088213171860224E+000 -1.252629688636275E+002
2.416750050000000E+009 -2.146688798191236E+000 -1.244102311759880E+002
2.417000050000000E+009 -2.161422202979481E+000 -1.251768596187380E+002
2.417250050000000E+009 -2.199062289324028E+000 -1.240132828170411E+002
2.417500050000000E+009 -2.248719673203079E+000 -1.243452722424463E+002
2.417750050000000E+009 -2.306670022447808E+000 -1.241452217488193E+002
2.418000050000000E+009 -2.353033200912869E+000 -1.245500056257444E+002
2.418250050000000E+009 -2.361208036174576E+000 -1.244692371891455E+002
2.418500050000000E+009 -2.453193184114671E+000 -1.234110272151826E+002
2.418750050000000E+009 -2.475717239870548E+000 -1.229422517257410E+002
2.419000050000000E+009 -2.544196142975224E+000 -1.228994407482314E+002
2.419250050000000E+009 -2.591595198602128E+000 -1.248072840590550E+002
2.419500050000000E+009 -2.578170864578534E+000 -1.255958066264074E+002
2.419750050000000E+009 -2.637684138121461E+000 -1.276491801311283E+002
2.420000050000000E+009 -2.710335626637437E+000 -1.256986618267069E+002
2.420250050000000E+009 -2.780461803816165E+000 -1.257745490111783E+002
2.420500050000000E+009 -2.859209518525664E+000 -1.247677992479744E+002
2.420750050000000E+009 -2.912094588999691E+000 -1.259205962402887E+002
2.421000050000000E+009 -2.923709170080818E+000 -1.263713141220721E+002
2.421250050000000E+009 -2.984404377833684E+000 -1.273836534584829E+002
2.421500050000000E+009 -3.075857179080991E+000 -1.267308344211585E+002
2.421750050000000E+009 -3.111751451389305E+000 -1.275177850036684E+002
2.422000050000000E+009 -3.180487393238962E+000 -1.281811735785864E+002
2.422250050000000E+009 -3.286795598179388E+000 -1.265887057801093E+002
2.422500050000000E+009 -3.342763992281673E+000 -1.274246922994526E+002
2.422750050000000E+009 -3.410531808177891E+000 -1.281670889491560E+002
2.423000050000000E+009 -3.483599683897857E+000 -1.271285873122562E+002
2.423250050000000E+009 -3.582656209607815E+000 -1.269212249291219E+002
2.423500050000000E+009 -3.658884548247010E+000 -1.272564332675664E+002
2.423750050000000E+009 -3.695809758989341E+000 -1.290112426978336E+002
2.424000050000000E+009 -3.804883299746480E+000 -1.265862527991482E+002
2.424250050000000E+009 -3.880516037001817E+000 -1.278494876417143E+002
2.424500050000000E+009 -4.027504399384466E+000 -1.268233164450917E+002
2.424750050000000E+009 -4.091724625705399E+000 -1.276016786099140E+002
2.425000050000000E+009 -4.134449848316448E+000 -1.274802759922474E+002
2.425250050000000E+009 -4.268939560613629E+000 -1.270554783581883E+002
2.425500050000000E+009 -4.391419911268165E+000 -1.267006018573842E+002
2.425750050000000E+009 -4.432769525480375E+000 -1.281384231316688E+002
2.426000050000000E+009 -4.510413852525218E+000 -1.270605706836359E+002
2.426250050000000E+009 -4.676383534982302E+000 -1.265420420527000E+002
2.426500050000000E+009 -4.806381534481020E+000 -1.261338780407983E+002
2.426750050000000E+009 -4.910681954021742E+000 -1.260873877326946E+002
2.427000050000000E+009 -5.015204033301179E+000 -1.254969315282898E+002
2.427250050000000E+009 -5.096794678402828E+000 -1.251349277543300E+002
2.427500050000000E+009 -5.218887036882581E+000 -1.256723513806292E+002
2.427750050000000E+009 -5.327173928852035E+000 -1.247807934257618E+002
2.428000050000000E+009 -5.481595558308066E+000 -1.234111659208366E+002
2.428250050000000E+009 -5.521023904041262E+000 -1.236737116410646E+002
2.428500050000000E+009 -5.644265346677989E+000 -1.247497202638700E+002
2.428750050000000E+009 -5.762867303586778E+000 -1.229762288902053E+002
2.429000050000000E+009 -5.909146578146225E+000 -1.222062683875510E+002
2.429250050000000E+009 -5.957293566485246E+000 -1.237341698732597E+002
2.429500050000000E+009 -6.056108915359604E+000 -1.214127947812419E+002
2.429750050000000E+009 -6.111119710976697E+000 -1.226234437348839E+002
2.430000050000000E+009 -6.332639261856766E+000 -1.206204386634303E+002
2.430250050000000E+009 -6.402614584676753E+000 -1.198919018003474E+002
2.430500050000000E+009 -6.450285694211575E+000 -1.187970888654871E+002
2.430750050000000E+009 -6.615628306887133E+000 -1.192564475956828E+002
2.431000050000000E+009 -6.650185808567789E+000 -1.174806796642832E+002
2.431250050000000E+009 -6.744467694595639E+000 -1.160925422733358E+002
2.431500050000000E+009 -6.817824496525220E+000 -1.152224700187516E+002
2.431750050000000E+009 -6.919017747979787E+000 -1.134165334868063E+002
2.432000050000000E+009 -6.893696344900604E+000 -1.127444611784727E+002
2.432250050000000E+009 -6.974865888632439E+000 -1.140929861542336E+002
2.432500050000000E+009 -7.034222710717201E+000 -1.100475147398737E+002
2.432750050000000E+009 -7.031668809640884E+000 -1.110104327990378E+002
2.433000050000000E+009 -7.109428560303580E+000 -1.109112219116928E+002
2.433250050000000E+009 -7.036607073216636E+000 -1.100954571129706E+002
2.433500050000000E+009 -7.155446767793364E+000 -1.078199964692266E+002
2.433750050000000E+009 -7.077280934358441E+000 -1.072080105284712E+002
2.434000050000000E+009 -7.112829777445400E+000 -1.055559140801349E+002
2.434250050000000E+009 -7.034885039376047E+000 -1.044576872819338E+002
2.434500050000000E+009 -7.006222685101473E+000 -1.041194361772371E+002
2.434750050000000E+009 -7.009278928342625E+000 -1.014550797487371E+002
2.435000050000000E+009 -6.907904926873821E+000 -1.029184005242354E+002
2.435250050000000E+009 -6.863267776269963E+000 -9.994666503566646E+001
2.435500050000000E+009 -6.824398074041934E+000 -1.005271656127058E+002
2.435750050000000E+009 -6.707801737123544E+000 -1.008917827014309E+002
2.436000050000000E+009 -6.718206179896343E+000 -9.711880867410132E+001
2.436250050000000E+009 -6.607573405219087E+000 -9.833426862878099E+001
2.436500050000000E+009 -6.574134198852560E+000 -9.747769583609885E+001
2.436750050000000E+009 -6.510775861701302E+000 -9.550829938535289E+001
2.437000050000000E+009 -6.363054323264648E+000 -9.559720017470717E+001
2.437250050000000E+009 -6.386789109666421E+000 -9.230676479017508E+001
2.437500050000000E+009 -6.345723638854806E+000 -9.134481907045222E+001
2.437750050000000E+009 -6.132502249876645E+000 -9.201532537782688E+001
2.438000050000000E+009 -6.040549265324402E+000 -9.266629829034781E+001
2.438250050000000E+009 -5.910523020137836E+000 -9.273708036098657E+001
2.438500050000000E+009 -5.762335384399874E+000 -9.278592741327141E+001
2.438750050000000E+009 -5.724758111536370E+000 -9.077433136931656E+001
2.439000050000000E+009 -5.622106096133061E+000 -9.045555606364775E+001
2.439250050000000E+009 -5.464197562209287E+000 -9.116415135904214E+001
2.439500050000000E+009 -5.413678914825801E+000 -9.093263843194420E+001
2.439750050000000E+009 -5.271295547410595E+000 -9.048355079023018E+001
2.440000050000000E+009 -5.209614810429176E+000 -8.967164266484345E+001
2.440250050000000E+009 -5.066492282564194E+000 -9.055051245406052E+001
2.440500050000000E+009 -5.084039073015985E+000 -8.715249516726630E+001
2.440750050000000E+009 -4.986139674087894E+000 -8.861585108284920E+001
2.441000050000000E+009 -4.913897559349633E+000 -8.830408182461723E+001
2.441250050000000E+009 -4.780038649903812E+000 -8.794624652795639E+001
2.441500050000000E+009 -4.694443579612948E+000 -8.778656041496673E+001
2.441750050000000E+009 -4.558448242949654E+000 -8.842443624000323E+001
2.442000050000000E+009 -4.520254022991349E+000 -8.844048614794961E+001
2.442250050000000E+009 -4.400529208862243E+000 -8.896788935084285E+001
2.442500050000000E+009 -4.350252578525145E+000 -8.853865177510508E+001
2.442750050000000E+009 -4.283298649343154E+000 -8.839358090978247E+001
2.443000050000000E+009 -4.149174016202448E+000 -8.811693823446552E+001
2.443250050000000E+009 -4.131045279282087E+000 -8.703383990245715E+001
2.443500050000000E+009 -4.054891606223658E+000 -8.771928545678050E+001
2.443750050000000E+009 -3.908561505022406E+000 -8.965177860241690E+001
2.444000050000000E+009 -3.843941950330001E+000 -8.941306721939967E+001
2.444250050000000E+009 -3.798417252444553E+000 -8.784031488386287E+001
2.444500050000000E+009 -3.764323412233997E+000 -8.794094150762737E+001
2.444750050000000E+009 -3.711928003809804E+000 -8.851251757646057E+001
2.445000050000000E+009 -3.587298133647751E+000 -8.928486175468848E+001
2.445250050000000E+009 -3.568172109439405E+000 -8.870537205079987E+001
2.445500050000000E+009 -3.509372351990143E+000 -8.986407107878607E+001
2.445750050000000E+009 -3.433251899983515E+000 -8.955264464263064E+001
2.446000050000000E+009 -3.367789146621677E+000 -8.992133487433898E+001
2.446250050000000E+009 -3.320203239148217E+000 -8.951198766004225E+001
2.446500050000000E+009 -3.285930334749146E+000 -8.877910336604462E+001
2.446750050000000E+009 -3.283907074471479E+000 -8.815694373940129E+001
2.447000050000000E+009 -3.111721365829894E+000 -8.925918949174671E+001
2.447250050000000E+009 -3.028365010959497E+000 -9.063938403750213E+001
2.447500050000000E+009 -2.973428176227814E+000 -9.137874157623415E+001
2.447750050000000E+009 -2.988436434431546E+000 -9.054483846178459E+001
2.448000050000000E+009 -2.929560054906754E+000 -9.140592951886033E+001
2.448250050000000E+009 -2.887265186837676E+000 -9.038038109370685E+001
2.448500050000000E+009 -2.871713429622167E+000 -9.021955886926635E+001
2.448750050000000E+009 -2.827001680980604E+000 -8.966820382358067E+001
2.449000050000000E+009 -2.767465249810049E+000 -9.001289962683650E+001
2.449250050000000E+009 -2.736094486760776E+000 -9.051761571582790E+001
2.449500050000000E+009 -2.650465379756804E+000 -9.279533172966129E+001
2.449750050000000E+009 -2.620764256131498E+000 -9.176720723430175E+001
2.450000050000000E+009 -2.572094638581235E+000 -9.085122923587778E+001
2.450250050000000E+009 -2.573736746242078E+000 -9.054716916776727E+001
2.450500050000000E+009 -2.546704965738657E+000 -9.117918673527434E+001
2.450750050000000E+009 -2.457739217092957E+000 -9.223637968018362E+001
2.451000050000000E+009 -2.420990780216289E+000 -9.221121535560272E+001
2.451250050000000E+009 -2.421283871653936E+000 -9.188811850559546E+001
2.451500050000000E+009 -2.382004010863782E+000 -9.335348110974320E+001
2.451750050000000E+009 -2.392470123781072E+000 -9.164393894853896E+001
2.452000050000000E+009 -2.353427953824743E+000 -9.240628974121702E+001
2.452250050000000E+009 -2.286545453105249E+000 -9.230951429970449E+001
2.452500050000000E+009 -2.225584021417217E+000 -9.404378717707802E+001
2.452750050000000E+009 -2.207915590579510E+000 -9.293467029308444E+001
2.453000050000000E+009 -2.152325227937206E+000 -9.490538978660955E+001
2.453250050000000E+009 -2.124696281463851E+000 -9.421296626913436E+001
2.453500050000000E+009 -2.111229750643306E+000 -9.452353324499482E+001
2.453750050000000E+009 -2.143109327849659E+000 -9.331357129599736E+001
2.454000050000000E+009 -2.062830371459391E+000 -9.395550034550026E+001
2.454250050000000E+009 -2.092378973539107E+000 -9.367312448220436E+001
2.454500050000000E+009 -2.078020525576654E+000 -9.268616338185707E+001
2.454750050000000E+009 -2.066728996518792E+000 -9.296949992285518E+001
2.455000050000000E+009 -1.954943862382520E+000 -9.676463895299975E+001
