# Supplementary material for: A Displacement Sensor Based on a Normal Mode Helical Antenna
Source: Sensors (Basel). 2019 Aug 30;19(17):3767. doi: 10.3390/s19173767 (PMC6749469; doi:10.3390/s19173767)
Supplement: Supplementary file 1 [file sensors-19-03767-s001.zip › sensors-571672-sup/original experiment result/1B1.csv]

# Version 1.00
#
freq[Hz] db:Trc7_S22 ang:Trc7_S22
2.405000050000000E+009 -1.305957863817104E+000 -1.142072497845416E+002
2.405250050000000E+009 -1.304620372485857E+000 -1.155870996484478E+002
2.405500050000000E+009 -1.334974870907815E+000 -1.162146190595438E+002
2.405750050000000E+009 -1.327265397731781E+000 -1.150010876058119E+002
2.406000050000000E+009 -1.344863661506592E+000 -1.153593464374658E+002
2.406250050000000E+009 -1.337229704699344E+000 -1.175119875063323E+002
2.406500050000000E+009 -1.342811781927044E+000 -1.167760521607843E+002
2.406750050000000E+009 -1.378578436255948E+000 -1.164217992747914E+002
2.407000050000000E+009 -1.364132486356208E+000 -1.149380955712982E+002
2.407250050000000E+009 -1.392922608293175E+000 -1.165016077769836E+002
2.407500050000000E+009 -1.395507932383763E+000 -1.167873771209195E+002
2.407750050000000E+009 -1.402063209897560E+000 -1.180675298128943E+002
2.408000050000000E+009 -1.409065631019115E+000 -1.174115759627739E+002
2.408250050000000E+009 -1.424800478846817E+000 -1.172320170440254E+002
2.408500050000000E+009 -1.430660617942063E+000 -1.185445551805118E+002
2.408750050000000E+009 -1.444313323533549E+000 -1.179170217201515E+002
2.409000050000000E+009 -1.443888082157040E+000 -1.191976692175418E+002
2.409250050000000E+009 -1.475464997966391E+000 -1.180467038902852E+002
2.409500050000000E+009 -1.471836216149743E+000 -1.176799786325592E+002
2.409750050000000E+009 -1.515250997085433E+000 -1.183157697251248E+002
2.410000050000000E+009 -1.510562267785795E+000 -1.166131087493684E+002
2.410250050000000E+009 -1.524458033913860E+000 -1.188743430337543E+002
2.410500050000000E+009 -1.507877972321842E+000 -1.201796581865520E+002
2.410750050000000E+009 -1.538432316915559E+000 -1.188913573251042E+002
2.411000050000000E+009 -1.542573549469842E+000 -1.194193806033913E+002
2.411250050000000E+009 -1.580550916592536E+000 -1.209762854267288E+002
2.411500050000000E+009 -1.592233402182132E+000 -1.199253957341269E+002
2.411750050000000E+009 -1.608530332356836E+000 -1.215150339045223E+002
2.412000050000000E+009 -1.650647338949760E+000 -1.207832838066590E+002
2.412250050000000E+009 -1.666927493332401E+000 -1.196340593817876E+002
2.412500050000000E+009 -1.678507773474017E+000 -1.202370526855069E+002
2.412750050000000E+009 -1.692206822712338E+000 -1.209389524090055E+002
2.413000050000000E+009 -1.694846498501056E+000 -1.225779458251006E+002
2.413250050000000E+009 -1.704641610403914E+000 -1.222920660111494E+002
2.413500050000000E+009 -1.777114950210445E+000 -1.211275555627383E+002
2.413750050000000E+009 -1.784147082613115E+000 -1.220049454216648E+002
2.414000050000000E+009 -1.798868424153431E+000 -1.225528431055330E+002
2.414250050000000E+009 -1.821659246563452E+000 -1.222954684101315E+002
2.414500050000000E+009 -1.855713743832766E+000 -1.227031124467074E+002
2.414750050000000E+009 -1.867677844411657E+000 -1.223972575065855E+002
2.415000050000000E+009 -1.888662416712920E+000 -1.236683568481974E+002
2.415250050000000E+009 -1.973759688411104E+000 -1.217749295081415E+002
2.415500050000000E+009 -1.981561827298120E+000 -1.223845876488769E+002
2.415750050000000E+009 -1.968083376321204E+000 -1.239731756059645E+002
2.416000050000000E+009 -2.017413309730622E+000 -1.247066621204611E+002
2.416250050000000E+009 -2.084166352698538E+000 -1.242718377567300E+002
2.416500050000000E+009 -2.114384879727345E+000 -1.232026874781536E+002
2.416750050000000E+009 -2.140812091629512E+000 -1.232204957457719E+002
2.417000050000000E+009 -2.171370243901150E+000 -1.232283716796784E+002
2.417250050000000E+009 -2.191980773647087E+000 -1.257949019901978E+002
2.417500050000000E+009 -2.199161781252557E+000 -1.245001402881862E+002
2.417750050000000E+009 -2.265859106978241E+000 -1.254171604968274E+002
2.418000050000000E+009 -2.321199676695841E+000 -1.254023696787317E+002
2.418250050000000E+009 -2.356802173365215E+000 -1.251829924246892E+002
2.418500050000000E+009 -2.416828660755385E+000 -1.243532646592649E+002
2.418750050000000E+009 -2.456693607022784E+000 -1.241122462068155E+002
2.419000050000000E+009 -2.523329255774763E+000 -1.249294694487289E+002
2.419250050000000E+009 -2.575808376925767E+000 -1.238390031022067E+002
2.419500050000000E+009 -2.584998167673370E+000 -1.266605362259243E+002
2.419750050000000E+009 -2.648434557933053E+000 -1.259730193247504E+002
2.420000050000000E+009 -2.702206260510271E+000 -1.258755398945258E+002
2.420250050000000E+009 -2.794396512772352E+000 -1.257834705678804E+002
2.420500050000000E+009 -2.830201912424703E+000 -1.252937526865378E+002
2.420750050000000E+009 -2.877499395665956E+000 -1.262109065896135E+002
2.421000050000000E+009 -2.901059477579058E+000 -1.274183283802413E+002
2.421250050000000E+009 -3.001131984230384E+000 -1.265187319860711E+002
2.421500050000000E+009 -3.080869466201170E+000 -1.263671948216229E+002
2.421750050000000E+009 -3.114996553165777E+000 -1.262015711030108E+002
2.422000050000000E+009 -3.152904147171463E+000 -1.278195444091373E+002
2.422250050000000E+009 -3.305716854040028E+000 -1.262877510695913E+002
2.422500050000000E+009 -3.327716141117607E+000 -1.274089619636693E+002
2.422750050000000E+009 -3.428589029683391E+000 -1.257683531811460E+002
2.423000050000000E+009 -3.443004713669037E+000 -1.272082987606681E+002
2.423250050000000E+009 -3.491014313910562E+000 -1.293676435610572E+002
2.423500050000000E+009 -3.682656128359594E+000 -1.255114356761927E+002
2.423750050000000E+009 -3.678394621589468E+000 -1.270463273886012E+002
2.424000050000000E+009 -3.769549494251105E+000 -1.273250822748228E+002
2.424250050000000E+009 -3.843732698858333E+000 -1.274936052349320E+002
2.424500050000000E+009 -4.018445124647414E+000 -1.258447772586142E+002
2.424750050000000E+009 -4.038464664784926E+000 -1.274950786062140E+002
2.425000050000000E+009 -4.068431267054152E+000 -1.282889072992334E+002
2.425250050000000E+009 -4.181970786583781E+000 -1.293055527530794E+002
2.425500050000000E+009 -4.303199908497825E+000 -1.269378600185890E+002
2.425750050000000E+009 -4.402524817541387E+000 -1.258876236725719E+002
2.426000050000000E+009 -4.500353088695225E+000 -1.261535197428508E+002
2.426250050000000E+009 -4.612369570759026E+000 -1.272339774335981E+002
2.426500050000000E+009 -4.708583565417408E+000 -1.259024974665746E+002
2.426750050000000E+009 -4.788054074287218E+000 -1.266287042171573E+002
2.427000050000000E+009 -4.955126929821743E+000 -1.264027477983691E+002
2.427250050000000E+009 -5.075321333190439E+000 -1.255364991713212E+002
2.427500050000000E+009 -5.132998960741785E+000 -1.254776335623226E+002
2.427750050000000E+009 -5.202463116211499E+000 -1.258939644900313E+002
2.428000050000000E+009 -5.334942672617761E+000 -1.250896448488660E+002
2.428250050000000E+009 -5.460805590683530E+000 -1.258599223593349E+002
2.428500050000000E+009 -5.596661836018239E+000 -1.227691455130884E+002
2.428750050000000E+009 -5.644243358931273E+000 -1.243979055631074E+002
2.429000050000000E+009 -5.776133698613923E+000 -1.236515981094931E+002
2.429250050000000E+009 -5.898146141458480E+000 -1.230120297204243E+002
2.429500050000000E+009 -5.980736351216374E+000 -1.231926353330783E+002
2.429750050000000E+009 -6.111347008323545E+000 -1.209021583072584E+002
2.430000050000000E+009 -6.244262264130280E+000 -1.212031439772834E+002
2.430250050000000E+009 -6.306352169528837E+000 -1.212139265430095E+002
2.430500050000000E+009 -6.443244086780071E+000 -1.193522867729717E+002
2.430750050000000E+009 -6.450837093148977E+000 -1.198257628223363E+002
2.431000050000000E+009 -6.563388936188717E+000 -1.180437354600289E+002
2.431250050000000E+009 -6.621406972815247E+000 -1.159350076900241E+002
2.431500050000000E+009 -6.702996256554444E+000 -1.167680781069923E+002
2.431750050000000E+009 -6.774831863498680E+000 -1.155415242286332E+002
2.432000050000000E+009 -6.811560892562565E+000 -1.162403188367112E+002
2.432250050000000E+009 -6.856084757058958E+000 -1.145690825202147E+002
2.432500050000000E+009 -6.986544358899662E+000 -1.116787149829142E+002
2.432750050000000E+009 -6.988700074790716E+000 -1.117543881541583E+002
2.433000050000000E+009 -7.043257608979414E+000 -1.105446942798868E+002
2.433250050000000E+009 -7.022592327776540E+000 -1.109302896662641E+002
2.433500050000000E+009 -7.082679342261030E+000 -1.089439873981561E+002
2.433750050000000E+009 -6.947985996973462E+000 -1.095091358086817E+002
2.434000050000000E+009 -7.020393332384517E+000 -1.070718969711422E+002
2.434250050000000E+009 -6.998381347121791E+000 -1.072775259409058E+002
2.434500050000000E+009 -7.041627603640190E+000 -1.038525406280848E+002
2.434750050000000E+009 -6.960135653254583E+000 -1.040671953665951E+002
2.435000050000000E+009 -6.963163426390493E+000 -1.030262166732677E+002
2.435250050000000E+009 -6.894985416826289E+000 -1.024988746541220E+002
2.435500050000000E+009 -6.829144593512305E+000 -1.010401914369937E+002
2.435750050000000E+009 -6.811161047662338E+000 -1.003983080250217E+002
2.436000050000000E+009 -6.855116818691983E+000 -9.908311127200430E+001
2.436250050000000E+009 -6.694988449382390E+000 -9.810699833221055E+001
2.436500050000000E+009 -6.593621556680625E+000 -9.885194925951249E+001
2.436750050000000E+009 -6.553070666274833E+000 -9.658100581604427E+001
2.437000050000000E+009 -6.449823396912779E+000 -9.660929768276614E+001
2.437250050000000E+009 -6.403330068178313E+000 -9.626840380811440E+001
2.437500050000000E+009 -6.337310847867056E+000 -9.512526089909902E+001
2.437750050000000E+009 -6.267384912444777E+000 -9.346322121073817E+001
2.438000050000000E+009 -6.150447900034723E+000 -9.374718496929891E+001
2.438250050000000E+009 -5.995041813295681E+000 -9.389230257791415E+001
2.438500050000000E+009 -5.934111629648865E+000 -9.208384543501155E+001
2.438750050000000E+009 -5.894727948489810E+000 -9.201972817809391E+001
2.439000050000000E+009 -5.731681593749181E+000 -9.179941224649009E+001
2.439250050000000E+009 -5.664486177171007E+000 -9.188056002415975E+001
2.439500050000000E+009 -5.526855683160187E+000 -9.073499119927007E+001
2.439750050000000E+009 -5.458143174766046E+000 -9.084663723833786E+001
2.440000050000000E+009 -5.395095648816298E+000 -8.922172551128620E+001
2.440250050000000E+009 -5.243626321346055E+000 -9.003849122495588E+001
2.440500050000000E+009 -5.092915226027736E+000 -9.226221107668816E+001
2.440750050000000E+009 -5.090421502897577E+000 -8.956288445027317E+001
2.441000050000000E+009 -5.025614096512054E+000 -8.802118920607904E+001
2.441250050000000E+009 -4.882181331859928E+000 -8.981720115066133E+001
2.441500050000000E+009 -4.823508316361947E+000 -8.941992547525153E+001
2.441750050000000E+009 -4.775821218008430E+000 -8.715810161859371E+001
2.442000050000000E+009 -4.688328890585891E+000 -8.723552926021311E+001
2.442250050000000E+009 -4.543519143058256E+000 -8.912822984783469E+001
2.442500050000000E+009 -4.465853627989198E+000 -8.927234825250847E+001
2.442750050000000E+009 -4.404622954018561E+000 -8.894473165064056E+001
2.443000050000000E+009 -4.335373934164227E+000 -8.780754625399281E+001
2.443250050000000E+009 -4.197787944772681E+000 -8.959293590700386E+001
2.443500050000000E+009 -4.151874100708369E+000 -8.821250054581938E+001
2.443750050000000E+009 -4.050266776279556E+000 -8.914538690281297E+001
2.444000050000000E+009 -4.062886414209796E+000 -8.718840080979048E+001
2.444250050000000E+009 -3.949430245900099E+000 -8.874084754933145E+001
2.444500050000000E+009 -3.884674574998644E+000 -8.862536497761745E+001
2.444750050000000E+009 -3.817432415257428E+000 -8.860666530239330E+001
2.445000050000000E+009 -3.741104583104243E+000 -8.921461423194559E+001
2.445250050000000E+009 -3.651228205773333E+000 -9.085414416485847E+001
2.445500050000000E+009 -3.679633780327411E+000 -8.812052374685875E+001
2.445750050000000E+009 -3.528558403901375E+000 -8.947783030906781E+001
2.446000050000000E+009 -3.488533194090655E+000 -9.085102256676383E+001
2.446250050000000E+009 -3.398924571560028E+000 -9.083845687377095E+001
2.446500050000000E+009 -3.355595905322954E+000 -8.977116695249370E+001
2.446750050000000E+009 -3.282745187475176E+000 -9.095575779123564E+001
2.447000050000000E+009 -3.233898982546378E+000 -9.066503279741147E+001
2.447250050000000E+009 -3.218598111767809E+000 -8.925435148793601E+001
2.447500050000000E+009 -3.132960985738258E+000 -8.974843745431593E+001
2.447750050000000E+009 -3.126602751835013E+000 -8.901601618494188E+001
2.448000050000000E+009 -3.062504507417942E+000 -9.037246187192426E+001
2.448250050000000E+009 -3.052944514778289E+000 -8.959334897939588E+001
2.448500050000000E+009 -2.970642809315970E+000 -8.975853870339732E+001
2.448750050000000E+009 -2.892123719434179E+000 -9.098767185559863E+001
2.449000050000000E+009 -2.837118511632419E+000 -9.042850963123991E+001
2.449250050000000E+009 -2.827947144577614E+000 -8.992665615236348E+001
2.449500050000000E+009 -2.787620605652530E+000 -9.147973424614848E+001
2.449750050000000E+009 -2.688670943630577E+000 -9.219369719529219E+001
2.450000050000000E+009 -2.714343257304337E+000 -8.986496470376889E+001
2.450250050000000E+009 -2.644377177230684E+000 -9.229632140540721E+001
2.450500050000000E+009 -2.576133894102485E+000 -9.286086572288637E+001
2.450750050000000E+009 -2.575497552178830E+000 -9.142976490074192E+001
2.451000050000000E+009 -2.524849933756377E+000 -9.241379567441037E+001
2.451250050000000E+009 -2.437030833152711E+000 -9.241132516961332E+001
2.451500050000000E+009 -2.492568339272990E+000 -9.286574680810313E+001
2.451750050000000E+009 -2.418198454837064E+000 -9.352328629507207E+001
2.452000050000000E+009 -2.368089651537567E+000 -9.324357128839230E+001
2.452250050000000E+009 -2.378032555927811E+000 -9.321072964439749E+001
2.452500050000000E+009 -2.375724218665850E+000 -9.179600823422639E+001
2.452750050000000E+009 -2.315042438976889E+000 -9.175230008859467E+001
2.453000050000000E+009 -2.310360383124085E+000 -9.199205249819086E+001
2.453250050000000E+009 -2.266620613340152E+000 -9.320618805693860E+001
2.453500050000000E+009 -2.204138646926501E+000 -9.328270544674069E+001
2.453750050000000E+009 -2.153532188675703E+000 -9.495497012582925E+001
2.454000050000000E+009 -2.196849540472206E+000 -9.334763291747051E+001
2.454250050000000E+009 -2.118369147007668E+000 -9.397985417073181E+001
2.454500050000000E+009 -2.113190594224733E+000 -9.492031296633073E+001
2.454750050000000E+009 -2.063272104803795E+000 -9.484027228252289E+001
2.455000050000000E+009 -2.072844226990472E+000 -9.482274164573771E+001
