# Supplementary material for: A Displacement Sensor Based on a Normal Mode Helical Antenna
Source: Sensors (Basel). 2019 Aug 30;19(17):3767. doi: 10.3390/s19173767 (PMC6749469; doi:10.3390/s19173767)
Supplement: Supplementary file 1 [file sensors-19-03767-s001.zip › sensors-571672-sup/original experiment result/1B2.csv]

# Version 1.00
#
freq[Hz] db:Trc7_S22 ang:Trc7_S22
2.405000050000000E+009 -1.399611475078251E+000 -1.167714036475339E+002
2.405250050000000E+009 -1.412240506426755E+000 -1.161253509755166E+002
2.405500050000000E+009 -1.395237199347251E+000 -1.161669071321970E+002
2.405750050000000E+009 -1.404615933696109E+000 -1.182526315005614E+002
2.406000050000000E+009 -1.395015994555619E+000 -1.167294174919031E+002
2.406250050000000E+009 -1.430636580531523E+000 -1.173854759232101E+002
2.406500050000000E+009 -1.427831480877438E+000 -1.187820031764645E+002
2.406750050000000E+009 -1.441671021878997E+000 -1.173013066943536E+002
2.407000050000000E+009 -1.453479820148055E+000 -1.185986671441885E+002
2.407250050000000E+009 -1.440308479787617E+000 -1.162035442096724E+002
2.407500050000000E+009 -1.483534518354151E+000 -1.186678024629939E+002
2.407750050000000E+009 -1.484806305411136E+000 -1.171723276233932E+002
2.408000050000000E+009 -1.544123436932102E+000 -1.196504337188496E+002
2.408250050000000E+009 -1.545459217463946E+000 -1.183285445605814E+002
2.408500050000000E+009 -1.550582540318297E+000 -1.192259294793986E+002
2.408750050000000E+009 -1.553629427458703E+000 -1.194396823227381E+002
2.409000050000000E+009 -1.569983573816333E+000 -1.186539810788585E+002
2.409250050000000E+009 -1.581428016631546E+000 -1.188179979390614E+002
2.409500050000000E+009 -1.597556232588096E+000 -1.204559483577856E+002
2.409750050000000E+009 -1.609866422833407E+000 -1.198406432391047E+002
2.410000050000000E+009 -1.650341384913049E+000 -1.199727577165680E+002
2.410250050000000E+009 -1.637670418228792E+000 -1.207611966648130E+002
2.410500050000000E+009 -1.675344962111799E+000 -1.195832228192820E+002
2.410750050000000E+009 -1.707834530262565E+000 -1.205908093398836E+002
2.411000050000000E+009 -1.702629024064840E+000 -1.193615628080016E+002
2.411250050000000E+009 -1.753102635011542E+000 -1.214663954357231E+002
2.411500050000000E+009 -1.756311446111922E+000 -1.213296972421373E+002
2.411750050000000E+009 -1.770138716647681E+000 -1.203246177241848E+002
2.412000050000000E+009 -1.826018641162368E+000 -1.213578399371278E+002
2.412250050000000E+009 -1.812097136484489E+000 -1.221260321354682E+002
2.412500050000000E+009 -1.849417389372204E+000 -1.217736229089667E+002
2.412750050000000E+009 -1.920329974859217E+000 -1.218273411475219E+002
2.413000050000000E+009 -1.917781334616596E+000 -1.226078945856536E+002
2.413250050000000E+009 -1.911345500409365E+000 -1.231261429288592E+002
2.413500050000000E+009 -1.982655846267698E+000 -1.239005247230059E+002
2.413750050000000E+009 -1.980421075939954E+000 -1.228890408597488E+002
2.414000050000000E+009 -2.011113884911666E+000 -1.242547517069250E+002
2.414250050000000E+009 -2.034693002478856E+000 -1.235324309577406E+002
2.414500050000000E+009 -2.101797061709510E+000 -1.227484688156387E+002
2.414750050000000E+009 -2.097993117233249E+000 -1.256816023903905E+002
2.415000050000000E+009 -2.129914089634390E+000 -1.246567993683623E+002
2.415250050000000E+009 -2.204703770976403E+000 -1.242780621382955E+002
2.415500050000000E+009 -2.207870567374201E+000 -1.249884907532660E+002
2.415750050000000E+009 -2.255494978129903E+000 -1.249875129140614E+002
2.416000050000000E+009 -2.297865984842479E+000 -1.256846763981838E+002
2.416250050000000E+009 -2.371728016276351E+000 -1.247123978087864E+002
2.416500050000000E+009 -2.375990023297720E+000 -1.263824531791388E+002
2.416750050000000E+009 -2.427994256994678E+000 -1.260844471922246E+002
2.417000050000000E+009 -2.498916274778406E+000 -1.245041844249595E+002
2.417250050000000E+009 -2.547444214744724E+000 -1.254768645719394E+002
2.417500050000000E+009 -2.569009352600502E+000 -1.269859679560209E+002
2.417750050000000E+009 -2.624774473529523E+000 -1.254569107934947E+002
2.418000050000000E+009 -2.682969991154956E+000 -1.269555138468154E+002
2.418250050000000E+009 -2.778327464546054E+000 -1.260300369612390E+002
2.418500050000000E+009 -2.776679685327633E+000 -1.262954321454836E+002
2.418750050000000E+009 -2.819021593890103E+000 -1.286289242616867E+002
2.419000050000000E+009 -2.890401669588598E+000 -1.274527512415221E+002
2.419250050000000E+009 -2.950863552914569E+000 -1.271693388551329E+002
2.419500050000000E+009 -3.052887423344818E+000 -1.273351388059587E+002
2.419750050000000E+009 -3.151193920144040E+000 -1.268749039445338E+002
2.420000050000000E+009 -3.172564179280314E+000 -1.275089535222722E+002
2.420250050000000E+009 -3.253470820922040E+000 -1.276583332348376E+002
2.420500050000000E+009 -3.347211100422930E+000 -1.264754875319042E+002
2.420750050000000E+009 -3.378693324611990E+000 -1.283351019407721E+002
2.421000050000000E+009 -3.448832418027976E+000 -1.280421223800098E+002
2.421250050000000E+009 -3.552846990074229E+000 -1.285472581665859E+002
2.421500050000000E+009 -3.686792328203477E+000 -1.263135250614920E+002
2.421750050000000E+009 -3.700888276667327E+000 -1.291632660806975E+002
2.422000050000000E+009 -3.747919262531744E+000 -1.282962971850545E+002
2.422250050000000E+009 -3.845461774845726E+000 -1.293763797274766E+002
2.422500050000000E+009 -3.962024455687790E+000 -1.282664776666782E+002
2.422750050000000E+009 -4.071295312244339E+000 -1.278178984580790E+002
2.423000050000000E+009 -4.157343489206214E+000 -1.290782807788158E+002
2.423250050000000E+009 -4.224951760209663E+000 -1.293330444290838E+002
2.423500050000000E+009 -4.383115768473651E+000 -1.274637380415023E+002
2.423750050000000E+009 -4.471435533626302E+000 -1.280947605146588E+002
2.424000050000000E+009 -4.528849317681390E+000 -1.279191788104821E+002
2.424250050000000E+009 -4.685539657425260E+000 -1.282517509716951E+002
2.424500050000000E+009 -4.759128252944388E+000 -1.273155857278314E+002
2.424750050000000E+009 -4.905555036334842E+000 -1.256617304520837E+002
2.425000050000000E+009 -4.951769862705352E+000 -1.272729116605587E+002
2.425250050000000E+009 -5.040836094170805E+000 -1.282091122948805E+002
2.425500050000000E+009 -5.179882037639894E+000 -1.267313923720121E+002
2.425750050000000E+009 -5.331837823839932E+000 -1.262571528763861E+002
2.426000050000000E+009 -5.367502954964444E+000 -1.270019119200941E+002
2.426250050000000E+009 -5.531353980758822E+000 -1.260975666422243E+002
2.426500050000000E+009 -5.649261236749259E+000 -1.245441203568964E+002
2.426750050000000E+009 -5.780039448306279E+000 -1.242219602786117E+002
2.427000050000000E+009 -5.825187869508676E+000 -1.249471773361545E+002
2.427250050000000E+009 -5.990812680076665E+000 -1.237025042598730E+002
2.427500050000000E+009 -6.017401580980970E+000 -1.253684670157799E+002
2.427750050000000E+009 -6.186013955433332E+000 -1.229858974217084E+002
2.428000050000000E+009 -6.268381507618178E+000 -1.216139738527877E+002
2.428250050000000E+009 -6.390640431018463E+000 -1.215995237249474E+002
2.428500050000000E+009 -6.490173449615519E+000 -1.195222937038428E+002
2.428750050000000E+009 -6.548227048754658E+000 -1.212680482952235E+002
2.429000050000000E+009 -6.683417878859883E+000 -1.178252058811052E+002
2.429250050000000E+009 -6.813258533006356E+000 -1.183114767688570E+002
2.429500050000000E+009 -6.817529435238046E+000 -1.177132709403881E+002
2.429750050000000E+009 -6.893143783364806E+000 -1.170348373109341E+002
2.430000050000000E+009 -6.989175099507198E+000 -1.153289484512618E+002
2.430250050000000E+009 -6.998095061920568E+000 -1.159256782771838E+002
2.430500050000000E+009 -7.141693374949746E+000 -1.135330387274373E+002
2.430750050000000E+009 -7.141130651444907E+000 -1.131554582014602E+002
2.431000050000000E+009 -7.186440240757037E+000 -1.113682403215480E+002
2.431250050000000E+009 -7.240802273948729E+000 -1.107851291026832E+002
2.431500050000000E+009 -7.238833999405720E+000 -1.088287378411331E+002
2.431750050000000E+009 -7.261626173272509E+000 -1.071269793366068E+002
2.432000050000000E+009 -7.261252697522235E+000 -1.071180727627614E+002
2.432250050000000E+009 -7.251541189940157E+000 -1.063192903192611E+002
2.432500050000000E+009 -7.226265081909584E+000 -1.047747992752160E+002
2.432750050000000E+009 -7.216500564086187E+000 -1.037265541734574E+002
2.433000050000000E+009 -7.312228682303591E+000 -1.017886480174379E+002
2.433250050000000E+009 -7.151038758980116E+000 -1.009758877634354E+002
2.433500050000000E+009 -7.084017816456155E+000 -1.014938518900006E+002
2.433750050000000E+009 -7.140343895347544E+000 -9.909343983339655E+001
2.434000050000000E+009 -6.899059546597967E+000 -1.005861018429117E+002
2.434250050000000E+009 -7.002947052523070E+000 -9.648315836124809E+001
2.434500050000000E+009 -6.868839144936170E+000 -9.722042990927864E+001
2.434750050000000E+009 -6.716876819835515E+000 -9.653048168713728E+001
2.435000050000000E+009 -6.724594579646034E+000 -9.581046771118717E+001
2.435250050000000E+009 -6.648938229654930E+000 -9.616123762341704E+001
2.435500050000000E+009 -6.554961153045488E+000 -9.515399607244444E+001
2.435750050000000E+009 -6.577089508326254E+000 -9.253205809814637E+001
2.436000050000000E+009 -6.396156440565560E+000 -9.258876084742443E+001
2.436250050000000E+009 -6.325079048723980E+000 -9.127660345382213E+001
2.436500050000000E+009 -6.145479355612224E+000 -9.324257175028150E+001
2.436750050000000E+009 -6.028886760168305E+000 -9.178953665133436E+001
2.437000050000000E+009 -5.973355713074808E+000 -9.021121775511118E+001
2.437250050000000E+009 -5.898772320186407E+000 -9.132218495991100E+001
2.437500050000000E+009 -5.758684888047048E+000 -9.009048167968018E+001
2.437750050000000E+009 -5.687894837938305E+000 -8.998847866545796E+001
2.438000050000000E+009 -5.557225774494031E+000 -9.026407255496845E+001
2.438250050000000E+009 -5.521782802507145E+000 -8.900301977910631E+001
2.438500050000000E+009 -5.361240407961771E+000 -8.998864694314885E+001
2.438750050000000E+009 -5.332272012877590E+000 -8.871657278995025E+001
2.439000050000000E+009 -5.157751667740294E+000 -9.023535023428967E+001
2.439250050000000E+009 -5.096712313196483E+000 -8.918162084702544E+001
2.439500050000000E+009 -4.996229936893078E+000 -8.861660148239176E+001
2.439750050000000E+009 -4.961711744725673E+000 -8.793321072956046E+001
2.440000050000000E+009 -4.843511418714442E+000 -8.865016086259355E+001
2.440250050000000E+009 -4.727476158314540E+000 -8.818746225841983E+001
2.440500050000000E+009 -4.641630524508151E+000 -8.872576573675033E+001
2.440750050000000E+009 -4.628972457652923E+000 -8.674555738294957E+001
2.441000050000000E+009 -4.486250276745978E+000 -8.905655536785407E+001
2.441250050000000E+009 -4.441687389662268E+000 -8.835823638042861E+001
2.441500050000000E+009 -4.304745544669075E+000 -8.868151030527487E+001
2.441750050000000E+009 -4.305042529112775E+000 -8.819113209123300E+001
2.442000050000000E+009 -4.196934703391909E+000 -8.633535828982919E+001
2.442250050000000E+009 -4.089529074482248E+000 -8.821962255861965E+001
2.442500050000000E+009 -4.087393002071601E+000 -8.718430206271175E+001
2.442750050000000E+009 -3.987918859564612E+000 -8.840953401129509E+001
2.443000050000000E+009 -3.906611259587697E+000 -8.820923524130211E+001
2.443250050000000E+009 -3.819355758434837E+000 -8.840920751190515E+001
2.443500050000000E+009 -3.753352232845889E+000 -8.847856300804197E+001
2.443750050000000E+009 -3.705239405460690E+000 -8.887146296822523E+001
2.444000050000000E+009 -3.708559617841158E+000 -8.571737611268311E+001
2.444250050000000E+009 -3.590244200137055E+000 -8.818035894856706E+001
2.444500050000000E+009 -3.539321722949049E+000 -8.930024290518573E+001
2.444750050000000E+009 -3.445413290959259E+000 -8.972315826626195E+001
2.445000050000000E+009 -3.429124634147702E+000 -8.928625525243268E+001
2.445250050000000E+009 -3.421222340607874E+000 -8.874610739090521E+001
2.445500050000000E+009 -3.325640843796381E+000 -8.891044801355834E+001
2.445750050000000E+009 -3.239913354000184E+000 -9.003266106641819E+001
2.446000050000000E+009 -3.127852867058984E+000 -9.169952669980108E+001
2.446250050000000E+009 -3.154959239815319E+000 -8.894045133335222E+001
2.446500050000000E+009 -3.078583528836011E+000 -9.041223250349309E+001
2.446750050000000E+009 -3.064790919424518E+000 -9.078872908449378E+001
2.447000050000000E+009 -3.046971514440662E+000 -8.955458958282584E+001
2.447250050000000E+009 -2.921567721189553E+000 -9.211770426678292E+001
2.447500050000000E+009 -2.942513767142408E+000 -8.999853581077902E+001
2.447750050000000E+009 -2.865663418653337E+000 -9.021815122552241E+001
2.448000050000000E+009 -2.882490571049916E+000 -8.894191029945328E+001
2.448250050000000E+009 -2.841296865746288E+000 -8.974563860986567E+001
2.448500050000000E+009 -2.752371443212536E+000 -9.142178866743643E+001
2.448750050000000E+009 -2.734249115777770E+000 -9.016733078230671E+001
2.449000050000000E+009 -2.637211771095249E+000 -9.195047726882341E+001
2.449250050000000E+009 -2.616414416265678E+000 -9.201935363511069E+001
2.449500050000000E+009 -2.573794953554682E+000 -9.219057217618303E+001
2.449750050000000E+009 -2.572141159257464E+000 -9.068383475408564E+001
2.450000050000000E+009 -2.491362305671288E+000 -9.286512624133457E+001
2.450250050000000E+009 -2.496323614541477E+000 -9.126027629362899E+001
2.450500050000000E+009 -2.441975229513868E+000 -9.148695732654022E+001
2.450750050000000E+009 -2.430488374685703E+000 -9.189140560663343E+001
2.451000050000000E+009 -2.350611277648374E+000 -9.331471073532072E+001
2.451250050000000E+009 -2.343975221976708E+000 -9.390960256573864E+001
2.451500050000000E+009 -2.378155486000312E+000 -9.162897326514387E+001
2.451750050000000E+009 -2.333173712703474E+000 -9.029292322153485E+001
2.452000050000000E+009 -2.251791250780292E+000 -9.324688094568884E+001
2.452250050000000E+009 -2.266245802959259E+000 -9.173638623942186E+001
2.452500050000000E+009 -2.204425026167633E+000 -9.284699357441474E+001
2.452750050000000E+009 -2.209037929263715E+000 -9.268616146421493E+001
2.453000050000000E+009 -2.201317859903794E+000 -9.294397317409961E+001
2.453250050000000E+009 -2.134604471641137E+000 -9.377586660901660E+001
2.453500050000000E+009 -2.119726307039368E+000 -9.362637389584134E+001
2.453750050000000E+009 -2.087050627816208E+000 -9.497879923296817E+001
2.454000050000000E+009 -2.077997137112775E+000 -9.313270051847694E+001
2.454250050000000E+009 -1.989945968418663E+000 -9.658793424772713E+001
2.454500050000000E+009 -1.996868986362077E+000 -9.581428159334691E+001
2.454750050000000E+009 -2.000161652859076E+000 -9.496771915953707E+001
2.455000050000000E+009 -1.997092043093551E+000 -9.321862867472005E+001
