# Supplementary material for: A Displacement Sensor Based on a Normal Mode Helical Antenna
Source: Sensors (Basel). 2019 Aug 30;19(17):3767. doi: 10.3390/s19173767 (PMC6749469; doi:10.3390/s19173767)
Supplement: Supplementary file 1 [file sensors-19-03767-s001.zip › sensors-571672-sup/original experiment result/1B3.csv]

# Version 1.00
#
freq[Hz] db:Trc7_S22 ang:Trc7_S22
2.405000050000000E+009 -1.384135540642449E+000 -1.159934121269778E+002
2.405250050000000E+009 -1.399734527822749E+000 -1.173069740399056E+002
2.405500050000000E+009 -1.399664215168093E+000 -1.162732748386860E+002
2.405750050000000E+009 -1.396672871554328E+000 -1.164795273668545E+002
2.406000050000000E+009 -1.410335697742135E+000 -1.153075044584289E+002
2.406250050000000E+009 -1.434712748148831E+000 -1.173446915182181E+002
2.406500050000000E+009 -1.436537757444139E+000 -1.174145663416707E+002
2.406750050000000E+009 -1.440379643133768E+000 -1.158704592469299E+002
2.407000050000000E+009 -1.446424971711728E+000 -1.172428417039919E+002
2.407250050000000E+009 -1.463333453608254E+000 -1.184723581424243E+002
2.407500050000000E+009 -1.502150253839121E+000 -1.176486574450171E+002
2.407750050000000E+009 -1.498975961952020E+000 -1.175194459452031E+002
2.408000050000000E+009 -1.501011257273227E+000 -1.193128848224050E+002
2.408250050000000E+009 -1.480834843307859E+000 -1.191672230992568E+002
2.408500050000000E+009 -1.534041553925031E+000 -1.173072279870733E+002
2.408750050000000E+009 -1.529781125749460E+000 -1.174288980815488E+002
2.409000050000000E+009 -1.559204806877604E+000 -1.192496677023209E+002
2.409250050000000E+009 -1.570579177871755E+000 -1.185666340601205E+002
2.409500050000000E+009 -1.585190645045965E+000 -1.200351736076124E+002
2.409750050000000E+009 -1.612713497819471E+000 -1.192990772227817E+002
2.410000050000000E+009 -1.633056575288773E+000 -1.201536383107286E+002
2.410250050000000E+009 -1.655637865071062E+000 -1.214928178641039E+002
2.410500050000000E+009 -1.635940398268084E+000 -1.181945080970517E+002
2.410750050000000E+009 -1.687752345376444E+000 -1.179099667053163E+002
2.411000050000000E+009 -1.662968063603334E+000 -1.209065597718444E+002
2.411250050000000E+009 -1.713777780843193E+000 -1.214613351149250E+002
2.411500050000000E+009 -1.758850742412479E+000 -1.203207318402647E+002
2.411750050000000E+009 -1.763247605150591E+000 -1.211162141933371E+002
2.412000050000000E+009 -1.777948126780219E+000 -1.212215705717795E+002
2.412250050000000E+009 -1.798285478879101E+000 -1.223275373941465E+002
2.412500050000000E+009 -1.799550756643944E+000 -1.242700640223729E+002
2.412750050000000E+009 -1.866094369262198E+000 -1.209992920366646E+002
2.413000050000000E+009 -1.871881526873481E+000 -1.217298272915785E+002
2.413250050000000E+009 -1.898261799255524E+000 -1.221075822791421E+002
2.413500050000000E+009 -1.938810151277579E+000 -1.228164367954163E+002
2.413750050000000E+009 -1.962084359749419E+000 -1.235372521699777E+002
2.414000050000000E+009 -1.982953546190241E+000 -1.218258416837372E+002
2.414250050000000E+009 -2.029317240012696E+000 -1.223804399847457E+002
2.414500050000000E+009 -2.041814402246580E+000 -1.231559721785095E+002
2.414750050000000E+009 -2.124411714552271E+000 -1.226126794040935E+002
2.415000050000000E+009 -2.103455709509885E+000 -1.232591389210765E+002
2.415250050000000E+009 -2.145464414920674E+000 -1.251479778782138E+002
2.415500050000000E+009 -2.207368041195419E+000 -1.243807023313051E+002
2.415750050000000E+009 -2.210975207086051E+000 -1.236254298309654E+002
2.416000050000000E+009 -2.297473653537181E+000 -1.244851041469661E+002
2.416250050000000E+009 -2.295969409667166E+000 -1.257613025555346E+002
2.416500050000000E+009 -2.331804337741284E+000 -1.266111747094338E+002
2.416750050000000E+009 -2.405580559779446E+000 -1.254365916568907E+002
2.417000050000000E+009 -2.424823511417646E+000 -1.250508492364740E+002
2.417250050000000E+009 -2.490164768350870E+000 -1.257122752145514E+002
2.417500050000000E+009 -2.532065705203431E+000 -1.257228504068715E+002
2.417750050000000E+009 -2.560870072638708E+000 -1.267495342759494E+002
2.418000050000000E+009 -2.621067427732760E+000 -1.268813045347830E+002
2.418250050000000E+009 -2.676614044119750E+000 -1.263682641928737E+002
2.418500050000000E+009 -2.709776422211493E+000 -1.259156652741287E+002
2.418750050000000E+009 -2.770936124292879E+000 -1.266253306604453E+002
2.419000050000000E+009 -2.822469261380913E+000 -1.272341184986969E+002
2.419250050000000E+009 -2.911747868429923E+000 -1.262700228313419E+002
2.419500050000000E+009 -2.960532419995556E+000 -1.257861879084540E+002
2.419750050000000E+009 -2.993088586178867E+000 -1.283215244391568E+002
2.420000050000000E+009 -3.086225337045463E+000 -1.266776754488505E+002
2.420250050000000E+009 -3.149293068286359E+000 -1.282967591474082E+002
2.420500050000000E+009 -3.227401177483511E+000 -1.274572719854718E+002
2.420750050000000E+009 -3.332171840594001E+000 -1.266649077710618E+002
2.421000050000000E+009 -3.365636582365657E+000 -1.273203301499030E+002
2.421250050000000E+009 -3.447498515471025E+000 -1.277215729514652E+002
2.421500050000000E+009 -3.530659937190940E+000 -1.277160928425545E+002
2.421750050000000E+009 -3.619927261871498E+000 -1.273646020362402E+002
2.422000050000000E+009 -3.709599261902474E+000 -1.270627420101299E+002
2.422250050000000E+009 -3.790034202485618E+000 -1.276252737250668E+002
2.422500050000000E+009 -3.857012059396645E+000 -1.281983838225024E+002
2.422750050000000E+009 -3.976303056280767E+000 -1.270970501832535E+002
2.423000050000000E+009 -4.045845358077173E+000 -1.276797211769114E+002
2.423250050000000E+009 -4.165043142739029E+000 -1.276603340828967E+002
2.423500050000000E+009 -4.235230294762848E+000 -1.276361209748454E+002
2.423750050000000E+009 -4.377404100293014E+000 -1.263314022836703E+002
2.424000050000000E+009 -4.424524859575000E+000 -1.270781705765310E+002
2.424250050000000E+009 -4.568476109302005E+000 -1.254057856246852E+002
2.424500050000000E+009 -4.611122022535853E+000 -1.281464427441340E+002
2.424750050000000E+009 -4.704201174838515E+000 -1.284612829161818E+002
2.425000050000000E+009 -4.844079392284796E+000 -1.273466611311426E+002
2.425250050000000E+009 -4.928072519045864E+000 -1.273629955907325E+002
2.425500050000000E+009 -5.091521883760013E+000 -1.272015922347026E+002
2.425750050000000E+009 -5.181144936026369E+000 -1.272871650724721E+002
2.426000050000000E+009 -5.275714481969813E+000 -1.255279830395525E+002
2.426250050000000E+009 -5.423862801458017E+000 -1.248561500629539E+002
2.426500050000000E+009 -5.501727199388475E+000 -1.250508578759954E+002
2.426750050000000E+009 -5.639259782519462E+000 -1.246726110954915E+002
2.427000050000000E+009 -5.748509966519825E+000 -1.255216490011907E+002
2.427250050000000E+009 -5.861561955475945E+000 -1.246245856170700E+002
2.427500050000000E+009 -5.864536927456485E+000 -1.254565402843726E+002
2.427750050000000E+009 -6.051510733963750E+000 -1.244236477372251E+002
2.428000050000000E+009 -6.123674217862968E+000 -1.230077646328433E+002
2.428250050000000E+009 -6.341592863782157E+000 -1.212093543162814E+002
2.428500050000000E+009 -6.349077673710517E+000 -1.218423622367140E+002
2.428750050000000E+009 -6.492632192186034E+000 -1.200863529844087E+002
2.429000050000000E+009 -6.483831381583856E+000 -1.217244196945636E+002
2.429250050000000E+009 -6.620840879232559E+000 -1.194732619111548E+002
2.429500050000000E+009 -6.724782470860061E+000 -1.188090282875865E+002
2.429750050000000E+009 -6.793562717058911E+000 -1.183431990166588E+002
2.430000050000000E+009 -6.933767523552209E+000 -1.165386452077452E+002
2.430250050000000E+009 -6.946922759968794E+000 -1.161572448152899E+002
2.430500050000000E+009 -7.048297692207386E+000 -1.119422229669395E+002
2.430750050000000E+009 -7.092233647223795E+000 -1.132265644102757E+002
2.431000050000000E+009 -7.130799339947190E+000 -1.115470601966478E+002
2.431250050000000E+009 -7.191449294075603E+000 -1.120815415053901E+002
2.431500050000000E+009 -7.195442060727563E+000 -1.111268201749404E+002
2.431750050000000E+009 -7.094009834239370E+000 -1.117026052816368E+002
2.432000050000000E+009 -7.217219827761223E+000 -1.083417456683799E+002
2.432250050000000E+009 -7.255399209418981E+000 -1.074768458292559E+002
2.432500050000000E+009 -7.187910123998108E+000 -1.070280582998086E+002
2.432750050000000E+009 -7.218581953609685E+000 -1.042957220289066E+002
2.433000050000000E+009 -7.165113744537304E+000 -1.033227741578019E+002
2.433250050000000E+009 -7.198076423843415E+000 -1.037237992586233E+002
2.433500050000000E+009 -7.111956208289003E+000 -1.024506556483745E+002
2.433750050000000E+009 -7.082305259100146E+000 -1.020252399683668E+002
2.434000050000000E+009 -7.018786443518887E+000 -1.007910342186026E+002
2.434250050000000E+009 -6.993425911474463E+000 -9.886302425268588E+001
2.434500050000000E+009 -6.943707512251015E+000 -9.776078640772768E+001
2.434750050000000E+009 -6.903465630223715E+000 -9.705785335490813E+001
2.435000050000000E+009 -6.796856024404198E+000 -9.518151588677435E+001
2.435250050000000E+009 -6.657349565622923E+000 -9.688488916397320E+001
2.435500050000000E+009 -6.608071300046039E+000 -9.548146300264088E+001
2.435750050000000E+009 -6.517763947306654E+000 -9.477227759027167E+001
2.436000050000000E+009 -6.386272817083546E+000 -9.463738620931940E+001
2.436250050000000E+009 -6.294188309333500E+000 -9.452230358325377E+001
2.436500050000000E+009 -6.290229901916608E+000 -9.297286516781406E+001
2.436750050000000E+009 -6.131373581341367E+000 -9.219173113093011E+001
2.437000050000000E+009 -6.097891260476987E+000 -9.059571687193532E+001
2.437250050000000E+009 -5.967870632823596E+000 -9.011746898751044E+001
2.437500050000000E+009 -5.868418320756751E+000 -9.079896066990864E+001
2.437750050000000E+009 -5.718732464534157E+000 -9.105047357970493E+001
2.438000050000000E+009 -5.582466840232921E+000 -9.205597152939835E+001
2.438250050000000E+009 -5.548912688521439E+000 -8.895742092074640E+001
2.438500050000000E+009 -5.434339312970926E+000 -8.971785601521761E+001
2.438750050000000E+009 -5.328469254133526E+000 -9.067734981490558E+001
2.439000050000000E+009 -5.280370603110783E+000 -8.883790782179878E+001
2.439250050000000E+009 -5.123365115030718E+000 -8.938039246366203E+001
2.439500050000000E+009 -5.095683573621029E+000 -8.883482288257596E+001
2.439750050000000E+009 -4.978535094081087E+000 -8.842032939016235E+001
2.440000050000000E+009 -4.975993628627816E+000 -8.671528902202324E+001
2.440250050000000E+009 -4.827321481838541E+000 -8.633553842655324E+001
2.440500050000000E+009 -4.730771074813073E+000 -8.677586239815906E+001
2.440750050000000E+009 -4.647199624054942E+000 -8.736250697165299E+001
2.441000050000000E+009 -4.506002958092837E+000 -8.764548190839861E+001
2.441250050000000E+009 -4.471604544453962E+000 -8.722323171066014E+001
2.441500050000000E+009 -4.398329736350938E+000 -8.717234966021309E+001
2.441750050000000E+009 -4.216074244903811E+000 -8.892866848196540E+001
2.442000050000000E+009 -4.248018101575074E+000 -8.723820797800687E+001
2.442250050000000E+009 -4.174343285981332E+000 -8.857566210687607E+001
2.442500050000000E+009 -4.089602053500832E+000 -8.762261082976542E+001
2.442750050000000E+009 -4.019201180384451E+000 -8.762178278859251E+001
2.443000050000000E+009 -3.969716357597569E+000 -8.716768229626968E+001
2.443250050000000E+009 -3.860387487570979E+000 -8.800756738989344E+001
2.443500050000000E+009 -3.793668674156046E+000 -8.724276460993187E+001
2.443750050000000E+009 -3.768695360839668E+000 -8.804297230862598E+001
2.444000050000000E+009 -3.690849245754396E+000 -8.753128572635717E+001
2.444250050000000E+009 -3.600144264517085E+000 -8.890473852263912E+001
2.444500050000000E+009 -3.571938470744589E+000 -8.797333721104953E+001
2.444750050000000E+009 -3.505043811210772E+000 -8.985997949346240E+001
2.445000050000000E+009 -3.454299140959020E+000 -8.844275934874902E+001
2.445250050000000E+009 -3.428149566295347E+000 -8.833660841787125E+001
2.445500050000000E+009 -3.323863068366057E+000 -8.895643977244738E+001
2.445750050000000E+009 -3.324974619590166E+000 -8.800007982340142E+001
2.446000050000000E+009 -3.355306663119638E+000 -8.650845687502745E+001
2.446250050000000E+009 -3.149310949502450E+000 -9.064739822042539E+001
2.446500050000000E+009 -3.119243168533047E+000 -8.936285900034706E+001
2.446750050000000E+009 -3.091767194550560E+000 -8.991707701709315E+001
2.447000050000000E+009 -3.046494837192695E+000 -8.868605251673587E+001
2.447250050000000E+009 -2.948608542928739E+000 -9.143271214856898E+001
2.447500050000000E+009 -2.935187585923910E+000 -8.935690095298031E+001
2.447750050000000E+009 -2.856044854687119E+000 -9.040293126757665E+001
2.448000050000000E+009 -2.819417911234134E+000 -9.040229729216101E+001
2.448250050000000E+009 -2.829058946126584E+000 -8.937628655862415E+001
2.448500050000000E+009 -2.718605610470783E+000 -9.114726246412894E+001
2.448750050000000E+009 -2.717634794205438E+000 -8.989939305317766E+001
2.449000050000000E+009 -2.745071392031815E+000 -8.827069885488942E+001
2.449250050000000E+009 -2.639303867852330E+000 -9.083030838124782E+001
2.449500050000000E+009 -2.581950768269828E+000 -9.093444150158491E+001
2.449750050000000E+009 -2.573398763444514E+000 -9.191227204218819E+001
2.450000050000000E+009 -2.540694305065443E+000 -9.084952007762848E+001
2.450250050000000E+009 -2.492735537166742E+000 -9.214073008557321E+001
2.450500050000000E+009 -2.437649172645166E+000 -9.251810384026030E+001
2.450750050000000E+009 -2.464672826615760E+000 -9.090717675955294E+001
2.451000050000000E+009 -2.415270342002664E+000 -9.075593520020999E+001
2.451250050000000E+009 -2.367130577243567E+000 -9.147498520973699E+001
2.451500050000000E+009 -2.310305210580188E+000 -9.176779024261323E+001
2.451750050000000E+009 -2.265957055272502E+000 -9.355982373413617E+001
2.452000050000000E+009 -2.297590334266180E+000 -9.273901945741504E+001
2.452250050000000E+009 -2.256115759319791E+000 -9.295183491084205E+001
2.452500050000000E+009 -2.244336646158999E+000 -9.178345916543107E+001
2.452750050000000E+009 -2.167839902103417E+000 -9.354919281978924E+001
2.453000050000000E+009 -2.162713001240156E+000 -9.234580114032103E+001
2.453250050000000E+009 -2.087508083115982E+000 -9.457406299000009E+001
2.453500050000000E+009 -2.091016135237140E+000 -9.346864215448164E+001
2.453750050000000E+009 -2.100857605377091E+000 -9.411758698989064E+001
2.454000050000000E+009 -2.089264916240180E+000 -9.468376702359487E+001
2.454250050000000E+009 -2.063475536590772E+000 -9.302235220657552E+001
2.454500050000000E+009 -1.972657101635876E+000 -9.646327572263603E+001
2.454750050000000E+009 -1.974332514310697E+000 -9.438888308241153E+001
2.455000050000000E+009 -2.031355490105127E+000 -9.275549431946362E+001
