# Supplementary material for: A Displacement Sensor Based on a Normal Mode Helical Antenna
Source: Sensors (Basel). 2019 Aug 30;19(17):3767. doi: 10.3390/s19173767 (PMC6749469; doi:10.3390/s19173767)
Supplement: Supplementary file 1 [file sensors-19-03767-s001.zip › sensors-571672-sup/original experiment result/1B4.csv]

# Version 1.00
#
freq[Hz] db:Trc7_S22 ang:Trc7_S22
2.405000050000000E+009 -1.397683718418005E+000 -1.164129219360389E+002
2.405250050000000E+009 -1.376450389120214E+000 -1.157690393059093E+002
2.405500050000000E+009 -1.394011574646247E+000 -1.148561167258208E+002
2.405750050000000E+009 -1.438234719042272E+000 -1.171788022133660E+002
2.406000050000000E+009 -1.441865212749224E+000 -1.164522906542888E+002
2.406250050000000E+009 -1.440116398002199E+000 -1.162227146767044E+002
2.406500050000000E+009 -1.414625656699940E+000 -1.170678071324701E+002
2.406750050000000E+009 -1.457045773078022E+000 -1.185540854762556E+002
2.407000050000000E+009 -1.478474035497865E+000 -1.168574692195192E+002
2.407250050000000E+009 -1.483341870294982E+000 -1.182928829562404E+002
2.407500050000000E+009 -1.504728082096130E+000 -1.186982381486030E+002
2.407750050000000E+009 -1.510420666898243E+000 -1.187494418229027E+002
2.408000050000000E+009 -1.535481303377003E+000 -1.165480979785894E+002
2.408250050000000E+009 -1.535160939298838E+000 -1.162707565991455E+002
2.408500050000000E+009 -1.521242979151797E+000 -1.192747615379466E+002
2.408750050000000E+009 -1.558665210483379E+000 -1.194050952755837E+002
2.409000050000000E+009 -1.565505090672840E+000 -1.196487025629270E+002
2.409250050000000E+009 -1.605341323800338E+000 -1.184785835813613E+002
2.409500050000000E+009 -1.621263015866282E+000 -1.195113794445704E+002
2.409750050000000E+009 -1.618293309228404E+000 -1.197814497742281E+002
2.410000050000000E+009 -1.637414780829351E+000 -1.200632445566453E+002
2.410250050000000E+009 -1.657422364374178E+000 -1.199646031355883E+002
2.410500050000000E+009 -1.687503077683628E+000 -1.205644074546037E+002
2.410750050000000E+009 -1.716414754809363E+000 -1.213762383965636E+002
2.411000050000000E+009 -1.727926961250472E+000 -1.217839717947116E+002
2.411250050000000E+009 -1.724865974093494E+000 -1.208131416879723E+002
2.411500050000000E+009 -1.789991116779374E+000 -1.214842333832690E+002
2.411750050000000E+009 -1.772808185956025E+000 -1.209713652921783E+002
2.412000050000000E+009 -1.815991672251703E+000 -1.217405085205458E+002
2.412250050000000E+009 -1.831639845106021E+000 -1.223232136956976E+002
2.412500050000000E+009 -1.858268796485844E+000 -1.234988741891040E+002
2.412750050000000E+009 -1.891424137859803E+000 -1.214260587209328E+002
2.413000050000000E+009 -1.917779264344837E+000 -1.217165949244370E+002
2.413250050000000E+009 -1.934168093819454E+000 -1.220531699720323E+002
2.413500050000000E+009 -1.961609276416328E+000 -1.215350955834273E+002
2.413750050000000E+009 -2.052326509448186E+000 -1.225494469981480E+002
2.414000050000000E+009 -2.010553506298509E+000 -1.220495108488770E+002
2.414250050000000E+009 -2.031980728936756E+000 -1.234437597473018E+002
2.414500050000000E+009 -2.071234416903939E+000 -1.235799400583644E+002
2.414750050000000E+009 -2.159395537921187E+000 -1.239658645248955E+002
2.415000050000000E+009 -2.152050915880356E+000 -1.230575236549659E+002
2.415250050000000E+009 -2.188825912327557E+000 -1.236410110068520E+002
2.415500050000000E+009 -2.239871925850828E+000 -1.244365947899764E+002
2.415750050000000E+009 -2.295478484335142E+000 -1.248711368941649E+002
2.416000050000000E+009 -2.313116449388052E+000 -1.243299484480238E+002
2.416250050000000E+009 -2.353099146229717E+000 -1.253701974421241E+002
2.416500050000000E+009 -2.374035446993047E+000 -1.258507676696874E+002
2.416750050000000E+009 -2.409912141838999E+000 -1.263579266877273E+002
2.417000050000000E+009 -2.475763181549401E+000 -1.255464914183360E+002
2.417250050000000E+009 -2.537990293226142E+000 -1.257665762990672E+002
2.417500050000000E+009 -2.576130432875947E+000 -1.256133907461272E+002
2.417750050000000E+009 -2.646061285844408E+000 -1.261203569263379E+002
2.418000050000000E+009 -2.688144711515626E+000 -1.249594327689665E+002
2.418250050000000E+009 -2.759911588901983E+000 -1.251361554948523E+002
2.418500050000000E+009 -2.789098794950116E+000 -1.253323620010803E+002
2.418750050000000E+009 -2.800826487045806E+000 -1.265367449268600E+002
2.419000050000000E+009 -2.921162158398001E+000 -1.257470686348458E+002
2.419250050000000E+009 -2.915104923443444E+000 -1.282278725840205E+002
2.419500050000000E+009 -2.992202390731248E+000 -1.271182650438826E+002
2.419750050000000E+009 -3.053117813883825E+000 -1.271115433046349E+002
2.420000050000000E+009 -3.097118211096653E+000 -1.283410217912947E+002
2.420250050000000E+009 -3.194554506087352E+000 -1.271475636248248E+002
2.420500050000000E+009 -3.239873991831017E+000 -1.281932410378771E+002
2.420750050000000E+009 -3.344602227388039E+000 -1.273900457670840E+002
2.421000050000000E+009 -3.383665819641600E+000 -1.274577598632414E+002
2.421250050000000E+009 -3.448762993110639E+000 -1.282592929177948E+002
2.421500050000000E+009 -3.511474901486077E+000 -1.292152974481232E+002
2.421750050000000E+009 -3.638486234720010E+000 -1.268596383759005E+002
2.422000050000000E+009 -3.666411743274841E+000 -1.282060045329208E+002
2.422250050000000E+009 -3.779845512077055E+000 -1.287316489029123E+002
2.422500050000000E+009 -3.861949721476132E+000 -1.285961802213381E+002
2.422750050000000E+009 -3.944169001012402E+000 -1.280012282320451E+002
2.423000050000000E+009 -4.075344174521820E+000 -1.282213669545859E+002
2.423250050000000E+009 -4.134900434842249E+000 -1.276725113933632E+002
2.423500050000000E+009 -4.248997454809211E+000 -1.280643282478590E+002
2.423750050000000E+009 -4.296567424166936E+000 -1.277967992610740E+002
2.424000050000000E+009 -4.456208147748037E+000 -1.266346931524034E+002
2.424250050000000E+009 -4.608736954701572E+000 -1.248543040551928E+002
2.424500050000000E+009 -4.579039484359732E+000 -1.275269200531183E+002
2.424750050000000E+009 -4.711086156161416E+000 -1.274164337663097E+002
2.425000050000000E+009 -4.823057244798402E+000 -1.266564098472461E+002
2.425250050000000E+009 -4.954014232187719E+000 -1.265302246213673E+002
2.425500050000000E+009 -5.070812796679687E+000 -1.254254940097044E+002
2.425750050000000E+009 -5.195302211846077E+000 -1.252952830010923E+002
2.426000050000000E+009 -5.192928237273378E+000 -1.271024621918343E+002
2.426250050000000E+009 -5.372931850923025E+000 -1.258234697298569E+002
2.426500050000000E+009 -5.501628055120974E+000 -1.236902088874801E+002
2.426750050000000E+009 -5.590051118712617E+000 -1.233929922222350E+002
2.427000050000000E+009 -5.738288923874370E+000 -1.236867745405840E+002
2.427250050000000E+009 -5.819299651179575E+000 -1.225996804881328E+002
2.427500050000000E+009 -5.858320009789366E+000 -1.248403051603109E+002
2.427750050000000E+009 -6.014531740830375E+000 -1.214249523872224E+002
2.428000050000000E+009 -6.126625031567504E+000 -1.214843474851570E+002
2.428250050000000E+009 -6.252360192660007E+000 -1.195715725952909E+002
2.428500050000000E+009 -6.287325570788953E+000 -1.197115777698935E+002
2.428750050000000E+009 -6.442166702697022E+000 -1.185847566316218E+002
2.429000050000000E+009 -6.511779556602876E+000 -1.191222396538699E+002
2.429250050000000E+009 -6.596145113599074E+000 -1.174551688576967E+002
2.429500050000000E+009 -6.606222084666205E+000 -1.187502400624809E+002
2.429750050000000E+009 -6.702550845037198E+000 -1.164053133084386E+002
2.430000050000000E+009 -6.711857826574111E+000 -1.162804349152779E+002
2.430250050000000E+009 -6.793973598377633E+000 -1.142948413553485E+002
2.430500050000000E+009 -6.802336266150216E+000 -1.156009801748485E+002
2.430750050000000E+009 -6.970215175251290E+000 -1.123341646712645E+002
2.431000050000000E+009 -7.038180037410334E+000 -1.111064337342942E+002
2.431250050000000E+009 -7.006571846019499E+000 -1.115467443961745E+002
2.431500050000000E+009 -7.024230053851310E+000 -1.105246673013954E+002
2.431750050000000E+009 -7.057195407254511E+000 -1.084395492694561E+002
2.432000050000000E+009 -7.098002299126065E+000 -1.068553340084173E+002
2.432250050000000E+009 -7.020394770914534E+000 -1.087479607437686E+002
2.432500050000000E+009 -7.025128423049135E+000 -1.072266124026796E+002
2.432750050000000E+009 -6.991382393337916E+000 -1.053438132168946E+002
2.433000050000000E+009 -7.014188243602286E+000 -1.043525834089355E+002
2.433250050000000E+009 -7.006189738083755E+000 -1.021283796402834E+002
2.433500050000000E+009 -7.002473541189654E+000 -1.017873528330748E+002
2.433750050000000E+009 -6.870075056266413E+000 -1.007596081586362E+002
2.434000050000000E+009 -6.851656469126322E+000 -1.004296941899652E+002
2.434250050000000E+009 -6.807528890839948E+000 -9.895532400460938E+001
2.434500050000000E+009 -6.723575879196561E+000 -9.891678099706410E+001
2.434750050000000E+009 -6.609663882150436E+000 -9.942614106651082E+001
2.435000050000000E+009 -6.606791114910664E+000 -9.721456206844707E+001
2.435250050000000E+009 -6.605236216126169E+000 -9.594643199948089E+001
2.435500050000000E+009 -6.488774584542838E+000 -9.460456315831598E+001
2.435750050000000E+009 -6.431407398803659E+000 -9.571575353936835E+001
2.436000050000000E+009 -6.325940826862865E+000 -9.286178217826647E+001
2.436250050000000E+009 -6.244312219492420E+000 -9.442559883398587E+001
2.436500050000000E+009 -6.115310927660570E+000 -9.325268529275465E+001
2.436750050000000E+009 -6.038314635715926E+000 -9.256235631776244E+001
2.437000050000000E+009 -5.891164261472252E+000 -9.346019483182229E+001
2.437250050000000E+009 -5.843110875841319E+000 -9.358814494122544E+001
2.437500050000000E+009 -5.739064319848315E+000 -9.083983884157057E+001
2.437750050000000E+009 -5.704923943365269E+000 -9.046552710478869E+001
2.438000050000000E+009 -5.569660636513655E+000 -9.149438829309896E+001
2.438250050000000E+009 -5.486527203765903E+000 -9.098224294704359E+001
2.438500050000000E+009 -5.448880432470179E+000 -8.973022531862925E+001
2.438750050000000E+009 -5.359126454419056E+000 -8.873348674560616E+001
2.439000050000000E+009 -5.280749156247176E+000 -8.869754791872110E+001
2.439250050000000E+009 -5.109204119209307E+000 -8.953221407502581E+001
2.439500050000000E+009 -5.052110455723610E+000 -8.797419253627666E+001
2.439750050000000E+009 -4.964672958464561E+000 -8.857027349563801E+001
2.440000050000000E+009 -4.866012541732072E+000 -8.850704859807439E+001
2.440250050000000E+009 -4.808752278048712E+000 -8.874618854098279E+001
2.440500050000000E+009 -4.710487910813799E+000 -8.884989420293995E+001
2.440750050000000E+009 -4.553946502898706E+000 -8.888132844827395E+001
2.441000050000000E+009 -4.516605737674606E+000 -9.044824149855080E+001
2.441250050000000E+009 -4.458656334700099E+000 -8.795394240496763E+001
2.441500050000000E+009 -4.423844595367314E+000 -8.728110430223718E+001
2.441750050000000E+009 -4.270614914679614E+000 -8.875440692116098E+001
2.442000050000000E+009 -4.264378089245176E+000 -8.808612876668263E+001
2.442250050000000E+009 -4.106720722247816E+000 -8.897160339576992E+001
2.442500050000000E+009 -3.986863337646893E+000 -9.051772903086570E+001
2.442750050000000E+009 -4.053692119555434E+000 -8.889149829077569E+001
2.443000050000000E+009 -3.917307124816305E+000 -8.879941651209504E+001
2.443250050000000E+009 -3.894922915827745E+000 -8.840400118784571E+001
2.443500050000000E+009 -3.825099455766413E+000 -8.840810934921946E+001
2.443750050000000E+009 -3.712714131891748E+000 -8.857130244086817E+001
2.444000050000000E+009 -3.649222649195036E+000 -8.943817337022442E+001
2.444250050000000E+009 -3.659851093312106E+000 -8.780034184288142E+001
2.444500050000000E+009 -3.548630179726069E+000 -8.967566491352304E+001
2.444750050000000E+009 -3.540343988348047E+000 -8.831523208517227E+001
2.445000050000000E+009 -3.437280821442702E+000 -8.990547818557862E+001
2.445250050000000E+009 -3.376526917742892E+000 -8.902322325757802E+001
2.445500050000000E+009 -3.351526903261219E+000 -8.855359998347046E+001
2.445750050000000E+009 -3.328377274569170E+000 -8.834600282341305E+001
2.446000050000000E+009 -3.243124783872440E+000 -8.870811569814481E+001
2.446250050000000E+009 -3.200100055071681E+000 -8.880715878489299E+001
2.446500050000000E+009 -3.169144213233520E+000 -8.958282656204285E+001
2.446750050000000E+009 -3.092106258832600E+000 -9.029463827983179E+001
2.447000050000000E+009 -3.080962781210064E+000 -8.966922336018233E+001
2.447250050000000E+009 -2.936787839616565E+000 -9.211901881202920E+001
2.447500050000000E+009 -2.923640500626708E+000 -9.129412391013685E+001
2.447750050000000E+009 -2.877227218207935E+000 -9.073949803799910E+001
2.448000050000000E+009 -2.898086241952333E+000 -8.922275397409024E+001
2.448250050000000E+009 -2.812513095612597E+000 -9.103726274780253E+001
2.448500050000000E+009 -2.753308121616956E+000 -9.049050906604910E+001
2.448750050000000E+009 -2.764632111074448E+000 -8.953868321794346E+001
2.449000050000000E+009 -2.704386344928298E+000 -9.122916444298906E+001
2.449250050000000E+009 -2.664612784367254E+000 -9.133651567048753E+001
2.449500050000000E+009 -2.652737459097101E+000 -9.062257614533743E+001
2.449750050000000E+009 -2.550193262899499E+000 -9.149749932761903E+001
2.450000050000000E+009 -2.543634708683171E+000 -9.201102794285696E+001
2.450250050000000E+009 -2.478400142276092E+000 -9.262486388964732E+001
2.450500050000000E+009 -2.526438778878005E+000 -8.944095255215756E+001
2.450750050000000E+009 -2.440254020794901E+000 -9.099457260687801E+001
2.451000050000000E+009 -2.425889102353275E+000 -9.027923824083455E+001
2.451250050000000E+009 -2.416035711970114E+000 -9.081113851233388E+001
2.451500050000000E+009 -2.315085139831733E+000 -9.342606340067815E+001
2.451750050000000E+009 -2.300396578491210E+000 -9.230021912646349E+001
2.452000050000000E+009 -2.300852863849393E+000 -9.250553133825811E+001
2.452250050000000E+009 -2.188861040388118E+000 -9.494159887127719E+001
2.452500050000000E+009 -2.245383070520596E+000 -9.321262522939524E+001
2.452750050000000E+009 -2.225740270929491E+000 -9.292930037784535E+001
2.453000050000000E+009 -2.136412449542712E+000 -9.393594568485875E+001
2.453250050000000E+009 -2.094125997207878E+000 -9.387819830382321E+001
2.453500050000000E+009 -2.091298163199598E+000 -9.403311297305746E+001
2.453750050000000E+009 -2.086387123211484E+000 -9.523207162183830E+001
2.454000050000000E+009 -2.038144649145819E+000 -9.487139644177056E+001
2.454250050000000E+009 -2.041080651931800E+000 -9.393923162439621E+001
2.454500050000000E+009 -2.069124810080404E+000 -9.427622424390415E+001
2.454750050000000E+009 -2.063834645402162E+000 -9.343359692300091E+001
2.455000050000000E+009 -1.972006387946897E+000 -9.417061665915374E+001
