# Supplementary material for: A Displacement Sensor Based on a Normal Mode Helical Antenna
Source: Sensors (Basel). 2019 Aug 30;19(17):3767. doi: 10.3390/s19173767 (PMC6749469; doi:10.3390/s19173767)
Supplement: Supplementary file 1 [file sensors-19-03767-s001.zip › sensors-571672-sup/original experiment result/1B5.csv]

# Version 1.00
#
freq[Hz] db:Trc7_S22 ang:Trc7_S22
2.405000050000000E+009 -1.374628896523874E+000 -1.162219894571398E+002
2.405250050000000E+009 -1.389350471217326E+000 -1.152473128928314E+002
2.405500050000000E+009 -1.385171380140596E+000 -1.168209716790684E+002
2.405750050000000E+009 -1.375352516899038E+000 -1.149416416324836E+002
2.406000050000000E+009 -1.430069471765316E+000 -1.169361413422873E+002
2.406250050000000E+009 -1.431754252539477E+000 -1.187496818533154E+002
2.406500050000000E+009 -1.453746678599093E+000 -1.164709764129844E+002
2.406750050000000E+009 -1.463140038407275E+000 -1.180256771458611E+002
2.407000050000000E+009 -1.450324358422706E+000 -1.170807178187418E+002
2.407250050000000E+009 -1.458865136649898E+000 -1.177440567726801E+002
2.407500050000000E+009 -1.452833956376157E+000 -1.176888443940052E+002
2.407750050000000E+009 -1.494412203595535E+000 -1.166525670253863E+002
2.408000050000000E+009 -1.514438927431472E+000 -1.169137113301879E+002
2.408250050000000E+009 -1.543776155426898E+000 -1.184873772412757E+002
2.408500050000000E+009 -1.537165658050850E+000 -1.192053434942002E+002
2.408750050000000E+009 -1.566527111505198E+000 -1.193594137683966E+002
2.409000050000000E+009 -1.559878778446777E+000 -1.177273205401997E+002
2.409250050000000E+009 -1.592150771126510E+000 -1.201672091425210E+002
2.409500050000000E+009 -1.607904116556245E+000 -1.203397864231030E+002
2.409750050000000E+009 -1.654329329144840E+000 -1.184795574321535E+002
2.410000050000000E+009 -1.642865934131343E+000 -1.217830447210091E+002
2.410250050000000E+009 -1.657948937855010E+000 -1.199453287093608E+002
2.410500050000000E+009 -1.657264126973244E+000 -1.194540842945436E+002
2.410750050000000E+009 -1.675485687157450E+000 -1.190114890647359E+002
2.411000050000000E+009 -1.702830501975123E+000 -1.203210508866263E+002
2.411250050000000E+009 -1.734815337662159E+000 -1.215400048953620E+002
2.411500050000000E+009 -1.754095443747557E+000 -1.216717523267241E+002
2.411750050000000E+009 -1.768942126839572E+000 -1.211128318620518E+002
2.412000050000000E+009 -1.778127291072160E+000 -1.217064944714538E+002
2.412250050000000E+009 -1.809517127505417E+000 -1.228354971029060E+002
2.412500050000000E+009 -1.845405467744010E+000 -1.227664896653656E+002
2.412750050000000E+009 -1.858323304160921E+000 -1.229412146401295E+002
2.413000050000000E+009 -1.873806280093702E+000 -1.237817635476412E+002
2.413250050000000E+009 -1.930316474442533E+000 -1.238471499523916E+002
2.413500050000000E+009 -1.954828951024050E+000 -1.245187462537871E+002
2.413750050000000E+009 -2.001135238194995E+000 -1.229616456400953E+002
2.414000050000000E+009 -1.987215089922934E+000 -1.234920229383152E+002
2.414250050000000E+009 -2.047769441095315E+000 -1.239970459778349E+002
2.414500050000000E+009 -2.084853436061863E+000 -1.232442314468723E+002
2.414750050000000E+009 -2.082961185241993E+000 -1.253203890703179E+002
2.415000050000000E+009 -2.152171044817279E+000 -1.236792500941892E+002
2.415250050000000E+009 -2.177363199775760E+000 -1.260729975764447E+002
2.415500050000000E+009 -2.210787083269212E+000 -1.243819394490645E+002
2.415750050000000E+009 -2.273430470287102E+000 -1.247163902503023E+002
2.416000050000000E+009 -2.311787577822493E+000 -1.246107090736108E+002
2.416250050000000E+009 -2.313974138495306E+000 -1.260584787830893E+002
2.416500050000000E+009 -2.378521677059524E+000 -1.251894548833459E+002
2.416750050000000E+009 -2.443770475582833E+000 -1.244222700950691E+002
2.417000050000000E+009 -2.469729598757228E+000 -1.249671956605236E+002
2.417250050000000E+009 -2.480734950408478E+000 -1.254536627511176E+002
2.417500050000000E+009 -2.571115777208135E+000 -1.251175424291613E+002
2.417750050000000E+009 -2.612615060533055E+000 -1.254498985584616E+002
2.418000050000000E+009 -2.671943912217101E+000 -1.259774674744921E+002
2.418250050000000E+009 -2.690199764769192E+000 -1.258216931490272E+002
2.418500050000000E+009 -2.764714005983184E+000 -1.260076355225597E+002
2.418750050000000E+009 -2.798833495635798E+000 -1.289287095944529E+002
2.419000050000000E+009 -2.895813569556204E+000 -1.275788125854468E+002
2.419250050000000E+009 -2.942298607480866E+000 -1.267836672076396E+002
2.419500050000000E+009 -3.045461606078021E+000 -1.269398581062347E+002
2.419750050000000E+009 -3.054693982762723E+000 -1.276028104970098E+002
2.420000050000000E+009 -3.114968591326128E+000 -1.281550209575252E+002
2.420250050000000E+009 -3.220376633779972E+000 -1.274037318766466E+002
2.420500050000000E+009 -3.253620295137721E+000 -1.283054717886151E+002
2.420750050000000E+009 -3.349558067722160E+000 -1.281388611569694E+002
2.421000050000000E+009 -3.419796433626926E+000 -1.283170737387663E+002
2.421250050000000E+009 -3.490252463086246E+000 -1.280420648164693E+002
2.421500050000000E+009 -3.636450078148452E+000 -1.268292148605107E+002
2.421750050000000E+009 -3.627097518264087E+000 -1.292437329499337E+002
2.422000050000000E+009 -3.755119373349353E+000 -1.281391768119766E+002
2.422250050000000E+009 -3.795704433653393E+000 -1.290619553230907E+002
2.422500050000000E+009 -3.976239483456943E+000 -1.268148743584699E+002
2.422750050000000E+009 -4.003662031657925E+000 -1.276207089746007E+002
2.423000050000000E+009 -4.120449778377637E+000 -1.282856230838519E+002
2.423250050000000E+009 -4.176511690587808E+000 -1.294612478944210E+002
2.423500050000000E+009 -4.316854625351743E+000 -1.285661375748789E+002
2.423750050000000E+009 -4.383577303889014E+000 -1.279497345991291E+002
2.424000050000000E+009 -4.446576388361684E+000 -1.290126586308062E+002
2.424250050000000E+009 -4.596615609407391E+000 -1.273865854772268E+002
2.424500050000000E+009 -4.702174508930304E+000 -1.274812928464287E+002
2.424750050000000E+009 -4.836745602259786E+000 -1.269233439050722E+002
2.425000050000000E+009 -4.964800219472732E+000 -1.264426789841578E+002
2.425250050000000E+009 -5.005747319996532E+000 -1.276341807158400E+002
2.425500050000000E+009 -5.177686731855976E+000 -1.253458251988617E+002
2.425750050000000E+009 -5.290508748949100E+000 -1.255130690954878E+002
2.426000050000000E+009 -5.372837376331327E+000 -1.258887956209795E+002
2.426250050000000E+009 -5.534082713563026E+000 -1.249745822306047E+002
2.426500050000000E+009 -5.583423301939345E+000 -1.258980902040185E+002
2.426750050000000E+009 -5.735758623888209E+000 -1.238801928910086E+002
2.427000050000000E+009 -5.864563546769110E+000 -1.238345488854559E+002
2.427250050000000E+009 -5.982091506808242E+000 -1.230569149982140E+002
2.427500050000000E+009 -6.068218975812290E+000 -1.232072260831585E+002
2.427750050000000E+009 -6.152946410759169E+000 -1.220469863244414E+002
2.428000050000000E+009 -6.212385739716027E+000 -1.217412740471614E+002
2.428250050000000E+009 -6.369709474381235E+000 -1.207038068095516E+002
2.428500050000000E+009 -6.577110943704216E+000 -1.186786184946023E+002
2.428750050000000E+009 -6.541926214103196E+000 -1.197936411269617E+002
2.429000050000000E+009 -6.640843548763245E+000 -1.194141877309540E+002
2.429250050000000E+009 -6.764354931637294E+000 -1.172715738465622E+002
2.429500050000000E+009 -6.784644017912293E+000 -1.177771352734150E+002
2.429750050000000E+009 -6.898441516455931E+000 -1.164604506104613E+002
2.430000050000000E+009 -6.914577300195197E+000 -1.158573296613657E+002
2.430250050000000E+009 -7.003939271812881E+000 -1.138926627587484E+002
2.430500050000000E+009 -7.066320285621090E+000 -1.132980709796601E+002
2.430750050000000E+009 -7.125876630045861E+000 -1.126016506298500E+002
2.431000050000000E+009 -7.195104939518373E+000 -1.105797589685804E+002
2.431250050000000E+009 -7.205850960955945E+000 -1.105632289323169E+002
2.431500050000000E+009 -7.215047069277785E+000 -1.086118135855404E+002
2.431750050000000E+009 -7.217185913239889E+000 -1.078237660964639E+002
2.432000050000000E+009 -7.168266084304264E+000 -1.085936848501737E+002
2.432250050000000E+009 -7.199662274850907E+000 -1.062468704655738E+002
2.432500050000000E+009 -7.110304961446783E+000 -1.055202484730033E+002
2.432750050000000E+009 -7.208751499107670E+000 -1.033480726282921E+002
2.433000050000000E+009 -7.100253567494345E+000 -1.039126424093039E+002
2.433250050000000E+009 -7.158596763815731E+000 -1.008775764442487E+002
2.433500050000000E+009 -6.954741082697580E+000 -1.014930324633997E+002
2.433750050000000E+009 -7.009702341942528E+000 -1.001877355137851E+002
2.434000050000000E+009 -6.861405694040549E+000 -1.009171657875874E+002
2.434250050000000E+009 -6.850045071841135E+000 -9.777112520826285E+001
2.434500050000000E+009 -6.828380518171015E+000 -9.742632192715483E+001
2.434750050000000E+009 -6.710974525965937E+000 -9.766094481552570E+001
2.435000050000000E+009 -6.587663885432364E+000 -9.728463856109467E+001
2.435250050000000E+009 -6.535383248165589E+000 -9.625841678208123E+001
2.435500050000000E+009 -6.447051116657655E+000 -9.434899425320506E+001
2.435750050000000E+009 -6.456351987794041E+000 -9.249951612170230E+001
2.436000050000000E+009 -6.316218803187295E+000 -9.221836647924019E+001
2.436250050000000E+009 -6.219694572783618E+000 -9.294421961794524E+001
2.436500050000000E+009 -6.058100631648001E+000 -9.284319676601668E+001
2.436750050000000E+009 -6.023096887692951E+000 -9.173551715393604E+001
2.437000050000000E+009 -5.904283928155812E+000 -9.210158893231207E+001
2.437250050000000E+009 -5.803363452448449E+000 -9.118768525202655E+001
2.437500050000000E+009 -5.678287908391639E+000 -9.150153636411699E+001
2.437750050000000E+009 -5.593925216334660E+000 -9.080576970505727E+001
2.438000050000000E+009 -5.580402612062002E+000 -8.894636654058502E+001
2.438250050000000E+009 -5.438992292283957E+000 -9.012356595775191E+001
2.438500050000000E+009 -5.310943528393573E+000 -8.933593033855608E+001
2.438750050000000E+009 -5.300271510554220E+000 -8.807593035963792E+001
2.439000050000000E+009 -5.096404842880268E+000 -9.012672658111724E+001
2.439250050000000E+009 -5.105193989654019E+000 -8.781392114931221E+001
2.439500050000000E+009 -5.005878061325802E+000 -8.762637661530070E+001
2.439750050000000E+009 -4.868707863451954E+000 -8.925264183851057E+001
2.440000050000000E+009 -4.809214151590683E+000 -8.772818745748873E+001
2.440250050000000E+009 -4.644882649437920E+000 -8.884160720627830E+001
2.440500050000000E+009 -4.603842008526629E+000 -8.816248294891381E+001
2.440750050000000E+009 -4.581401573040659E+000 -8.593951663234093E+001
2.441000050000000E+009 -4.476356952035025E+000 -8.675300916945969E+001
2.441250050000000E+009 -4.305889828181240E+000 -8.982363349614357E+001
2.441500050000000E+009 -4.252321151408224E+000 -9.031552940592565E+001
2.441750050000000E+009 -4.188461439745239E+000 -8.723011782273667E+001
2.442000050000000E+009 -4.079538576663007E+000 -8.946800452804163E+001
2.442250050000000E+009 -4.110272184773966E+000 -8.753963344405931E+001
2.442500050000000E+009 -4.044507648178193E+000 -8.758173422228965E+001
2.442750050000000E+009 -3.976257146133832E+000 -8.669240909442877E+001
2.443000050000000E+009 -3.859959806715922E+000 -8.820298625798954E+001
2.443250050000000E+009 -3.794551556954319E+000 -8.956867059571454E+001
2.443500050000000E+009 -3.720312250054666E+000 -8.916346495375926E+001
2.443750050000000E+009 -3.654343365599308E+000 -8.896764489363385E+001
2.444000050000000E+009 -3.641170747448395E+000 -8.706242784453117E+001
2.444250050000000E+009 -3.563706598957330E+000 -8.804024493860852E+001
2.444500050000000E+009 -3.525502448890021E+000 -8.860842061422817E+001
2.444750050000000E+009 -3.500615776927346E+000 -8.862477744583180E+001
2.445000050000000E+009 -3.475027438828248E+000 -8.830304663793542E+001
2.445250050000000E+009 -3.361970112359596E+000 -8.913078609487189E+001
2.445500050000000E+009 -3.317561618121989E+000 -8.907463316679285E+001
2.445750050000000E+009 -3.280308065117990E+000 -8.969013189615720E+001
2.446000050000000E+009 -3.151182524995505E+000 -9.134629136684848E+001
2.446250050000000E+009 -3.153291420916462E+000 -8.930192812063083E+001
2.446500050000000E+009 -3.127712910410471E+000 -8.873888692310742E+001
2.446750050000000E+009 -3.019096455461236E+000 -9.030958742512794E+001
2.447000050000000E+009 -2.969816050824641E+000 -9.019321679309759E+001
2.447250050000000E+009 -2.912975183278953E+000 -9.032281235234653E+001
2.447500050000000E+009 -2.907310895262219E+000 -9.041172525848373E+001
2.447750050000000E+009 -2.883184526037786E+000 -9.006926751480648E+001
2.448000050000000E+009 -2.793298753964927E+000 -9.127557279468424E+001
2.448250050000000E+009 -2.753642465604480E+000 -9.094704489793845E+001
2.448500050000000E+009 -2.750870580920622E+000 -9.053137974439999E+001
2.448750050000000E+009 -2.719008820542986E+000 -8.908224175490673E+001
2.449000050000000E+009 -2.616048287310768E+000 -9.165283267057454E+001
2.449250050000000E+009 -2.645914432414237E+000 -9.131790798859994E+001
2.449500050000000E+009 -2.579990137879230E+000 -9.169331424657869E+001
2.449750050000000E+009 -2.566631760817893E+000 -9.020261657386058E+001
2.450000050000000E+009 -2.477914818584675E+000 -9.262369142526599E+001
2.450250050000000E+009 -2.442521105221978E+000 -9.319392092345288E+001
2.450500050000000E+009 -2.430336073795475E+000 -9.133538781969047E+001
2.450750050000000E+009 -2.376960072240901E+000 -9.174111471570129E+001
2.451000050000000E+009 -2.387658102199594E+000 -9.175545533521158E+001
2.451250050000000E+009 -2.343862115694642E+000 -9.113754580483997E+001
2.451500050000000E+009 -2.337358983249749E+000 -9.291154848224794E+001
2.451750050000000E+009 -2.334010141195320E+000 -9.171531343546999E+001
2.452000050000000E+009 -2.273081096691679E+000 -9.273756659904539E+001
2.452250050000000E+009 -2.246926997673487E+000 -9.193010131866612E+001
2.452500050000000E+009 -2.206446611099122E+000 -9.300214378078204E+001
2.452750050000000E+009 -2.130413957535830E+000 -9.421533766468373E+001
2.453000050000000E+009 -2.132032437197366E+000 -9.481009608602652E+001
2.453250050000000E+009 -2.087704059653422E+000 -9.396167115518166E+001
2.453500050000000E+009 -2.090471799671536E+000 -9.289226121228056E+001
2.453750050000000E+009 -2.002087367033370E+000 -9.668362688677060E+001
2.454000050000000E+009 -2.089435247444026E+000 -9.436516851709499E+001
2.454250050000000E+009 -2.052204405182865E+000 -9.375396716506626E+001
2.454500050000000E+009 -2.050865375307980E+000 -9.376059360857470E+001
2.454750050000000E+009 -1.967592856358154E+000 -9.509729216658074E+001
2.455000050000000E+009 -1.922999793899476E+000 -9.588460374386825E+001
