# Supplementary material for: A Displacement Sensor Based on a Normal Mode Helical Antenna
Source: Sensors (Basel). 2019 Aug 30;19(17):3767. doi: 10.3390/s19173767 (PMC6749469; doi:10.3390/s19173767)
Supplement: Supplementary file 1 [file sensors-19-03767-s001.zip › sensors-571672-sup/original experiment result/1C1.csv]

# Version 1.00
#
freq[Hz] db:Trc7_S22 ang:Trc7_S22
2.405000050000000E+009 -1.357755293574406E+000 -1.157861858778586E+002
2.405250050000000E+009 -1.362224437951402E+000 -1.166751324424789E+002
2.405500050000000E+009 -1.386427804308849E+000 -1.161456335706588E+002
2.405750050000000E+009 -1.388914839823708E+000 -1.170131911827537E+002
2.406000050000000E+009 -1.393382133043799E+000 -1.153764367278048E+002
2.406250050000000E+009 -1.431150419943701E+000 -1.172080042722076E+002
2.406500050000000E+009 -1.429243021618727E+000 -1.158983672945038E+002
2.406750050000000E+009 -1.456330404823115E+000 -1.186119086712934E+002
2.407000050000000E+009 -1.477463619559213E+000 -1.160755312750821E+002
2.407250050000000E+009 -1.459489083614881E+000 -1.159666660016250E+002
2.407500050000000E+009 -1.449982272169013E+000 -1.173196655690725E+002
2.407750050000000E+009 -1.446302773935055E+000 -1.166229285204851E+002
2.408000050000000E+009 -1.510190346024818E+000 -1.176014112944472E+002
2.408250050000000E+009 -1.521666672448102E+000 -1.173686310725998E+002
2.408500050000000E+009 -1.534384600253799E+000 -1.177548533988692E+002
2.408750050000000E+009 -1.535691007432958E+000 -1.196370267123102E+002
2.409000050000000E+009 -1.540926069388037E+000 -1.186816619619137E+002
2.409250050000000E+009 -1.581721713191852E+000 -1.193269883315446E+002
2.409500050000000E+009 -1.534989753211396E+000 -1.193931555149513E+002
2.409750050000000E+009 -1.589594413273766E+000 -1.192172976401194E+002
2.410000050000000E+009 -1.596724148960476E+000 -1.193118263598840E+002
2.410250050000000E+009 -1.638342609672545E+000 -1.191110560106880E+002
2.410500050000000E+009 -1.643656189641560E+000 -1.207800498621826E+002
2.410750050000000E+009 -1.678281279810642E+000 -1.198418360877515E+002
2.411000050000000E+009 -1.664827887346821E+000 -1.215287117041991E+002
2.411250050000000E+009 -1.718149125364696E+000 -1.203359391639612E+002
2.411500050000000E+009 -1.750193952946904E+000 -1.216264878399150E+002
2.411750050000000E+009 -1.748638252363548E+000 -1.197081507527841E+002
2.412000050000000E+009 -1.763295479937390E+000 -1.217104810901794E+002
2.412250050000000E+009 -1.812466839918191E+000 -1.209038780834078E+002
2.412500050000000E+009 -1.856508788236872E+000 -1.206700463409804E+002
2.412750050000000E+009 -1.863586412851089E+000 -1.231800784056797E+002
2.413000050000000E+009 -1.898171601791916E+000 -1.230573672222634E+002
2.413250050000000E+009 -1.903817459563064E+000 -1.204365124348377E+002
2.413500050000000E+009 -1.933822735660890E+000 -1.222110292680448E+002
2.413750050000000E+009 -1.983348498999675E+000 -1.234413540237654E+002
2.414000050000000E+009 -1.960703437805044E+000 -1.241239421170133E+002
2.414250050000000E+009 -2.025875131241901E+000 -1.229286104033208E+002
2.414500050000000E+009 -2.023756795592968E+000 -1.244885784543218E+002
2.414750050000000E+009 -2.103784203274483E+000 -1.236343389381110E+002
2.415000050000000E+009 -2.125813689568873E+000 -1.237670573627060E+002
2.415250050000000E+009 -2.201589405739533E+000 -1.231849404108152E+002
2.415500050000000E+009 -2.208915108302962E+000 -1.240300016588069E+002
2.415750050000000E+009 -2.244011814453522E+000 -1.253040814996871E+002
2.416000050000000E+009 -2.283865990550803E+000 -1.250623229491046E+002
2.416250050000000E+009 -2.315725972496348E+000 -1.254746722954597E+002
2.416500050000000E+009 -2.332410528883163E+000 -1.272077481718868E+002
2.416750050000000E+009 -2.410035207854592E+000 -1.252882817954431E+002
2.417000050000000E+009 -2.458671743998929E+000 -1.263399337207528E+002
2.417250050000000E+009 -2.504503200221146E+000 -1.268957959879344E+002
2.417500050000000E+009 -2.554584338018847E+000 -1.249395740903995E+002
2.417750050000000E+009 -2.603437999820722E+000 -1.258774359131773E+002
2.418000050000000E+009 -2.651581608365130E+000 -1.268711289250307E+002
2.418250050000000E+009 -2.690326969883245E+000 -1.267765458580656E+002
2.418500050000000E+009 -2.791232023216792E+000 -1.263836282401781E+002
2.418750050000000E+009 -2.830192621615045E+000 -1.271388202509926E+002
2.419000050000000E+009 -2.902643834617012E+000 -1.271500873473694E+002
2.419250050000000E+009 -2.911691142570536E+000 -1.273663844245259E+002
2.419500050000000E+009 -3.011062338465999E+000 -1.268874166805125E+002
2.419750050000000E+009 -3.085050607360917E+000 -1.273115755529163E+002
2.420000050000000E+009 -3.117241577618483E+000 -1.286892098454942E+002
2.420250050000000E+009 -3.249211230601088E+000 -1.267993809270174E+002
2.420500050000000E+009 -3.263840577329485E+000 -1.288292420837012E+002
2.420750050000000E+009 -3.357834518321015E+000 -1.287866507325504E+002
2.421000050000000E+009 -3.419509102356805E+000 -1.287543915819188E+002
2.421250050000000E+009 -3.515005006620803E+000 -1.280776859396118E+002
2.421500050000000E+009 -3.638766105796365E+000 -1.273378403304279E+002
2.421750050000000E+009 -3.688162707483845E+000 -1.291753254410951E+002
2.422000050000000E+009 -3.783730621455217E+000 -1.285249399183136E+002
2.422250050000000E+009 -3.882684646480186E+000 -1.287132066281684E+002
2.422500050000000E+009 -3.965793043376819E+000 -1.288337482941138E+002
2.422750050000000E+009 -4.065021274444563E+000 -1.275047771362242E+002
2.423000050000000E+009 -4.157021765561971E+000 -1.283350102345718E+002
2.423250050000000E+009 -4.281449685405679E+000 -1.273531017222250E+002
2.423500050000000E+009 -4.351080234514156E+000 -1.286493215389196E+002
2.423750050000000E+009 -4.446077322136208E+000 -1.287370287750471E+002
2.424000050000000E+009 -4.562690439571324E+000 -1.289900968592451E+002
2.424250050000000E+009 -4.709336094200826E+000 -1.283443636211918E+002
2.424500050000000E+009 -4.781991649467545E+000 -1.276556789204315E+002
2.424750050000000E+009 -4.863810704131610E+000 -1.291156469589897E+002
2.425000050000000E+009 -5.069002843434030E+000 -1.258755553320156E+002
2.425250050000000E+009 -5.111934374901688E+000 -1.281171035379732E+002
2.425500050000000E+009 -5.246644422522572E+000 -1.274174882720772E+002
2.425750050000000E+009 -5.401557715583858E+000 -1.267003663896876E+002
2.426000050000000E+009 -5.533284103536929E+000 -1.266150820312397E+002
2.426250050000000E+009 -5.690678387352774E+000 -1.248129863217244E+002
2.426500050000000E+009 -5.757734790146950E+000 -1.256362710951489E+002
2.426750050000000E+009 -5.933765216767991E+000 -1.241128649484796E+002
2.427000050000000E+009 -5.960336200085187E+000 -1.251281640898794E+002
2.427250050000000E+009 -6.183736624098782E+000 -1.233085759428783E+002
2.427500050000000E+009 -6.250927959602520E+000 -1.231468294461058E+002
2.427750050000000E+009 -6.354087329155729E+000 -1.231407537423517E+002
2.428000050000000E+009 -6.491595174826579E+000 -1.213065105336885E+002
2.428250050000000E+009 -6.574994906104121E+000 -1.207542706292584E+002
2.428500050000000E+009 -6.706708191868646E+000 -1.201182667908666E+002
2.428750050000000E+009 -6.759917916340878E+000 -1.203300171510061E+002
2.429000050000000E+009 -6.855861950438931E+000 -1.196851706047097E+002
2.429250050000000E+009 -6.947858171982396E+000 -1.190777606032316E+002
2.429500050000000E+009 -7.088977916282707E+000 -1.172620044928591E+002
2.429750050000000E+009 -7.155622762720860E+000 -1.153963929674572E+002
2.430000050000000E+009 -7.272440809605798E+000 -1.141374361891718E+002
2.430250050000000E+009 -7.256788484312704E+000 -1.155467947045289E+002
2.430500050000000E+009 -7.282820647033265E+000 -1.134166649888694E+002
2.430750050000000E+009 -7.381424330892577E+000 -1.113550538298110E+002
2.431000050000000E+009 -7.438475428501135E+000 -1.101422929465456E+002
2.431250050000000E+009 -7.453911537185841E+000 -1.101002525608170E+002
2.431500050000000E+009 -7.575063173829795E+000 -1.069575052100924E+002
2.431750050000000E+009 -7.484589999962518E+000 -1.071796971557239E+002
2.432000050000000E+009 -7.427389675324510E+000 -1.062197170845842E+002
2.432250050000000E+009 -7.489569420784490E+000 -1.035835221586021E+002
2.432500050000000E+009 -7.390013923235336E+000 -1.052095941612693E+002
2.432750050000000E+009 -7.351671108892452E+000 -1.034331650090320E+002
2.433000050000000E+009 -7.374828840230273E+000 -1.012115654126344E+002
2.433250050000000E+009 -7.248347748586492E+000 -1.002137781789686E+002
2.433500050000000E+009 -7.271101403263367E+000 -9.949108255746990E+001
2.433750050000000E+009 -7.213641294839904E+000 -9.696796040298675E+001
2.434000050000000E+009 -7.119157383693989E+000 -9.567627040630204E+001
2.434250050000000E+009 -6.912093072551582E+000 -9.730289830102446E+001
2.434500050000000E+009 -6.933121670481711E+000 -9.538393228939592E+001
2.434750050000000E+009 -6.760937850928289E+000 -9.594112127550775E+001
2.435000050000000E+009 -6.782851039377014E+000 -9.361096733242475E+001
2.435250050000000E+009 -6.604841562352313E+000 -9.457507364611703E+001
2.435500050000000E+009 -6.526487730056537E+000 -9.309776385702837E+001
2.435750050000000E+009 -6.396713322074507E+000 -9.311342109275599E+001
2.436000050000000E+009 -6.291795273684377E+000 -9.228163612141192E+001
2.436250050000000E+009 -6.206400499231430E+000 -9.171867792321494E+001
2.436500050000000E+009 -6.137712989085732E+000 -8.960140500004373E+001
2.436750050000000E+009 -6.033819507822758E+000 -9.035557998832077E+001
2.437000050000000E+009 -5.820308600583542E+000 -9.079693309396771E+001
2.437250050000000E+009 -5.739938716946336E+000 -9.018890523000412E+001
2.437500050000000E+009 -5.677456307347846E+000 -8.930783385994225E+001
2.437750050000000E+009 -5.588403946925636E+000 -8.844811891841212E+001
2.438000050000000E+009 -5.432649998803999E+000 -8.926828649333920E+001
2.438250050000000E+009 -5.383942364728261E+000 -8.781283691831958E+001
2.438500050000000E+009 -5.271446727417772E+000 -8.747597487439471E+001
2.438750050000000E+009 -5.180145915921342E+000 -8.762853289356728E+001
2.439000050000000E+009 -5.053898885125309E+000 -8.825381363628854E+001
2.439250050000000E+009 -5.005006974095750E+000 -8.652742072586749E+001
2.439500050000000E+009 -4.834753497752983E+000 -8.795786760663040E+001
2.439750050000000E+009 -4.781012987660279E+000 -8.880796081319093E+001
2.440000050000000E+009 -4.758349295658157E+000 -8.530314997489454E+001
2.440250050000000E+009 -4.520773586477310E+000 -8.707795162829557E+001
2.440500050000000E+009 -4.479494480996570E+000 -8.811427768524133E+001
2.440750050000000E+009 -4.377812594563962E+000 -8.737924753506410E+001
2.441000050000000E+009 -4.340153400215762E+000 -8.581537663797377E+001
2.441250050000000E+009 -4.246573372337050E+000 -8.755452207578691E+001
2.441500050000000E+009 -4.169004448152517E+000 -8.706139303308764E+001
2.441750050000000E+009 -4.063827035651030E+000 -8.749118362819225E+001
2.442000050000000E+009 -4.046020494602069E+000 -8.668639927616127E+001
2.442250050000000E+009 -3.958557388115063E+000 -8.769391602961034E+001
2.442500050000000E+009 -3.830037265235248E+000 -8.842552353947566E+001
2.442750050000000E+009 -3.771718957994374E+000 -8.830834440673874E+001
2.443000050000000E+009 -3.777464710071333E+000 -8.751480909773079E+001
2.443250050000000E+009 -3.678808571636471E+000 -8.819505051302306E+001
2.443500050000000E+009 -3.586460059949318E+000 -8.817960387400807E+001
2.443750050000000E+009 -3.613149558225520E+000 -8.741190046098885E+001
2.444000050000000E+009 -3.454745748975135E+000 -8.912877525448782E+001
2.444250050000000E+009 -3.503671415586403E+000 -8.580718124397397E+001
2.444500050000000E+009 -3.421243376677729E+000 -8.772828162288563E+001
2.444750050000000E+009 -3.302792082802632E+000 -9.074574830590879E+001
2.445000050000000E+009 -3.254624195809574E+000 -8.862589768936057E+001
2.445250050000000E+009 -3.188690561761292E+000 -8.930431813758801E+001
2.445500050000000E+009 -3.217565812997990E+000 -8.893993644899643E+001
2.445750050000000E+009 -3.124451677370920E+000 -8.912353016688441E+001
2.446000050000000E+009 -2.994901016902563E+000 -9.021558412000627E+001
2.446250050000000E+009 -3.021605101144036E+000 -8.808747159126708E+001
2.446500050000000E+009 -2.975855834890911E+000 -8.969972241711085E+001
2.446750050000000E+009 -2.859342065066961E+000 -9.020966357194912E+001
2.447000050000000E+009 -2.860089825685722E+000 -8.935638322299894E+001
2.447250050000000E+009 -2.845928177232767E+000 -8.984241465308786E+001
2.447500050000000E+009 -2.786834250754331E+000 -9.023171197856837E+001
2.447750050000000E+009 -2.745837647300530E+000 -9.014353838450577E+001
2.448000050000000E+009 -2.679683414078389E+000 -9.016414859558338E+001
2.448250050000000E+009 -2.652630123718832E+000 -9.095020862536677E+001
2.448500050000000E+009 -2.605018029913654E+000 -9.046528608516231E+001
2.448750050000000E+009 -2.601942068337269E+000 -8.966195149022174E+001
2.449000050000000E+009 -2.568021464787019E+000 -8.970022839849126E+001
2.449250050000000E+009 -2.542652303297420E+000 -9.005992330391747E+001
2.449500050000000E+009 -2.478132041032393E+000 -9.045584794790987E+001
2.449750050000000E+009 -2.538802994754518E+000 -8.952748584388158E+001
2.450000050000000E+009 -2.430885962237166E+000 -9.120741274803154E+001
2.450250050000000E+009 -2.378183555922978E+000 -9.223309563463448E+001
2.450500050000000E+009 -2.337032186267513E+000 -9.199855061967003E+001
2.450750050000000E+009 -2.305307795018399E+000 -9.175666565397567E+001
2.451000050000000E+009 -2.273053685080401E+000 -9.203189643473525E+001
2.451250050000000E+009 -2.245270086496642E+000 -9.151563311332316E+001
2.451500050000000E+009 -2.226475619662743E+000 -9.246199047684618E+001
2.451750050000000E+009 -2.185412021551745E+000 -9.189226911704778E+001
2.452000050000000E+009 -2.186262793757118E+000 -9.196015248957161E+001
2.452250050000000E+009 -2.180028722115467E+000 -9.166288609761894E+001
2.452500050000000E+009 -2.144208336973865E+000 -9.184804900384623E+001
2.452750050000000E+009 -2.108000430974843E+000 -9.380463553285232E+001
2.453000050000000E+009 -2.119873520986847E+000 -9.300592445772965E+001
2.453250050000000E+009 -2.068112217906867E+000 -9.361977423235159E+001
2.453500050000000E+009 -2.027398387381542E+000 -9.291388919376050E+001
2.453750050000000E+009 -1.976113732194993E+000 -9.337538585123846E+001
2.454000050000000E+009 -1.967724239969714E+000 -9.361753741803956E+001
2.454250050000000E+009 -1.987852654059692E+000 -9.437150713313758E+001
2.454500050000000E+009 -1.972330200089826E+000 -9.294964016128500E+001
2.454750050000000E+009 -1.917645437100177E+000 -9.526882089671143E+001
2.455000050000000E+009 -1.888696807707417E+000 -9.453050093955795E+001
