# Supplementary material for: A Displacement Sensor Based on a Normal Mode Helical Antenna
Source: Sensors (Basel). 2019 Aug 30;19(17):3767. doi: 10.3390/s19173767 (PMC6749469; doi:10.3390/s19173767)
Supplement: Supplementary file 1 [file sensors-19-03767-s001.zip › sensors-571672-sup/original experiment result/1C2.csv]

# Version 1.00
#
freq[Hz] db:Trc7_S22 ang:Trc7_S22
2.405000050000000E+009 -1.389775418826166E+000 -1.153300148541692E+002
2.405250050000000E+009 -1.400439156520622E+000 -1.182613872220200E+002
2.405500050000000E+009 -1.366664556852521E+000 -1.159044872890360E+002
2.405750050000000E+009 -1.392869442082458E+000 -1.165478890657655E+002
2.406000050000000E+009 -1.411318301470290E+000 -1.162586319454506E+002
2.406250050000000E+009 -1.427971195510924E+000 -1.166170303155659E+002
2.406500050000000E+009 -1.399302281576659E+000 -1.161160565845071E+002
2.406750050000000E+009 -1.456029126488869E+000 -1.166251281098024E+002
2.407000050000000E+009 -1.423383346101726E+000 -1.164246350658940E+002
2.407250050000000E+009 -1.451750435496503E+000 -1.170852765169802E+002
2.407500050000000E+009 -1.452766548835750E+000 -1.170450008361016E+002
2.407750050000000E+009 -1.484769914466382E+000 -1.187468357704355E+002
2.408000050000000E+009 -1.484051122820532E+000 -1.177143863904897E+002
2.408250050000000E+009 -1.499152341135571E+000 -1.179580138336359E+002
2.408500050000000E+009 -1.520175949248468E+000 -1.173714526896510E+002
2.408750050000000E+009 -1.520167429490551E+000 -1.182573538529128E+002
2.409000050000000E+009 -1.552454439065643E+000 -1.195283347651516E+002
2.409250050000000E+009 -1.539553355875146E+000 -1.197616855523851E+002
2.409500050000000E+009 -1.583986800101783E+000 -1.184152016966636E+002
2.409750050000000E+009 -1.609400927327588E+000 -1.194648601984841E+002
2.410000050000000E+009 -1.616639237581774E+000 -1.204735803910934E+002
2.410250050000000E+009 -1.624272340378159E+000 -1.195552390703354E+002
2.410500050000000E+009 -1.645899372241235E+000 -1.206331045091735E+002
2.410750050000000E+009 -1.657513123061449E+000 -1.211063477502659E+002
2.411000050000000E+009 -1.705397612526989E+000 -1.196276036585272E+002
2.411250050000000E+009 -1.713722176405507E+000 -1.204127066058640E+002
2.411500050000000E+009 -1.749939898037064E+000 -1.222911387676392E+002
2.411750050000000E+009 -1.749460650438226E+000 -1.214710916818353E+002
2.412000050000000E+009 -1.763254365703494E+000 -1.216876447255898E+002
2.412250050000000E+009 -1.813694819153102E+000 -1.209353140341462E+002
2.412500050000000E+009 -1.826063891926518E+000 -1.224645446735361E+002
2.412750050000000E+009 -1.847772780532069E+000 -1.226377468962561E+002
2.413000050000000E+009 -1.920960682321232E+000 -1.204690939494842E+002
2.413250050000000E+009 -1.917745170147235E+000 -1.218487971095983E+002
2.413500050000000E+009 -1.950874055077930E+000 -1.238002300134651E+002
2.413750050000000E+009 -1.982725306312390E+000 -1.231591854901103E+002
2.414000050000000E+009 -1.989564315805801E+000 -1.236958943458500E+002
2.414250050000000E+009 -2.015641409890319E+000 -1.237643548181128E+002
2.414500050000000E+009 -2.067757067312760E+000 -1.236940554912540E+002
2.414750050000000E+009 -2.073379544505884E+000 -1.245096000975495E+002
2.415000050000000E+009 -2.146970154304189E+000 -1.234887890161563E+002
2.415250050000000E+009 -2.188847895527252E+000 -1.231461336883377E+002
2.415500050000000E+009 -2.199570764841754E+000 -1.249231790374046E+002
2.415750050000000E+009 -2.220324857169901E+000 -1.229818761160631E+002
2.416000050000000E+009 -2.282745161681912E+000 -1.250449920349124E+002
2.416250050000000E+009 -2.333882550982248E+000 -1.235017508703475E+002
2.416500050000000E+009 -2.366266897359927E+000 -1.251265714501769E+002
2.416750050000000E+009 -2.426170948566221E+000 -1.251965553137133E+002
2.417000050000000E+009 -2.448475268318134E+000 -1.247537110595274E+002
2.417250050000000E+009 -2.487396942523445E+000 -1.270668071460317E+002
2.417500050000000E+009 -2.577000867495952E+000 -1.246594799988272E+002
2.417750050000000E+009 -2.627877552411166E+000 -1.262687642467657E+002
2.418000050000000E+009 -2.671064629791405E+000 -1.264728980569690E+002
2.418250050000000E+009 -2.744707649445950E+000 -1.256481863602747E+002
2.418500050000000E+009 -2.754403528858611E+000 -1.264393031551692E+002
2.418750050000000E+009 -2.805963141540656E+000 -1.275034822402744E+002
2.419000050000000E+009 -2.908903116514813E+000 -1.266275566114344E+002
2.419250050000000E+009 -2.936390530998694E+000 -1.266339477056793E+002
2.419500050000000E+009 -3.022018703505408E+000 -1.265740555886899E+002
2.419750050000000E+009 -3.039644637631295E+000 -1.275016359357684E+002
2.420000050000000E+009 -3.132868994867229E+000 -1.274976476090346E+002
2.420250050000000E+009 -3.186106250198590E+000 -1.283511032117478E+002
2.420500050000000E+009 -3.262134253567996E+000 -1.286464300425073E+002
2.420750050000000E+009 -3.332484416658984E+000 -1.270375587620137E+002
2.421000050000000E+009 -3.386969971772424E+000 -1.288124033407524E+002
2.421250050000000E+009 -3.520465626521785E+000 -1.280245050231986E+002
2.421500050000000E+009 -3.588837762391702E+000 -1.275170131538170E+002
2.421750050000000E+009 -3.634140000614402E+000 -1.289877666630082E+002
2.422000050000000E+009 -3.786597205221718E+000 -1.278332482961690E+002
2.422250050000000E+009 -3.831934301210181E+000 -1.275058706775261E+002
2.422500050000000E+009 -3.934424048980471E+000 -1.282771566176083E+002
2.422750050000000E+009 -4.064683352640182E+000 -1.273337845886806E+002
2.423000050000000E+009 -4.104842552675099E+000 -1.284369763282798E+002
2.423250050000000E+009 -4.189229839776374E+000 -1.295849745469341E+002
2.423500050000000E+009 -4.294527345645458E+000 -1.293413530755354E+002
2.423750050000000E+009 -4.450421173989097E+000 -1.275061970476881E+002
2.424000050000000E+009 -4.496207651419862E+000 -1.281623400834727E+002
2.424250050000000E+009 -4.615914013651457E+000 -1.279525857148649E+002
2.424500050000000E+009 -4.747687759969077E+000 -1.278113778715214E+002
2.424750050000000E+009 -4.851710570516134E+000 -1.272447701002498E+002
2.425000050000000E+009 -4.972887298134411E+000 -1.259739860711073E+002
2.425250050000000E+009 -5.063435020240798E+000 -1.270925538984575E+002
2.425500050000000E+009 -5.135113290511701E+000 -1.272764898818342E+002
2.425750050000000E+009 -5.310853388741045E+000 -1.261762384619286E+002
2.426000050000000E+009 -5.459317355558242E+000 -1.238970176806406E+002
2.426250050000000E+009 -5.555489030277681E+000 -1.265356903047479E+002
2.426500050000000E+009 -5.617703292005706E+000 -1.242604863500609E+002
2.426750050000000E+009 -5.695548663750127E+000 -1.260013025123283E+002
2.427000050000000E+009 -5.892211088901313E+000 -1.243560860448126E+002
2.427250050000000E+009 -5.966885359675089E+000 -1.234000330782040E+002
2.427500050000000E+009 -6.145168723936667E+000 -1.229846511474993E+002
2.427750050000000E+009 -6.248309385118558E+000 -1.220978156861205E+002
2.428000050000000E+009 -6.352196012946007E+000 -1.227551627435768E+002
2.428250050000000E+009 -6.355210127682559E+000 -1.225829404296815E+002
2.428500050000000E+009 -6.536978822000398E+000 -1.209027341768527E+002
2.428750050000000E+009 -6.644436429722011E+000 -1.198750355689907E+002
2.429000050000000E+009 -6.762498027547657E+000 -1.178613595659078E+002
2.429250050000000E+009 -6.790633402069085E+000 -1.179608121906347E+002
2.429500050000000E+009 -6.877505704396593E+000 -1.171827820118081E+002
2.429750050000000E+009 -7.010527843796650E+000 -1.153116096702988E+002
2.430000050000000E+009 -7.026649471939996E+000 -1.155025236786765E+002
2.430250050000000E+009 -7.085711558728200E+000 -1.144062697882260E+002
2.430500050000000E+009 -7.165943954436380E+000 -1.129711742878679E+002
2.430750050000000E+009 -7.169796347681527E+000 -1.116802897770235E+002
2.431000050000000E+009 -7.185635042063251E+000 -1.101771684041762E+002
2.431250050000000E+009 -7.215442707092222E+000 -1.109772785025673E+002
2.431500050000000E+009 -7.214147713138815E+000 -1.087750619388736E+002
2.431750050000000E+009 -7.363408415877564E+000 -1.061679472684158E+002
2.432000050000000E+009 -7.240057206884679E+000 -1.065394536197953E+002
2.432250050000000E+009 -7.343845832926602E+000 -1.044961819572487E+002
2.432500050000000E+009 -7.255563476474451E+000 -1.042113054716454E+002
2.432750050000000E+009 -7.235564303425029E+000 -1.026278822085228E+002
2.433000050000000E+009 -7.257771878643040E+000 -1.017482024641083E+002
2.433250050000000E+009 -7.107263809758196E+000 -1.009302124712554E+002
2.433500050000000E+009 -7.176116379836654E+000 -9.874789864888321E+001
2.433750050000000E+009 -7.028496255907110E+000 -9.902284267976404E+001
2.434000050000000E+009 -6.949788050478801E+000 -9.803853169405636E+001
2.434250050000000E+009 -6.941874977493693E+000 -9.705866573139771E+001
2.434500050000000E+009 -6.844480818105252E+000 -9.642684622947120E+001
2.434750050000000E+009 -6.733955853493833E+000 -9.691219017352471E+001
2.435000050000000E+009 -6.637606328799187E+000 -9.524081158240635E+001
2.435250050000000E+009 -6.545641220474211E+000 -9.501247076879304E+001
2.435500050000000E+009 -6.463087807423912E+000 -9.373135085004225E+001
2.435750050000000E+009 -6.335374558767560E+000 -9.262869198068057E+001
2.436000050000000E+009 -6.204716767020200E+000 -9.331452805289811E+001
2.436250050000000E+009 -6.124534491692791E+000 -9.306524233003430E+001
2.436500050000000E+009 -6.084382215990918E+000 -9.116812559223585E+001
2.436750050000000E+009 -5.899769036615875E+000 -9.049182990421087E+001
2.437000050000000E+009 -5.855114728560952E+000 -9.142283983040986E+001
2.437250050000000E+009 -5.818631551040251E+000 -8.995248183561077E+001
2.437500050000000E+009 -5.649447499744940E+000 -8.957297540624299E+001
2.437750050000000E+009 -5.530791253247443E+000 -8.984754796008011E+001
2.438000050000000E+009 -5.472900440713272E+000 -8.941525157209378E+001
2.438250050000000E+009 -5.333301683739735E+000 -8.978872191253147E+001
2.438500050000000E+009 -5.207099819171715E+000 -8.860534965479359E+001
2.438750050000000E+009 -5.230622471501954E+000 -8.801372376698360E+001
2.439000050000000E+009 -5.016012731965882E+000 -9.023723638659436E+001
2.439250050000000E+009 -4.946452901037530E+000 -8.977148061351510E+001
2.439500050000000E+009 -4.899923146981167E+000 -8.860605600502332E+001
2.439750050000000E+009 -4.760846730567098E+000 -8.899933355826197E+001
2.440000050000000E+009 -4.671330305055119E+000 -8.801907273660537E+001
2.440250050000000E+009 -4.568028921691434E+000 -8.964306160075383E+001
2.440500050000000E+009 -4.501406926039309E+000 -8.847884324599779E+001
2.440750050000000E+009 -4.412633432137121E+000 -8.760750432125890E+001
2.441000050000000E+009 -4.391033973861875E+000 -8.732495288166678E+001
2.441250050000000E+009 -4.271676428407660E+000 -8.786820912381972E+001
2.441500050000000E+009 -4.204165942715063E+000 -8.836282814615218E+001
2.441750050000000E+009 -4.128051452064561E+000 -8.757926375718644E+001
2.442000050000000E+009 -4.046970102612738E+000 -8.818535973162160E+001
2.442250050000000E+009 -3.984548023556113E+000 -8.757466832360264E+001
2.442500050000000E+009 -3.894384759286294E+000 -8.718525028178217E+001
2.442750050000000E+009 -3.912777231264055E+000 -8.610126434541367E+001
2.443000050000000E+009 -3.789527242707502E+000 -8.829103555221414E+001
2.443250050000000E+009 -3.696705351137760E+000 -8.893608451238616E+001
2.443500050000000E+009 -3.631423069594092E+000 -8.836500826268356E+001
2.443750050000000E+009 -3.564519554169715E+000 -8.978391128435362E+001
2.444000050000000E+009 -3.569849081431015E+000 -8.854808039695584E+001
2.444250050000000E+009 -3.517314996570576E+000 -8.804315695837444E+001
2.444500050000000E+009 -3.410550264843969E+000 -8.883855250280439E+001
2.444750050000000E+009 -3.349458895213257E+000 -8.962042841681848E+001
2.445000050000000E+009 -3.352219841185365E+000 -8.890791001621992E+001
2.445250050000000E+009 -3.271831314889943E+000 -8.891279331246039E+001
2.445500050000000E+009 -3.265030928647821E+000 -8.851132222349939E+001
2.445750050000000E+009 -3.119410021932812E+000 -8.929730725058434E+001
2.446000050000000E+009 -3.149005146461670E+000 -8.882652050456076E+001
2.446250050000000E+009 -3.054018236611088E+000 -8.962379441492637E+001
2.446500050000000E+009 -3.019293152245737E+000 -9.006646723793924E+001
2.446750050000000E+009 -2.935967256799256E+000 -9.047647329329085E+001
2.447000050000000E+009 -2.916844555646830E+000 -8.971864273704135E+001
2.447250050000000E+009 -2.874714673005773E+000 -8.960250997592654E+001
2.447500050000000E+009 -2.853516699500019E+000 -8.978525377803436E+001
2.447750050000000E+009 -2.810919575364597E+000 -9.054376746794092E+001
2.448000050000000E+009 -2.773701521176058E+000 -9.006115487313343E+001
2.448250050000000E+009 -2.721756126473992E+000 -8.976702970009407E+001
2.448500050000000E+009 -2.640665019738602E+000 -9.144475098670463E+001
2.448750050000000E+009 -2.645989576181148E+000 -9.082215283387046E+001
2.449000050000000E+009 -2.549600673645378E+000 -9.152868497139612E+001
2.449250050000000E+009 -2.602691758386184E+000 -9.200420013429493E+001
2.449500050000000E+009 -2.510005053147270E+000 -9.147171032912056E+001
2.449750050000000E+009 -2.486058799158676E+000 -9.175248350739231E+001
2.450000050000000E+009 -2.434833994811497E+000 -9.168139380113502E+001
2.450250050000000E+009 -2.407327313321376E+000 -9.147110699630321E+001
2.450500050000000E+009 -2.342584298393503E+000 -9.380346155643422E+001
2.450750050000000E+009 -2.327292863106673E+000 -9.302859728326042E+001
2.451000050000000E+009 -2.362143563941143E+000 -9.101594288673535E+001
2.451250050000000E+009 -2.278991403486979E+000 -9.299012465606974E+001
2.451500050000000E+009 -2.212174088553097E+000 -9.458718757737678E+001
2.451750050000000E+009 -2.178238611104246E+000 -9.392132751366324E+001
2.452000050000000E+009 -2.194287923085382E+000 -9.280459100049846E+001
2.452250050000000E+009 -2.162190585401687E+000 -9.380580841237189E+001
2.452500050000000E+009 -2.117222805280894E+000 -9.359267394216420E+001
2.452750050000000E+009 -2.148036486929593E+000 -9.362079742438053E+001
2.453000050000000E+009 -2.094135207725412E+000 -9.345295704137101E+001
2.453250050000000E+009 -2.088991793214523E+000 -9.430362546187439E+001
2.453500050000000E+009 -2.026892958237503E+000 -9.349925721153505E+001
2.453750050000000E+009 -2.049588100269153E+000 -9.492698178708366E+001
2.454000050000000E+009 -1.961563604957338E+000 -9.384329256930491E+001
2.454250050000000E+009 -2.028202115505757E+000 -9.376162753883790E+001
2.454500050000000E+009 -1.954233150785983E+000 -9.672881687651635E+001
2.454750050000000E+009 -1.927789955889101E+000 -9.545229886888536E+001
2.455000050000000E+009 -1.893652602270287E+000 -9.646443841859109E+001
