# Supplementary material for: A Displacement Sensor Based on a Normal Mode Helical Antenna
Source: Sensors (Basel). 2019 Aug 30;19(17):3767. doi: 10.3390/s19173767 (PMC6749469; doi:10.3390/s19173767)
Supplement: Supplementary file 1 [file sensors-19-03767-s001.zip › sensors-571672-sup/original experiment result/1C3.csv]

# Version 1.00
#
freq[Hz] db:Trc7_S22 ang:Trc7_S22
2.405000050000000E+009 -1.348577238533163E+000 -1.146969014199583E+002
2.405250050000000E+009 -1.396561203249474E+000 -1.176441288498559E+002
2.405500050000000E+009 -1.404520217184996E+000 -1.174329360268430E+002
2.405750050000000E+009 -1.400583216978055E+000 -1.179004734548769E+002
2.406000050000000E+009 -1.408778858510579E+000 -1.158186297084558E+002
2.406250050000000E+009 -1.397932521556629E+000 -1.174484625818175E+002
2.406500050000000E+009 -1.442656209086306E+000 -1.175415508723992E+002
2.406750050000000E+009 -1.419598735276400E+000 -1.178696083957141E+002
2.407000050000000E+009 -1.439116063933884E+000 -1.169923352633242E+002
2.407250050000000E+009 -1.459547227229814E+000 -1.163413283268166E+002
2.407500050000000E+009 -1.449657152229716E+000 -1.170381791242831E+002
2.407750050000000E+009 -1.468350352897333E+000 -1.186316860870559E+002
2.408000050000000E+009 -1.487472342500886E+000 -1.180578019263625E+002
2.408250050000000E+009 -1.491751458116728E+000 -1.186011628618927E+002
2.408500050000000E+009 -1.497872566186734E+000 -1.191245849282242E+002
2.408750050000000E+009 -1.534364803623794E+000 -1.190230783797301E+002
2.409000050000000E+009 -1.558931267143812E+000 -1.199044332387025E+002
2.409250050000000E+009 -1.555835048556018E+000 -1.188260315535557E+002
2.409500050000000E+009 -1.588808829389096E+000 -1.193373470615501E+002
2.409750050000000E+009 -1.580650889109241E+000 -1.191872814630776E+002
2.410000050000000E+009 -1.622677687487154E+000 -1.187815123632430E+002
2.410250050000000E+009 -1.609382715739713E+000 -1.196373511515958E+002
2.410500050000000E+009 -1.658542087424846E+000 -1.199196025992919E+002
2.410750050000000E+009 -1.676215963725859E+000 -1.202956361915418E+002
2.411000050000000E+009 -1.667916652322773E+000 -1.209275101769602E+002
2.411250050000000E+009 -1.730214419109078E+000 -1.212269510315892E+002
2.411500050000000E+009 -1.720816559170945E+000 -1.211444316637657E+002
2.411750050000000E+009 -1.750874386065056E+000 -1.217474100233694E+002
2.412000050000000E+009 -1.780733986776142E+000 -1.212384065009944E+002
2.412250050000000E+009 -1.800760222523099E+000 -1.215893062301959E+002
2.412500050000000E+009 -1.850020765392280E+000 -1.198601375813176E+002
2.412750050000000E+009 -1.846970369723027E+000 -1.227025780641337E+002
2.413000050000000E+009 -1.865211603786637E+000 -1.230896668017180E+002
2.413250050000000E+009 -1.906283817183066E+000 -1.231340288170080E+002
2.413500050000000E+009 -1.941223493300178E+000 -1.223363472391013E+002
2.413750050000000E+009 -1.991012473218399E+000 -1.238902152759192E+002
2.414000050000000E+009 -1.959284152779607E+000 -1.244084739507476E+002
2.414250050000000E+009 -2.018465512198465E+000 -1.230218926245674E+002
2.414500050000000E+009 -2.041370783103546E+000 -1.237340920904121E+002
2.414750050000000E+009 -2.086909601638112E+000 -1.250317847171668E+002
2.415000050000000E+009 -2.079843743716920E+000 -1.266515082348484E+002
2.415250050000000E+009 -2.170645601062402E+000 -1.246420572299747E+002
2.415500050000000E+009 -2.193503846459638E+000 -1.252024898249518E+002
2.415750050000000E+009 -2.241286994048586E+000 -1.247520587539908E+002
2.416000050000000E+009 -2.248209732857596E+000 -1.265811648669294E+002
2.416250050000000E+009 -2.320102644373904E+000 -1.266951371071478E+002
2.416500050000000E+009 -2.343749569929741E+000 -1.260455383548745E+002
2.416750050000000E+009 -2.402310272805329E+000 -1.254959211248263E+002
2.417000050000000E+009 -2.455275818352931E+000 -1.262200373882246E+002
2.417250050000000E+009 -2.512676913372570E+000 -1.253919608397941E+002
2.417500050000000E+009 -2.562628378491751E+000 -1.255280823327234E+002
2.417750050000000E+009 -2.621999082176783E+000 -1.261887100988357E+002
2.418000050000000E+009 -2.644220147759858E+000 -1.264948941621521E+002
2.418250050000000E+009 -2.711291901212106E+000 -1.265569341115826E+002
2.418500050000000E+009 -2.785626656097628E+000 -1.260316038082489E+002
2.418750050000000E+009 -2.816666482097278E+000 -1.262643436767511E+002
2.419000050000000E+009 -2.879255561111038E+000 -1.258227168099108E+002
2.419250050000000E+009 -2.956534289276120E+000 -1.269882172728282E+002
2.419500050000000E+009 -2.999865523375828E+000 -1.268205084580344E+002
2.419750050000000E+009 -3.054565779930503E+000 -1.268871570998932E+002
2.420000050000000E+009 -3.136828315168073E+000 -1.271938216219699E+002
2.420250050000000E+009 -3.162480023089664E+000 -1.278676043966236E+002
2.420500050000000E+009 -3.261842411033879E+000 -1.277095727784296E+002
2.420750050000000E+009 -3.329648916738825E+000 -1.278002325095295E+002
2.421000050000000E+009 -3.396535873085243E+000 -1.287383783541040E+002
2.421250050000000E+009 -3.443531340835561E+000 -1.292034810924842E+002
2.421500050000000E+009 -3.646481652307922E+000 -1.274988549941503E+002
2.421750050000000E+009 -3.682107127814719E+000 -1.277910425082624E+002
2.422000050000000E+009 -3.735734424540478E+000 -1.284814997085732E+002
2.422250050000000E+009 -3.828540913913160E+000 -1.288433534375887E+002
2.422500050000000E+009 -3.901286498728763E+000 -1.279340565056437E+002
2.422750050000000E+009 -4.053864972200751E+000 -1.265394149736756E+002
2.423000050000000E+009 -4.088571935449730E+000 -1.283446751291050E+002
2.423250050000000E+009 -4.229781287072444E+000 -1.285416259794462E+002
2.423500050000000E+009 -4.300098625115538E+000 -1.277989756621474E+002
2.423750050000000E+009 -4.404934676516010E+000 -1.285976554856618E+002
2.424000050000000E+009 -4.509090029786966E+000 -1.288671563555919E+002
2.424250050000000E+009 -4.593563335303023E+000 -1.275043742587642E+002
2.424500050000000E+009 -4.729664364062931E+000 -1.281012511051849E+002
2.424750050000000E+009 -4.786288173325176E+000 -1.284096801707632E+002
2.425000050000000E+009 -4.914587535230149E+000 -1.280481972501912E+002
2.425250050000000E+009 -5.042043204218317E+000 -1.278794705370358E+002
2.425500050000000E+009 -5.200553372817357E+000 -1.255809426021299E+002
2.425750050000000E+009 -5.302433265183632E+000 -1.269738320975340E+002
2.426000050000000E+009 -5.452244877941894E+000 -1.246602543506757E+002
2.426250050000000E+009 -5.549243904739698E+000 -1.261742993793440E+002
2.426500050000000E+009 -5.645657558946088E+000 -1.251877476412194E+002
2.426750050000000E+009 -5.758794383798832E+000 -1.257072709856596E+002
2.427000050000000E+009 -5.969292097064167E+000 -1.235213247380196E+002
2.427250050000000E+009 -6.001851021792291E+000 -1.247295465919973E+002
2.427500050000000E+009 -6.200421827611878E+000 -1.233227410782335E+002
2.427750050000000E+009 -6.221290368447172E+000 -1.238493915001196E+002
2.428000050000000E+009 -6.400234219879124E+000 -1.225487721320079E+002
2.428250050000000E+009 -6.421634146451971E+000 -1.233291734040202E+002
2.428500050000000E+009 -6.625673619935749E+000 -1.213255725740695E+002
2.428750050000000E+009 -6.699198391602092E+000 -1.201930667596950E+002
2.429000050000000E+009 -6.778075218483438E+000 -1.200656542747830E+002
2.429250050000000E+009 -6.891938476878165E+000 -1.183348450381559E+002
2.429500050000000E+009 -6.919235191661006E+000 -1.185618901130939E+002
2.429750050000000E+009 -7.122078970330033E+000 -1.155515579524383E+002
2.430000050000000E+009 -7.164739623755706E+000 -1.147672867014432E+002
2.430250050000000E+009 -7.209171298020553E+000 -1.151814018600511E+002
2.430500050000000E+009 -7.260996564866668E+000 -1.141238659986829E+002
2.430750050000000E+009 -7.307123558118554E+000 -1.127622043698301E+002
2.431000050000000E+009 -7.342583741682880E+000 -1.114646017487529E+002
2.431250050000000E+009 -7.355171334422227E+000 -1.109960566464675E+002
2.431500050000000E+009 -7.382416503302471E+000 -1.084746127724459E+002
2.431750050000000E+009 -7.373411576914495E+000 -1.077463354070767E+002
2.432000050000000E+009 -7.364019102095348E+000 -1.075715762856644E+002
2.432250050000000E+009 -7.379087004051073E+000 -1.058233639614716E+002
2.432500050000000E+009 -7.382085183311194E+000 -1.047201495976716E+002
2.432750050000000E+009 -7.379963724043053E+000 -1.040759878409006E+002
2.433000050000000E+009 -7.321021779466688E+000 -1.022126543245495E+002
2.433250050000000E+009 -7.258317294809843E+000 -1.003970375960440E+002
2.433500050000000E+009 -7.322560300742273E+000 -9.815309416996065E+001
2.433750050000000E+009 -7.218593767494233E+000 -9.849673429148631E+001
2.434000050000000E+009 -7.141808533151423E+000 -9.710562768163800E+001
2.434250050000000E+009 -7.104178245953813E+000 -9.589787930843070E+001
2.434500050000000E+009 -6.963582271655994E+000 -9.663304685245930E+001
2.434750050000000E+009 -6.887573122923993E+000 -9.495122323834033E+001
2.435000050000000E+009 -6.767196912007765E+000 -9.543692013003994E+001
2.435250050000000E+009 -6.633726169365203E+000 -9.474805895334929E+001
2.435500050000000E+009 -6.665245525927483E+000 -9.314753696357805E+001
2.435750050000000E+009 -6.445447469288610E+000 -9.429573377046253E+001
2.436000050000000E+009 -6.376267289658697E+000 -9.269496323686164E+001
2.436250050000000E+009 -6.263643991905922E+000 -9.259138129440360E+001
2.436500050000000E+009 -6.223695924467015E+000 -9.002641912973877E+001
2.436750050000000E+009 -6.020753401235910E+000 -9.138073104078318E+001
2.437000050000000E+009 -5.984428645796244E+000 -8.993385647151686E+001
2.437250050000000E+009 -5.802104032137307E+000 -9.032662006929222E+001
2.437500050000000E+009 -5.764431253239462E+000 -8.873724230863417E+001
2.437750050000000E+009 -5.620853839269194E+000 -8.926201038657554E+001
2.438000050000000E+009 -5.539878278358983E+000 -8.875649039277604E+001
2.438250050000000E+009 -5.418217112558615E+000 -8.880160682825515E+001
2.438500050000000E+009 -5.341504869211854E+000 -8.844941203782621E+001
2.438750050000000E+009 -5.200099597570700E+000 -8.812297986675630E+001
2.439000050000000E+009 -5.133506813494651E+000 -8.797720279543925E+001
2.439250050000000E+009 -5.055964036547743E+000 -8.709327043022798E+001
2.439500050000000E+009 -4.916558305774686E+000 -8.750779593194052E+001
2.439750050000000E+009 -4.787230673631355E+000 -8.975348830355169E+001
2.440000050000000E+009 -4.855361755302774E+000 -8.547395912940155E+001
2.440250050000000E+009 -4.646365306450930E+000 -8.596265721191269E+001
2.440500050000000E+009 -4.550427419108117E+000 -8.783921042585669E+001
2.440750050000000E+009 -4.505658507192234E+000 -8.645107416032452E+001
2.441000050000000E+009 -4.474215066841542E+000 -8.695816234930760E+001
2.441250050000000E+009 -4.286670763852251E+000 -8.891840827618171E+001
2.441500050000000E+009 -4.269408245719243E+000 -8.634178085542064E+001
2.441750050000000E+009 -4.152207448951553E+000 -8.649624191773445E+001
2.442000050000000E+009 -4.053889971894204E+000 -8.759915944352360E+001
2.442250050000000E+009 -3.972536101747600E+000 -8.734253259984517E+001
2.442500050000000E+009 -3.923505513095161E+000 -8.749935115787329E+001
2.442750050000000E+009 -3.896477027375827E+000 -8.711500507663050E+001
2.443000050000000E+009 -3.759127949565957E+000 -8.730716304159850E+001
2.443250050000000E+009 -3.753574477269440E+000 -8.705026285429391E+001
2.443500050000000E+009 -3.664455500823561E+000 -8.808269946933037E+001
2.443750050000000E+009 -3.634110991186492E+000 -8.762634087865106E+001
2.444000050000000E+009 -3.569796391878018E+000 -8.749783164924193E+001
2.444250050000000E+009 -3.453324520198881E+000 -8.778777257480093E+001
2.444500050000000E+009 -3.388284417316278E+000 -8.899980378571993E+001
2.444750050000000E+009 -3.387218703926394E+000 -8.873867384660528E+001
2.445000050000000E+009 -3.325023924937553E+000 -8.827469981801994E+001
2.445250050000000E+009 -3.269644412973469E+000 -8.852341315657056E+001
2.445500050000000E+009 -3.210270122036392E+000 -8.845916815582956E+001
2.445750050000000E+009 -3.184701046580964E+000 -8.668193984929052E+001
2.446000050000000E+009 -3.092519814579598E+000 -8.889903388748346E+001
2.446250050000000E+009 -3.042834277329792E+000 -8.944417662949293E+001
2.446500050000000E+009 -3.035455863062798E+000 -8.812541609650810E+001
2.446750050000000E+009 -2.956829036808818E+000 -8.956091118109430E+001
2.447000050000000E+009 -2.844538907974314E+000 -9.141731766536442E+001
2.447250050000000E+009 -2.870758259772075E+000 -8.933958018001857E+001
2.447500050000000E+009 -2.781097718225362E+000 -9.133847071803693E+001
2.447750050000000E+009 -2.762549203905904E+000 -8.992371299730066E+001
2.448000050000000E+009 -2.680431933275031E+000 -9.069065452948824E+001
2.448250050000000E+009 -2.719726182678012E+000 -8.991899139228779E+001
2.448500050000000E+009 -2.672999073755054E+000 -8.995719580825471E+001
2.448750050000000E+009 -2.583397469894482E+000 -9.135001175888087E+001
2.449000050000000E+009 -2.559218415611243E+000 -9.071807308285597E+001
2.449250050000000E+009 -2.548197105638690E+000 -9.026389040133223E+001
2.449500050000000E+009 -2.426429878357862E+000 -9.285803144660325E+001
2.449750050000000E+009 -2.487676474166466E+000 -9.042812738964585E+001
2.450000050000000E+009 -2.413490235280766E+000 -9.201186023775050E+001
2.450250050000000E+009 -2.362072770029707E+000 -9.206751906909305E+001
2.450500050000000E+009 -2.388807961543475E+000 -9.166784548886942E+001
2.450750050000000E+009 -2.353684375222041E+000 -9.107842566748589E+001
2.451000050000000E+009 -2.269117162000236E+000 -9.296376846267133E+001
2.451250050000000E+009 -2.258291773215193E+000 -9.241511550613465E+001
2.451500050000000E+009 -2.186235398250402E+000 -9.496902024090976E+001
2.451750050000000E+009 -2.201944558434191E+000 -9.250865789464690E+001
2.452000050000000E+009 -2.167732783644691E+000 -9.356809593830940E+001
2.452250050000000E+009 -2.148400645939892E+000 -9.368333253268047E+001
2.452500050000000E+009 -2.169054801942422E+000 -9.193080516909956E+001
2.452750050000000E+009 -2.121740293044556E+000 -9.253044867795788E+001
2.453000050000000E+009 -2.080176349895604E+000 -9.302130131337100E+001
2.453250050000000E+009 -2.070242789308064E+000 -9.292274663555514E+001
2.453500050000000E+009 -2.059378746604008E+000 -9.386770685441502E+001
2.453750050000000E+009 -2.065123035936213E+000 -9.314141638453630E+001
2.454000050000000E+009 -1.927716946356662E+000 -9.557009147757663E+001
2.454250050000000E+009 -1.957495047294181E+000 -9.266047510412183E+001
2.454500050000000E+009 -1.942029301521588E+000 -9.542036684733664E+001
2.454750050000000E+009 -1.926680949765686E+000 -9.412018750612003E+001
2.455000050000000E+009 -1.892005776158760E+000 -9.575420785582026E+001
