# Supplementary material for: A Displacement Sensor Based on a Normal Mode Helical Antenna
Source: Sensors (Basel). 2019 Aug 30;19(17):3767. doi: 10.3390/s19173767 (PMC6749469; doi:10.3390/s19173767)
Supplement: Supplementary file 1 [file sensors-19-03767-s001.zip › sensors-571672-sup/original experiment result/1C4.csv]

# Version 1.00
#
freq[Hz] db:Trc7_S22 ang:Trc7_S22
2.405000050000000E+009 -1.362131958692189E+000 -1.151368361083875E+002
2.405250050000000E+009 -1.376058267107116E+000 -1.145205468246015E+002
2.405500050000000E+009 -1.412907361969871E+000 -1.163255607357141E+002
2.405750050000000E+009 -1.441069354671522E+000 -1.174259312840529E+002
2.406000050000000E+009 -1.420607978144158E+000 -1.163294467534362E+002
2.406250050000000E+009 -1.409498856035867E+000 -1.171642793619198E+002
2.406500050000000E+009 -1.431857017032977E+000 -1.166204033334826E+002
2.406750050000000E+009 -1.453536287018127E+000 -1.184960653872530E+002
2.407000050000000E+009 -1.466137800386047E+000 -1.175170140498900E+002
2.407250050000000E+009 -1.458050967582563E+000 -1.166004166239130E+002
2.407500050000000E+009 -1.486523892113087E+000 -1.173043491498505E+002
2.407750050000000E+009 -1.480565052030143E+000 -1.174518287503462E+002
2.408000050000000E+009 -1.525779122736931E+000 -1.161246502422892E+002
2.408250050000000E+009 -1.521264179864033E+000 -1.177658782636795E+002
2.408500050000000E+009 -1.543617096256592E+000 -1.185199721705349E+002
2.408750050000000E+009 -1.563965787449174E+000 -1.196554502749237E+002
2.409000050000000E+009 -1.546166584353982E+000 -1.175956269950979E+002
2.409250050000000E+009 -1.568318076544947E+000 -1.194884614484727E+002
2.409500050000000E+009 -1.591642482611226E+000 -1.193207997679208E+002
2.409750050000000E+009 -1.604388948183156E+000 -1.208438031203794E+002
2.410000050000000E+009 -1.639924471644200E+000 -1.209769706105836E+002
2.410250050000000E+009 -1.666289739808035E+000 -1.197883493642910E+002
2.410500050000000E+009 -1.652290138582846E+000 -1.207543331192423E+002
2.410750050000000E+009 -1.682039416466145E+000 -1.217038129133203E+002
2.411000050000000E+009 -1.708257157524074E+000 -1.199403245352932E+002
2.411250050000000E+009 -1.711534408177889E+000 -1.217566123847913E+002
2.411500050000000E+009 -1.744618217052762E+000 -1.217513967368859E+002
2.411750050000000E+009 -1.746340159558726E+000 -1.210050758124538E+002
2.412000050000000E+009 -1.787167999435502E+000 -1.221530814160972E+002
2.412250050000000E+009 -1.813478677720052E+000 -1.216927322613389E+002
2.412500050000000E+009 -1.847704374432864E+000 -1.221063660028436E+002
2.412750050000000E+009 -1.855000975752474E+000 -1.233254188470094E+002
2.413000050000000E+009 -1.894868734862167E+000 -1.225560146453752E+002
2.413250050000000E+009 -1.932526144506312E+000 -1.224337119504070E+002
2.413500050000000E+009 -1.911272549584952E+000 -1.240322450795272E+002
2.413750050000000E+009 -1.976300305638369E+000 -1.233097816471470E+002
2.414000050000000E+009 -2.036481493606588E+000 -1.224286234696729E+002
2.414250050000000E+009 -2.021206718056833E+000 -1.233869867859808E+002
2.414500050000000E+009 -2.062311785932394E+000 -1.249426968245436E+002
2.414750050000000E+009 -2.114110853391983E+000 -1.237852083147240E+002
2.415000050000000E+009 -2.140745927839775E+000 -1.230608120899828E+002
2.415250050000000E+009 -2.213702990761217E+000 -1.232072697548277E+002
2.415500050000000E+009 -2.174816863061791E+000 -1.257829978862009E+002
2.415750050000000E+009 -2.286240818221229E+000 -1.251586116022381E+002
2.416000050000000E+009 -2.262357786192137E+000 -1.258162833838777E+002
2.416250050000000E+009 -2.329307571236193E+000 -1.239616163144705E+002
2.416500050000000E+009 -2.346801170086445E+000 -1.255932536056251E+002
2.416750050000000E+009 -2.430497154032341E+000 -1.254953331723872E+002
2.417000050000000E+009 -2.459454977467314E+000 -1.263192444756857E+002
2.417250050000000E+009 -2.557837861168470E+000 -1.237805150464134E+002
2.417500050000000E+009 -2.549675104844014E+000 -1.262271225850832E+002
2.417750050000000E+009 -2.641712786945610E+000 -1.249035242537297E+002
2.418000050000000E+009 -2.680364582424465E+000 -1.271451757797438E+002
2.418250050000000E+009 -2.714837981172375E+000 -1.269541092034657E+002
2.418500050000000E+009 -2.771886170593541E+000 -1.266585160169301E+002
2.418750050000000E+009 -2.853375291271212E+000 -1.256485369322534E+002
2.419000050000000E+009 -2.902345398455931E+000 -1.273321427733012E+002
2.419250050000000E+009 -2.934292967042583E+000 -1.280042047777824E+002
2.419500050000000E+009 -3.020580874488309E+000 -1.275502039986544E+002
2.419750050000000E+009 -3.113974520998605E+000 -1.265803740941536E+002
2.420000050000000E+009 -3.129805581829034E+000 -1.276460718091130E+002
2.420250050000000E+009 -3.242601339826450E+000 -1.283400697339159E+002
2.420500050000000E+009 -3.333153713615652E+000 -1.273161503822500E+002
2.420750050000000E+009 -3.372679453119535E+000 -1.264800592584540E+002
2.421000050000000E+009 -3.445005270887661E+000 -1.273190058712096E+002
2.421250050000000E+009 -3.514043200793970E+000 -1.285068947362197E+002
2.421500050000000E+009 -3.628426192658893E+000 -1.270565055088586E+002
2.421750050000000E+009 -3.702502796488448E+000 -1.278036852490797E+002
2.422000050000000E+009 -3.775863210766121E+000 -1.283722363794875E+002
2.422250050000000E+009 -3.911803852725591E+000 -1.270227152788351E+002
2.422500050000000E+009 -3.888153306812118E+000 -1.296699805494588E+002
2.422750050000000E+009 -4.072490261519085E+000 -1.279319905594760E+002
2.423000050000000E+009 -4.176097162508601E+000 -1.274226992827631E+002
2.423250050000000E+009 -4.223358498362134E+000 -1.280125697256642E+002
2.423500050000000E+009 -4.392690837630368E+000 -1.263630620156929E+002
2.423750050000000E+009 -4.461856950013608E+000 -1.268282276162010E+002
2.424000050000000E+009 -4.554115777805013E+000 -1.282401634788622E+002
2.424250050000000E+009 -4.630643649900458E+000 -1.276769724733576E+002
2.424500050000000E+009 -4.689950540531282E+000 -1.282038207891516E+002
2.424750050000000E+009 -4.898165953410897E+000 -1.265871804128492E+002
2.425000050000000E+009 -4.962918990516308E+000 -1.280068365178893E+002
2.425250050000000E+009 -5.084824209729761E+000 -1.266353934031916E+002
2.425500050000000E+009 -5.211102897126326E+000 -1.267199612579848E+002
2.425750050000000E+009 -5.283091893893255E+000 -1.275789349797396E+002
2.426000050000000E+009 -5.495084546061177E+000 -1.265466011904114E+002
2.426250050000000E+009 -5.589847134175604E+000 -1.259082371403168E+002
2.426500050000000E+009 -5.748672860873846E+000 -1.235278435282171E+002
2.426750050000000E+009 -5.799767557929184E+000 -1.238803171469946E+002
2.427000050000000E+009 -5.884797305589238E+000 -1.248564946963665E+002
2.427250050000000E+009 -6.028007978079551E+000 -1.239360165201929E+002
2.427500050000000E+009 -6.091244812693963E+000 -1.230805499266010E+002
2.427750050000000E+009 -6.239013296392776E+000 -1.227689441598128E+002
2.428000050000000E+009 -6.343807805254087E+000 -1.226340416059189E+002
2.428250050000000E+009 -6.375581781285197E+000 -1.225536165017026E+002
2.428500050000000E+009 -6.592098294332908E+000 -1.197538036737109E+002
2.428750050000000E+009 -6.682681508691640E+000 -1.201071217530026E+002
2.429000050000000E+009 -6.752356157252321E+000 -1.187722558192067E+002
2.429250050000000E+009 -6.871535384585209E+000 -1.190802585279196E+002
2.429500050000000E+009 -6.958898848973233E+000 -1.172612913195707E+002
2.429750050000000E+009 -7.042979954669655E+000 -1.159843295535527E+002
2.430000050000000E+009 -7.110728614735907E+000 -1.152890450944721E+002
2.430250050000000E+009 -7.085175429457847E+000 -1.148230146535605E+002
2.430500050000000E+009 -7.201245434092561E+000 -1.126595987606019E+002
2.430750050000000E+009 -7.205445044338136E+000 -1.114069162509219E+002
2.431000050000000E+009 -7.207938065540926E+000 -1.109125741231268E+002
2.431250050000000E+009 -7.274093787386565E+000 -1.100505149844821E+002
2.431500050000000E+009 -7.271247092649211E+000 -1.096458782176636E+002
2.431750050000000E+009 -7.328093389414430E+000 -1.060878248884117E+002
2.432000050000000E+009 -7.264154132913386E+000 -1.057084617312078E+002
2.432250050000000E+009 -7.294741346284831E+000 -1.058987129352014E+002
2.432500050000000E+009 -7.231436998627336E+000 -1.036557587593347E+002
2.432750050000000E+009 -7.173381499150070E+000 -1.041174127179403E+002
2.433000050000000E+009 -7.191514338733775E+000 -1.015940239948525E+002
2.433250050000000E+009 -7.132240059264587E+000 -1.005385808867152E+002
2.433500050000000E+009 -7.075945370944039E+000 -9.983160133021748E+001
2.433750050000000E+009 -7.013721428795100E+000 -9.844092429976620E+001
2.434000050000000E+009 -6.884722294176311E+000 -9.864635102216748E+001
2.434250050000000E+009 -6.872754046898613E+000 -9.625931407938550E+001
2.434500050000000E+009 -6.841998356951033E+000 -9.611772526885501E+001
2.434750050000000E+009 -6.652643583330240E+000 -9.614516489619946E+001
2.435000050000000E+009 -6.553799995913616E+000 -9.684938217308014E+001
2.435250050000000E+009 -6.535850047402281E+000 -9.409584503382223E+001
2.435500050000000E+009 -6.407174551466923E+000 -9.477427736632595E+001
2.435750050000000E+009 -6.354908007488994E+000 -9.169083442228694E+001
2.436000050000000E+009 -6.326584785283195E+000 -9.106197136048372E+001
2.436250050000000E+009 -6.126548265054393E+000 -9.270525458572543E+001
2.436500050000000E+009 -6.018361862878748E+000 -9.127405360810204E+001
2.436750050000000E+009 -5.909388856667929E+000 -9.066370603578237E+001
2.437000050000000E+009 -5.900220420417131E+000 -8.950756793906062E+001
2.437250050000000E+009 -5.713691136789231E+000 -9.189336798899250E+001
2.437500050000000E+009 -5.589934581241868E+000 -8.881724389130659E+001
2.437750050000000E+009 -5.530722890655595E+000 -8.881765099769021E+001
2.438000050000000E+009 -5.439381425358455E+000 -8.729489860074069E+001
2.438250050000000E+009 -5.295766651731738E+000 -9.005304478069664E+001
2.438500050000000E+009 -5.221432074678459E+000 -8.765572353513245E+001
2.438750050000000E+009 -5.083173294575283E+000 -8.920736678410152E+001
2.439000050000000E+009 -5.063961423815055E+000 -8.561897134568490E+001
2.439250050000000E+009 -4.978279703475878E+000 -8.658697777417153E+001
2.439500050000000E+009 -4.850644194490726E+000 -8.811978788317252E+001
2.439750050000000E+009 -4.704939184534540E+000 -8.941854352161391E+001
2.440000050000000E+009 -4.644926571476195E+000 -8.744481170033933E+001
2.440250050000000E+009 -4.573905819640602E+000 -8.901319252186548E+001
2.440500050000000E+009 -4.513837542629707E+000 -8.714845964555713E+001
2.440750050000000E+009 -4.369528266955840E+000 -8.859689098474941E+001
2.441000050000000E+009 -4.328685112320270E+000 -8.819542133527507E+001
2.441250050000000E+009 -4.187475660776829E+000 -8.872226575036510E+001
2.441500050000000E+009 -4.168074485591574E+000 -8.811882674468085E+001
2.441750050000000E+009 -4.056564199956326E+000 -8.823604180808387E+001
2.442000050000000E+009 -3.979372936971504E+000 -8.896588237014859E+001
2.442250050000000E+009 -3.917712502852666E+000 -8.756122210411046E+001
2.442500050000000E+009 -3.856271597900625E+000 -8.858070485427886E+001
2.442750050000000E+009 -3.794893631504092E+000 -8.765671243137487E+001
2.443000050000000E+009 -3.688314366182254E+000 -8.934372014264747E+001
2.443250050000000E+009 -3.681368319257716E+000 -8.880909965379779E+001
2.443500050000000E+009 -3.616283154561645E+000 -8.864314108641808E+001
2.443750050000000E+009 -3.550734009398618E+000 -8.822588568435874E+001
2.444000050000000E+009 -3.556551137450810E+000 -8.712049812607822E+001
2.444250050000000E+009 -3.492186311403146E+000 -8.762019532373698E+001
2.444500050000000E+009 -3.383133118580163E+000 -8.915677635014049E+001
2.444750050000000E+009 -3.385634095823906E+000 -8.739808067887971E+001
2.445000050000000E+009 -3.269474756956167E+000 -8.923401920252044E+001
2.445250050000000E+009 -3.206856736420962E+000 -9.015156181422330E+001
2.445500050000000E+009 -3.162104565074047E+000 -8.984831112544096E+001
2.445750050000000E+009 -3.140843662736627E+000 -8.934921847837130E+001
2.446000050000000E+009 -3.084675154328704E+000 -8.998355737123980E+001
2.446250050000000E+009 -3.056431891737282E+000 -8.929786939999474E+001
2.446500050000000E+009 -3.014529387160274E+000 -9.018921171746928E+001
2.446750050000000E+009 -2.915180243463769E+000 -9.036279831962250E+001
2.447000050000000E+009 -2.912113564952608E+000 -8.911824925305436E+001
2.447250050000000E+009 -2.861842801207988E+000 -9.009016932833566E+001
2.447500050000000E+009 -2.788415329892156E+000 -9.074138830535874E+001
2.447750050000000E+009 -2.716010384419498E+000 -9.127581555357990E+001
2.448000050000000E+009 -2.714108905942990E+000 -9.055324297209005E+001
2.448250050000000E+009 -2.605231023936485E+000 -9.247276053537524E+001
2.448500050000000E+009 -2.636727152814756E+000 -9.049480675898603E+001
2.448750050000000E+009 -2.579356005286161E+000 -9.201114547929763E+001
2.449000050000000E+009 -2.540665723223507E+000 -9.286677630232363E+001
2.449250050000000E+009 -2.512112531584763E+000 -9.103741235904080E+001
2.449500050000000E+009 -2.517498069440345E+000 -9.076245888095487E+001
2.449750050000000E+009 -2.462791374366837E+000 -9.197770470748361E+001
2.450000050000000E+009 -2.442515294234299E+000 -9.126435315651557E+001
2.450250050000000E+009 -2.401954076398394E+000 -9.098389732102304E+001
2.450500050000000E+009 -2.336332342806291E+000 -9.220240196417007E+001
2.450750050000000E+009 -2.364476513958761E+000 -9.270365213898677E+001
2.451000050000000E+009 -2.298598800664768E+000 -9.194431978950186E+001
2.451250050000000E+009 -2.256314630826302E+000 -9.252681093115696E+001
2.451500050000000E+009 -2.228767507816845E+000 -9.318673619107936E+001
2.451750050000000E+009 -2.233299391204382E+000 -9.186164878066218E+001
2.452000050000000E+009 -2.171675473951590E+000 -9.287067574573892E+001
2.452250050000000E+009 -2.201943867255558E+000 -9.224409964624725E+001
2.452500050000000E+009 -2.193578080816493E+000 -9.277799410370588E+001
2.452750050000000E+009 -2.103164416737598E+000 -9.314293019807325E+001
2.453000050000000E+009 -2.088756056069879E+000 -9.345181834327444E+001
2.453250050000000E+009 -2.079385436599164E+000 -9.402360968538416E+001
2.453500050000000E+009 -2.042852348596671E+000 -9.304946309993626E+001
2.453750050000000E+009 -2.036104595701712E+000 -9.398716834863376E+001
2.454000050000000E+009 -1.989252792067622E+000 -9.395284848382546E+001
2.454250050000000E+009 -1.980800042960695E+000 -9.495351171964495E+001
2.454500050000000E+009 -1.937677266142954E+000 -9.549444232222670E+001
2.454750050000000E+009 -1.930725651915896E+000 -9.541161053870766E+001
2.455000050000000E+009 -1.888347779274448E+000 -9.693612710415835E+001
