# Supplementary material for: A Displacement Sensor Based on a Normal Mode Helical Antenna
Source: Sensors (Basel). 2019 Aug 30;19(17):3767. doi: 10.3390/s19173767 (PMC6749469; doi:10.3390/s19173767)
Supplement: Supplementary file 1 [file sensors-19-03767-s001.zip › sensors-571672-sup/original experiment result/1C5.csv]

# Version 1.00
#
freq[Hz] db:Trc7_S22 ang:Trc7_S22
2.405000050000000E+009 -1.394329854314421E+000 -1.167093368943669E+002
2.405250050000000E+009 -1.395166366438332E+000 -1.152210875374701E+002
2.405500050000000E+009 -1.388308193465987E+000 -1.149352589143500E+002
2.405750050000000E+009 -1.401238270975576E+000 -1.165183949261033E+002
2.406000050000000E+009 -1.432984781803885E+000 -1.173057606642378E+002
2.406250050000000E+009 -1.437921749201912E+000 -1.178746090241147E+002
2.406500050000000E+009 -1.424242901283773E+000 -1.169314828858956E+002
2.406750050000000E+009 -1.431253742245764E+000 -1.167374395485036E+002
2.407000050000000E+009 -1.464900148468888E+000 -1.182304132267617E+002
2.407250050000000E+009 -1.474288653275246E+000 -1.191281600297028E+002
2.407500050000000E+009 -1.457882901345331E+000 -1.169288697427263E+002
2.407750050000000E+009 -1.505787783267301E+000 -1.179347049026738E+002
2.408000050000000E+009 -1.495838082486848E+000 -1.199635973109779E+002
2.408250050000000E+009 -1.520563205331547E+000 -1.170128429699583E+002
2.408500050000000E+009 -1.566600775845981E+000 -1.188566137723214E+002
2.408750050000000E+009 -1.567416765549623E+000 -1.194323942099814E+002
2.409000050000000E+009 -1.554128862727020E+000 -1.182784191318500E+002
2.409250050000000E+009 -1.581020251119722E+000 -1.190414978315600E+002
2.409500050000000E+009 -1.591121201618807E+000 -1.194960638824737E+002
2.409750050000000E+009 -1.608958371028087E+000 -1.183956431370198E+002
2.410000050000000E+009 -1.627081278433734E+000 -1.196982016913081E+002
2.410250050000000E+009 -1.657523665535800E+000 -1.204507392204443E+002
2.410500050000000E+009 -1.667516268272594E+000 -1.196311607792659E+002
2.410750050000000E+009 -1.700856107262705E+000 -1.190296386758465E+002
2.411000050000000E+009 -1.721928207591544E+000 -1.210415385529016E+002
2.411250050000000E+009 -1.740833910541344E+000 -1.214239541409594E+002
2.411500050000000E+009 -1.756725002689496E+000 -1.206251060893816E+002
2.411750050000000E+009 -1.779121116129611E+000 -1.211102158199778E+002
2.412000050000000E+009 -1.819703459067230E+000 -1.207470213380463E+002
2.412250050000000E+009 -1.769278533234667E+000 -1.231054450837370E+002
2.412500050000000E+009 -1.861273961668122E+000 -1.218154415874430E+002
2.412750050000000E+009 -1.853496862934882E+000 -1.223489977731394E+002
2.413000050000000E+009 -1.901138803174406E+000 -1.226037477469136E+002
2.413250050000000E+009 -1.926498287360011E+000 -1.218522547448167E+002
2.413500050000000E+009 -1.970398872432792E+000 -1.222840890168039E+002
2.413750050000000E+009 -1.964225665645379E+000 -1.221748100223100E+002
2.414000050000000E+009 -2.006736030980967E+000 -1.235453592311611E+002
2.414250050000000E+009 -2.038087199377767E+000 -1.242941532907098E+002
2.414500050000000E+009 -2.073671867973918E+000 -1.241160990018330E+002
2.414750050000000E+009 -2.089912896212085E+000 -1.258958330957014E+002
2.415000050000000E+009 -2.127680178994795E+000 -1.248004087039127E+002
2.415250050000000E+009 -2.178267110510221E+000 -1.250554576044444E+002
2.415500050000000E+009 -2.218625637359990E+000 -1.238537301546256E+002
2.415750050000000E+009 -2.237143876215697E+000 -1.251572981986156E+002
2.416000050000000E+009 -2.303327708731456E+000 -1.244025108249731E+002
2.416250050000000E+009 -2.331937960040646E+000 -1.255882924623292E+002
2.416500050000000E+009 -2.388604108873722E+000 -1.247795163127662E+002
2.416750050000000E+009 -2.434316399960240E+000 -1.256910482311314E+002
2.417000050000000E+009 -2.500663581009799E+000 -1.254091716960363E+002
2.417250050000000E+009 -2.504718294048279E+000 -1.263403498004317E+002
2.417500050000000E+009 -2.591282456638737E+000 -1.255570945753019E+002
2.417750050000000E+009 -2.618573831514097E+000 -1.269534246954990E+002
2.418000050000000E+009 -2.681033750369842E+000 -1.271328662658540E+002
2.418250050000000E+009 -2.723426064467923E+000 -1.262978721590436E+002
2.418500050000000E+009 -2.805732819604727E+000 -1.272025526547250E+002
2.418750050000000E+009 -2.811083858741613E+000 -1.279480342812873E+002
2.419000050000000E+009 -2.909442014904827E+000 -1.264267010422496E+002
2.419250050000000E+009 -2.962855999258568E+000 -1.273400953291065E+002
2.419500050000000E+009 -2.977675059494587E+000 -1.289686297908087E+002
2.419750050000000E+009 -3.128063737076981E+000 -1.267031586647168E+002
2.420000050000000E+009 -3.147708795165340E+000 -1.269969132988351E+002
2.420250050000000E+009 -3.200166066776352E+000 -1.285517552847993E+002
2.420500050000000E+009 -3.301259294203367E+000 -1.279410428055566E+002
2.420750050000000E+009 -3.374197482622458E+000 -1.279297878663507E+002
2.421000050000000E+009 -3.438125314306323E+000 -1.284227438311314E+002
2.421250050000000E+009 -3.539287706466106E+000 -1.281218190293658E+002
2.421500050000000E+009 -3.648208763090681E+000 -1.277840098322054E+002
2.421750050000000E+009 -3.699587730343918E+000 -1.272008162456812E+002
2.422000050000000E+009 -3.794046004767974E+000 -1.278084915741187E+002
2.422250050000000E+009 -3.831640323711468E+000 -1.290405891437328E+002
2.422500050000000E+009 -3.991777755896709E+000 -1.280587659161445E+002
2.422750050000000E+009 -3.985526898694582E+000 -1.289668183943128E+002
2.423000050000000E+009 -4.150919263822667E+000 -1.272801155542609E+002
2.423250050000000E+009 -4.226684698177897E+000 -1.285058394083439E+002
2.423500050000000E+009 -4.303933128288033E+000 -1.289266319903047E+002
2.423750050000000E+009 -4.402001237526437E+000 -1.285340626699959E+002
2.424000050000000E+009 -4.582824358965986E+000 -1.267210103580922E+002
2.424250050000000E+009 -4.651441721873762E+000 -1.271453878334689E+002
2.424500050000000E+009 -4.719452206654011E+000 -1.278997246106981E+002
2.424750050000000E+009 -4.855990616646234E+000 -1.267762152438372E+002
2.425000050000000E+009 -4.955640229509724E+000 -1.278767335648656E+002
2.425250050000000E+009 -5.073497026895022E+000 -1.266812881743628E+002
2.425500050000000E+009 -5.233752850078860E+000 -1.257485040737395E+002
2.425750050000000E+009 -5.320767337938474E+000 -1.268818506251037E+002
2.426000050000000E+009 -5.480108232813228E+000 -1.249235115399085E+002
2.426250050000000E+009 -5.577356347994387E+000 -1.260372191011976E+002
2.426500050000000E+009 -5.604432635241047E+000 -1.263601348012375E+002
2.426750050000000E+009 -5.766060320786493E+000 -1.242610691708278E+002
2.427000050000000E+009 -5.828877463025269E+000 -1.251555507977006E+002
2.427250050000000E+009 -5.959309593721872E+000 -1.238776897254768E+002
2.427500050000000E+009 -6.146107255700978E+000 -1.233872127651464E+002
2.427750050000000E+009 -6.160372544957695E+000 -1.230674263608156E+002
2.428000050000000E+009 -6.338231411217237E+000 -1.220059553062336E+002
2.428250050000000E+009 -6.409297822436662E+000 -1.228668580164009E+002
2.428500050000000E+009 -6.556482991454912E+000 -1.196941397699715E+002
2.428750050000000E+009 -6.635539872009106E+000 -1.202357106326592E+002
2.429000050000000E+009 -6.714830825796406E+000 -1.196690854396118E+002
2.429250050000000E+009 -6.768456886936102E+000 -1.189032528225450E+002
2.429500050000000E+009 -6.891878778744125E+000 -1.168441629628124E+002
2.429750050000000E+009 -6.988474771394266E+000 -1.155793620067821E+002
2.430000050000000E+009 -6.977736282869581E+000 -1.167222922980052E+002
2.430250050000000E+009 -7.080122322724530E+000 -1.151755138045375E+002
2.430500050000000E+009 -7.139152894503204E+000 -1.144544193470294E+002
2.430750050000000E+009 -7.210863586480804E+000 -1.116210901206896E+002
2.431000050000000E+009 -7.216273885552682E+000 -1.106650474121265E+002
2.431250050000000E+009 -7.323379605607562E+000 -1.085573715270312E+002
2.431500050000000E+009 -7.278900845089988E+000 -1.088576851723010E+002
2.431750050000000E+009 -7.324852690855987E+000 -1.067093646397695E+002
2.432000050000000E+009 -7.290652150152695E+000 -1.052359147738958E+002
2.432250050000000E+009 -7.272026748436937E+000 -1.058682766959733E+002
2.432500050000000E+009 -7.258164499202567E+000 -1.042293868153743E+002
2.432750050000000E+009 -7.160603838218102E+000 -1.048605809360735E+002
2.433000050000000E+009 -7.227501314773344E+000 -1.023800945613440E+002
2.433250050000000E+009 -7.155213758229315E+000 -1.009464937756366E+002
2.433500050000000E+009 -7.109582254711052E+000 -9.949584710744649E+001
2.433750050000000E+009 -7.059600267544574E+000 -1.002187851242101E+002
2.434000050000000E+009 -6.885262627586223E+000 -1.012618744123990E+002
2.434250050000000E+009 -6.975010166218710E+000 -9.698525123995687E+001
2.434500050000000E+009 -6.839126894561887E+000 -9.799003704079041E+001
2.434750050000000E+009 -6.801056952163097E+000 -9.488443956474838E+001
2.435000050000000E+009 -6.678677689030920E+000 -9.536629236370669E+001
2.435250050000000E+009 -6.592692088482663E+000 -9.445252869118716E+001
2.435500050000000E+009 -6.433822580585493E+000 -9.546582257251090E+001
2.435750050000000E+009 -6.418078508553388E+000 -9.266037756193701E+001
2.436000050000000E+009 -6.263820956708641E+000 -9.322528159459596E+001
2.436250050000000E+009 -6.145819049310944E+000 -9.225372154198281E+001
2.436500050000000E+009 -6.076452649780412E+000 -9.230798485333989E+001
2.436750050000000E+009 -5.980207356588669E+000 -9.099756530958574E+001
2.437000050000000E+009 -5.859798677679080E+000 -9.083085891115044E+001
2.437250050000000E+009 -5.729829804903313E+000 -9.101103511041563E+001
2.437500050000000E+009 -5.691128968598390E+000 -8.916996188448644E+001
2.437750050000000E+009 -5.504295471289304E+000 -8.967130281765216E+001
2.438000050000000E+009 -5.497980064027002E+000 -8.911953073340338E+001
2.438250050000000E+009 -5.362877061900051E+000 -9.009987141148523E+001
2.438500050000000E+009 -5.285656841376301E+000 -8.693685621366628E+001
2.438750050000000E+009 -5.178447755755239E+000 -8.865208426985436E+001
2.439000050000000E+009 -5.080969654267486E+000 -8.656781956113019E+001
2.439250050000000E+009 -4.980167956393063E+000 -8.867001012531007E+001
2.439500050000000E+009 -4.869516945908845E+000 -8.765662496514355E+001
2.439750050000000E+009 -4.881989383378198E+000 -8.629046132523790E+001
2.440000050000000E+009 -4.705055647701648E+000 -8.771613085026627E+001
2.440250050000000E+009 -4.531997738446682E+000 -8.858633818301728E+001
2.440500050000000E+009 -4.506481088717631E+000 -8.695732361404369E+001
2.440750050000000E+009 -4.456674063389531E+000 -8.689592516076039E+001
2.441000050000000E+009 -4.343726551121273E+000 -8.825214228252465E+001
2.441250050000000E+009 -4.243802912333633E+000 -8.782266216168424E+001
2.441500050000000E+009 -4.221871926130390E+000 -8.829562018214686E+001
2.441750050000000E+009 -4.124839655389696E+000 -8.822958147931630E+001
2.442000050000000E+009 -4.018987693499629E+000 -8.950868301501502E+001
2.442250050000000E+009 -3.938787093482505E+000 -8.952729311536098E+001
2.442500050000000E+009 -3.849705153256124E+000 -8.955301091009544E+001
2.442750050000000E+009 -3.877310698438681E+000 -8.685694104378203E+001
2.443000050000000E+009 -3.775268077088953E+000 -8.773260300624712E+001
2.443250050000000E+009 -3.771945308749646E+000 -8.808394790851115E+001
2.443500050000000E+009 -3.663191307706846E+000 -8.762027025038665E+001
2.443750050000000E+009 -3.542066268921733E+000 -9.053495144418288E+001
2.444000050000000E+009 -3.504184894488448E+000 -8.849812985573274E+001
2.444250050000000E+009 -3.444052872659693E+000 -8.816718909822242E+001
2.444500050000000E+009 -3.404069983852851E+000 -8.955192192198278E+001
2.444750050000000E+009 -3.355201812787610E+000 -8.792563784866088E+001
2.445000050000000E+009 -3.338955827983072E+000 -8.899537489146734E+001
2.445250050000000E+009 -3.231624889706005E+000 -9.050105626853426E+001
2.445500050000000E+009 -3.218243579531530E+000 -8.838438271553113E+001
2.445750050000000E+009 -3.103574693618803E+000 -9.087866900241345E+001
2.446000050000000E+009 -3.138195507811323E+000 -8.878299497328806E+001
2.446250050000000E+009 -3.038970475361441E+000 -9.006276158176385E+001
2.446500050000000E+009 -3.043502817163390E+000 -8.901939466206568E+001
2.446750050000000E+009 -2.948640328184593E+000 -8.898562332596676E+001
2.447000050000000E+009 -2.890497551672544E+000 -8.938115281401306E+001
2.447250050000000E+009 -2.834636636620836E+000 -9.119015593260542E+001
2.447500050000000E+009 -2.818622854398066E+000 -8.957865335560024E+001
2.447750050000000E+009 -2.718854524844237E+000 -9.192402309228568E+001
2.448000050000000E+009 -2.733866045608481E+000 -9.003575647602284E+001
2.448250050000000E+009 -2.714920314327607E+000 -8.955295998214749E+001
2.448500050000000E+009 -2.646471159861867E+000 -9.009142925604259E+001
2.448750050000000E+009 -2.611880891796903E+000 -9.165254267136896E+001
2.449000050000000E+009 -2.534929115771697E+000 -9.177722156429981E+001
2.449250050000000E+009 -2.464587641777654E+000 -9.219802542002097E+001
2.449500050000000E+009 -2.544429671862239E+000 -9.077371020834944E+001
2.449750050000000E+009 -2.485552843915537E+000 -9.115480998710481E+001
2.450000050000000E+009 -2.355674869286660E+000 -9.368164603776101E+001
2.450250050000000E+009 -2.399606260949726E+000 -9.112112247348071E+001
2.450500050000000E+009 -2.344636242733093E+000 -9.273795812666720E+001
2.450750050000000E+009 -2.321045941779819E+000 -9.255105161552139E+001
2.451000050000000E+009 -2.285817183667266E+000 -9.197248279519313E+001
2.451250050000000E+009 -2.229523782193601E+000 -9.456912562698516E+001
2.451500050000000E+009 -2.255706631668652E+000 -9.311309208111847E+001
2.451750050000000E+009 -2.247151406227473E+000 -9.062157472769860E+001
2.452000050000000E+009 -2.226086124764131E+000 -9.190711787448005E+001
2.452250050000000E+009 -2.166585957495257E+000 -9.243070136363545E+001
2.452500050000000E+009 -2.146119593920049E+000 -9.307272021716973E+001
2.452750050000000E+009 -2.113063726662360E+000 -9.305624319284638E+001
2.453000050000000E+009 -2.103180350184145E+000 -9.307423942904309E+001
2.453250050000000E+009 -2.108128909298579E+000 -9.326963817603678E+001
2.453500050000000E+009 -2.043929239059030E+000 -9.354572772895479E+001
2.453750050000000E+009 -2.000398801249038E+000 -9.526558162312288E+001
2.454000050000000E+009 -1.982243762396176E+000 -9.543651742189927E+001
2.454250050000000E+009 -1.943241210925993E+000 -9.501073048977598E+001
2.454500050000000E+009 -1.981148650775101E+000 -9.467266983872528E+001
2.454750050000000E+009 -1.919233301184818E+000 -9.466575315409332E+001
2.455000050000000E+009 -1.988027380641205E+000 -9.278446816840513E+001
