# Supplementary material for: A Displacement Sensor Based on a Normal Mode Helical Antenna
Source: Sensors (Basel). 2019 Aug 30;19(17):3767. doi: 10.3390/s19173767 (PMC6749469; doi:10.3390/s19173767)
Supplement: Supplementary file 1 [file sensors-19-03767-s001.zip › sensors-571672-sup/original experiment result/1D1.csv]

# Version 1.00
#
freq[Hz] db:Trc7_S22 ang:Trc7_S22
2.405000050000000E+009 -1.358471482358243E+000 -1.159160039152601E+002
2.405250050000000E+009 -1.386230726272114E+000 -1.162287066679344E+002
2.405500050000000E+009 -1.403716197805934E+000 -1.152110217008706E+002
2.405750050000000E+009 -1.395161974416316E+000 -1.157273089748419E+002
2.406000050000000E+009 -1.418648599495541E+000 -1.159959210434367E+002
2.406250050000000E+009 -1.412566177229389E+000 -1.166740833244902E+002
2.406500050000000E+009 -1.412426570677507E+000 -1.172659312165875E+002
2.406750050000000E+009 -1.430540081355885E+000 -1.169654968432994E+002
2.407000050000000E+009 -1.427618995907929E+000 -1.152462639631511E+002
2.407250050000000E+009 -1.477144807660478E+000 -1.177749738596681E+002
2.407500050000000E+009 -1.456405837792400E+000 -1.163110745052181E+002
2.407750050000000E+009 -1.496848111554377E+000 -1.175857912630516E+002
2.408000050000000E+009 -1.511944948602852E+000 -1.164757985668957E+002
2.408250050000000E+009 -1.531096187830977E+000 -1.178289502281024E+002
2.408500050000000E+009 -1.516425630206211E+000 -1.168917201357879E+002
2.408750050000000E+009 -1.519820930346568E+000 -1.182707876731804E+002
2.409000050000000E+009 -1.568546642971764E+000 -1.213416083046189E+002
2.409250050000000E+009 -1.571696784499757E+000 -1.200616425541845E+002
2.409500050000000E+009 -1.598720653755440E+000 -1.204142006774655E+002
2.409750050000000E+009 -1.600425669273519E+000 -1.189600829112947E+002
2.410000050000000E+009 -1.636769322360382E+000 -1.179516680670210E+002
2.410250050000000E+009 -1.623995082519194E+000 -1.222390401277155E+002
2.410500050000000E+009 -1.690754516112371E+000 -1.194986477911727E+002
2.410750050000000E+009 -1.662219313023539E+000 -1.201191733744448E+002
2.411000050000000E+009 -1.684078765211208E+000 -1.198210744716458E+002
2.411250050000000E+009 -1.698854033692433E+000 -1.206687713724815E+002
2.411500050000000E+009 -1.735088668350916E+000 -1.214897507418025E+002
2.411750050000000E+009 -1.739523448473805E+000 -1.214391341900507E+002
2.412000050000000E+009 -1.764673743610470E+000 -1.207409911399321E+002
2.412250050000000E+009 -1.817315119746826E+000 -1.216461062631708E+002
2.412500050000000E+009 -1.822168132195881E+000 -1.230807516270215E+002
2.412750050000000E+009 -1.881021854089060E+000 -1.213474347220463E+002
2.413000050000000E+009 -1.878931687727804E+000 -1.220281536578173E+002
2.413250050000000E+009 -1.905155777681169E+000 -1.223249445255917E+002
2.413500050000000E+009 -1.914618751573377E+000 -1.228667730627030E+002
2.413750050000000E+009 -1.939099328430421E+000 -1.233848683571746E+002
2.414000050000000E+009 -1.964115503409106E+000 -1.247147423896504E+002
2.414250050000000E+009 -1.998389851482459E+000 -1.230907690338745E+002
2.414500050000000E+009 -2.079467761284717E+000 -1.220549530366321E+002
2.414750050000000E+009 -2.094597888383561E+000 -1.235028433659459E+002
2.415000050000000E+009 -2.120192209520319E+000 -1.229241164574745E+002
2.415250050000000E+009 -2.134983466448362E+000 -1.238751276146107E+002
2.415500050000000E+009 -2.206960738561652E+000 -1.240720216620984E+002
2.415750050000000E+009 -2.251030088868421E+000 -1.235904373902843E+002
2.416000050000000E+009 -2.270701329679843E+000 -1.251520064849814E+002
2.416250050000000E+009 -2.294624725978000E+000 -1.253768776498304E+002
2.416500050000000E+009 -2.313172291456311E+000 -1.250576361596649E+002
2.416750050000000E+009 -2.402773278988013E+000 -1.255923179039521E+002
2.417000050000000E+009 -2.446115326622526E+000 -1.257357478627592E+002
2.417250050000000E+009 -2.471095688740136E+000 -1.270392638561803E+002
2.417500050000000E+009 -2.563817815712540E+000 -1.265099469762744E+002
2.417750050000000E+009 -2.589412376212604E+000 -1.265878939649493E+002
2.418000050000000E+009 -2.615877808187267E+000 -1.271641861410163E+002
2.418250050000000E+009 -2.713823391565230E+000 -1.261827928737487E+002
2.418500050000000E+009 -2.758155640248682E+000 -1.260161114052441E+002
2.418750050000000E+009 -2.795966296435590E+000 -1.271689039249542E+002
2.419000050000000E+009 -2.905561050843041E+000 -1.266972873615068E+002
2.419250050000000E+009 -2.995484898572833E+000 -1.257818203922896E+002
2.419500050000000E+009 -3.028404309428652E+000 -1.265038157708852E+002
2.419750050000000E+009 -3.061203641233594E+000 -1.272763935610904E+002
2.420000050000000E+009 -3.131490675621295E+000 -1.257460012001713E+002
2.420250050000000E+009 -3.208842638207004E+000 -1.269608365978025E+002
2.420500050000000E+009 -3.236165628555300E+000 -1.276472104563893E+002
2.420750050000000E+009 -3.317865476008734E+000 -1.273884502658952E+002
2.421000050000000E+009 -3.361984788975249E+000 -1.282718244618777E+002
2.421250050000000E+009 -3.458759786558828E+000 -1.278074908044115E+002
2.421500050000000E+009 -3.581853894535161E+000 -1.279292042776235E+002
2.421750050000000E+009 -3.628812276284585E+000 -1.288605151656617E+002
2.422000050000000E+009 -3.700774899901347E+000 -1.288346932245004E+002
2.422250050000000E+009 -3.873743184075484E+000 -1.268843838561231E+002
2.422500050000000E+009 -3.867601854774311E+000 -1.291193963466282E+002
2.422750050000000E+009 -4.017634299117919E+000 -1.286144215193668E+002
2.423000050000000E+009 -4.103823299397543E+000 -1.280331875754517E+002
2.423250050000000E+009 -4.207402775536169E+000 -1.288144614280068E+002
2.423500050000000E+009 -4.293314094169113E+000 -1.280265658787314E+002
2.423750050000000E+009 -4.376535361766169E+000 -1.269811360621078E+002
2.424000050000000E+009 -4.472066574922951E+000 -1.272472829364687E+002
2.424250050000000E+009 -4.566013062291175E+000 -1.277392713394143E+002
2.424500050000000E+009 -4.673069372103028E+000 -1.288192902014514E+002
2.424750050000000E+009 -4.834537334319760E+000 -1.265364276640340E+002
2.425000050000000E+009 -4.895955798194947E+000 -1.292305812937443E+002
2.425250050000000E+009 -5.081028756910887E+000 -1.262624165667561E+002
2.425500050000000E+009 -5.107711004503371E+000 -1.271652354234599E+002
2.425750050000000E+009 -5.263565580465786E+000 -1.268660105075878E+002
2.426000050000000E+009 -5.365693198384745E+000 -1.264526107392557E+002
2.426250050000000E+009 -5.501972401889257E+000 -1.265146159524906E+002
2.426500050000000E+009 -5.681194659245198E+000 -1.240216636180548E+002
2.426750050000000E+009 -5.759635123207985E+000 -1.241628258775858E+002
2.427000050000000E+009 -5.810938121544057E+000 -1.250673873619157E+002
2.427250050000000E+009 -6.007519194465275E+000 -1.240644719293525E+002
2.427500050000000E+009 -6.104228755376075E+000 -1.236332224500834E+002
2.427750050000000E+009 -6.168632085361637E+000 -1.243559973517009E+002
2.428000050000000E+009 -6.322935325675362E+000 -1.230532016736588E+002
2.428250050000000E+009 -6.490296491203385E+000 -1.202634117140860E+002
2.428500050000000E+009 -6.541978303233131E+000 -1.217911534288910E+002
2.428750050000000E+009 -6.544092231568195E+000 -1.209185312572412E+002
2.429000050000000E+009 -6.779379327209870E+000 -1.179171292449118E+002
2.429250050000000E+009 -6.879022542517658E+000 -1.172250423943163E+002
2.429500050000000E+009 -6.960686158097633E+000 -1.175859436287694E+002
2.429750050000000E+009 -7.024381168982965E+000 -1.158690461740056E+002
2.430000050000000E+009 -7.083850014050311E+000 -1.153192378632952E+002
2.430250050000000E+009 -7.135068621046174E+000 -1.151660300864555E+002
2.430500050000000E+009 -7.189160791002181E+000 -1.134217655706216E+002
2.430750050000000E+009 -7.189746800773457E+000 -1.134235955803689E+002
2.431000050000000E+009 -7.254248218441105E+000 -1.120547668072598E+002
2.431250050000000E+009 -7.287681587510927E+000 -1.120658482276692E+002
2.431500050000000E+009 -7.355121418999661E+000 -1.081550220968754E+002
2.431750050000000E+009 -7.401849406209774E+000 -1.068301127215387E+002
2.432000050000000E+009 -7.377494856144706E+000 -1.071577291165193E+002
2.432250050000000E+009 -7.381266768438844E+000 -1.063251032914074E+002
2.432500050000000E+009 -7.398181575759967E+000 -1.034260172845798E+002
2.432750050000000E+009 -7.242610904926703E+000 -1.045470676516284E+002
2.433000050000000E+009 -7.342080405462664E+000 -1.026179543477282E+002
2.433250050000000E+009 -7.262765387040536E+000 -1.004760772169591E+002
2.433500050000000E+009 -7.158488191318035E+000 -9.986954603085563E+001
2.433750050000000E+009 -7.120948132188219E+000 -9.918061829498906E+001
2.434000050000000E+009 -7.037933049168643E+000 -9.806588573172607E+001
2.434250050000000E+009 -6.960397352439184E+000 -9.671139135573351E+001
2.434500050000000E+009 -6.901375475489112E+000 -9.666002201741685E+001
2.434750050000000E+009 -6.797780882705548E+000 -9.538654811316260E+001
2.435000050000000E+009 -6.718171814885464E+000 -9.405738339893752E+001
2.435250050000000E+009 -6.636898096620674E+000 -9.447566019402827E+001
2.435500050000000E+009 -6.501496831849750E+000 -9.326575128918891E+001
2.435750050000000E+009 -6.403351675696754E+000 -9.271516558724466E+001
2.436000050000000E+009 -6.377185452979517E+000 -9.112563677460497E+001
2.436250050000000E+009 -6.287887371934420E+000 -9.039729148405667E+001
2.436500050000000E+009 -6.108082164983494E+000 -9.046704251698962E+001
2.436750050000000E+009 -5.959588190576045E+000 -9.172959779348328E+001
2.437000050000000E+009 -5.856440612800132E+000 -9.167042205497472E+001
2.437250050000000E+009 -5.809973162223145E+000 -8.891193258992708E+001
2.437500050000000E+009 -5.625208181488827E+000 -9.080690380121455E+001
2.437750050000000E+009 -5.562846169763711E+000 -8.876351247631888E+001
2.438000050000000E+009 -5.544355617779496E+000 -8.675120712208370E+001
2.438250050000000E+009 -5.337868104029429E+000 -8.933835374113522E+001
2.438500050000000E+009 -5.254240044300886E+000 -8.895220214360099E+001
2.438750050000000E+009 -5.168669875939778E+000 -8.828788890668962E+001
2.439000050000000E+009 -5.082497434469581E+000 -8.811104143389062E+001
2.439250050000000E+009 -4.982201575512250E+000 -8.772170074050457E+001
2.439500050000000E+009 -4.910582458913639E+000 -8.733829328850794E+001
2.439750050000000E+009 -4.774693345577854E+000 -8.748222163999603E+001
2.440000050000000E+009 -4.665443938788335E+000 -8.793497902016057E+001
2.440250050000000E+009 -4.585434345529039E+000 -8.805781670280135E+001
2.440500050000000E+009 -4.462235373434604E+000 -8.736330572352888E+001
2.440750050000000E+009 -4.466768323660243E+000 -8.714042015517654E+001
2.441000050000000E+009 -4.328975539092224E+000 -8.762799439855459E+001
2.441250050000000E+009 -4.251746562877637E+000 -8.717084071203864E+001
2.441500050000000E+009 -4.227976053145143E+000 -8.666784344881197E+001
2.441750050000000E+009 -4.124140536686298E+000 -8.701641659451026E+001
2.442000050000000E+009 -4.052630659046037E+000 -8.789543739177081E+001
2.442250050000000E+009 -3.986250592964932E+000 -8.611758719476082E+001
2.442500050000000E+009 -3.916029721444241E+000 -8.733119804422799E+001
2.442750050000000E+009 -3.831564535772938E+000 -8.875176842388366E+001
2.443000050000000E+009 -3.716262333526905E+000 -8.859213843886425E+001
2.443250050000000E+009 -3.675054927945410E+000 -8.771138326444476E+001
2.443500050000000E+009 -3.636637491288570E+000 -8.836979483975975E+001
2.443750050000000E+009 -3.577694781158040E+000 -8.788911113121699E+001
2.444000050000000E+009 -3.454587976346597E+000 -8.888552617067781E+001
2.444250050000000E+009 -3.418508686635604E+000 -8.838869816980619E+001
2.444500050000000E+009 -3.307091417228027E+000 -9.041334313278496E+001
2.444750050000000E+009 -3.317064930230980E+000 -8.817349163937708E+001
2.445000050000000E+009 -3.312727876701513E+000 -8.940792980351107E+001
2.445250050000000E+009 -3.241661058139337E+000 -9.012555286855761E+001
2.445500050000000E+009 -3.201329109746751E+000 -8.917668703241823E+001
2.445750050000000E+009 -3.112172804324312E+000 -8.958604886698142E+001
2.446000050000000E+009 -3.059320465488057E+000 -9.022537591008738E+001
2.446250050000000E+009 -2.991906966274761E+000 -8.950854256300656E+001
2.446500050000000E+009 -2.935161521298241E+000 -8.982714755213998E+001
2.446750050000000E+009 -2.927198113137310E+000 -9.078823545545002E+001
2.447000050000000E+009 -2.858005022799025E+000 -9.029041638758861E+001
2.447250050000000E+009 -2.835266309737797E+000 -9.057819722793232E+001
2.447500050000000E+009 -2.792748594037837E+000 -9.051075947816625E+001
2.447750050000000E+009 -2.769993125851776E+000 -8.932073970748365E+001
2.448000050000000E+009 -2.675285076683253E+000 -9.199769739116042E+001
2.448250050000000E+009 -2.648796948951863E+000 -9.073453857213892E+001
2.448500050000000E+009 -2.616103688536185E+000 -9.220806894756258E+001
2.448750050000000E+009 -2.573287242358244E+000 -9.129133181599599E+001
2.449000050000000E+009 -2.547285279335672E+000 -9.047284446654892E+001
2.449250050000000E+009 -2.514066996668648E+000 -9.114808306860053E+001
2.449500050000000E+009 -2.445784905572280E+000 -9.189814067378147E+001
2.449750050000000E+009 -2.484619708995374E+000 -9.064267228942032E+001
2.450000050000000E+009 -2.346998391412106E+000 -9.267458293981080E+001
2.450250050000000E+009 -2.353637197225140E+000 -9.218465104134423E+001
2.450500050000000E+009 -2.363745172961391E+000 -9.154386924449456E+001
2.450750050000000E+009 -2.329842873761915E+000 -9.187723539594408E+001
2.451000050000000E+009 -2.257913151994757E+000 -9.342539429940130E+001
2.451250050000000E+009 -2.220810850555129E+000 -9.358188839863482E+001
2.451500050000000E+009 -2.221730815632512E+000 -9.319539480895485E+001
2.451750050000000E+009 -2.213989234433286E+000 -9.380150536096292E+001
2.452000050000000E+009 -2.176229895631699E+000 -9.314658051264004E+001
2.452250050000000E+009 -2.079970741238088E+000 -9.480917997913079E+001
2.452500050000000E+009 -2.116888006289953E+000 -9.304288308790083E+001
2.452750050000000E+009 -2.097082785181276E+000 -9.362890676975722E+001
2.453000050000000E+009 -2.075079746769475E+000 -9.298532208282632E+001
2.453250050000000E+009 -2.037474006072580E+000 -9.398956267274201E+001
2.453500050000000E+009 -1.997941098035630E+000 -9.548961368787023E+001
2.453750050000000E+009 -2.033233158368491E+000 -9.300648428174101E+001
2.454000050000000E+009 -1.908348967949760E+000 -9.641168090726367E+001
2.454250050000000E+009 -1.945215688315945E+000 -9.367900258439966E+001
2.454500050000000E+009 -1.912485680943854E+000 -9.572284358126836E+001
2.454750050000000E+009 -1.893985013134233E+000 -9.469785970298769E+001
2.455000050000000E+009 -1.892790339221781E+000 -9.571971268303231E+001
