# Supplementary material for: A Displacement Sensor Based on a Normal Mode Helical Antenna
Source: Sensors (Basel). 2019 Aug 30;19(17):3767. doi: 10.3390/s19173767 (PMC6749469; doi:10.3390/s19173767)
Supplement: Supplementary file 1 [file sensors-19-03767-s001.zip › sensors-571672-sup/original experiment result/1D2.csv]

# Version 1.00
#
freq[Hz] db:Trc7_S22 ang:Trc7_S22
2.405000050000000E+009 -1.396832793819864E+000 -1.163739013782653E+002
2.405250050000000E+009 -1.365452496293898E+000 -1.153407422467177E+002
2.405500050000000E+009 -1.389569758927885E+000 -1.147604330288536E+002
2.405750050000000E+009 -1.430319305713148E+000 -1.168470744761911E+002
2.406000050000000E+009 -1.418076135175029E+000 -1.152917072383814E+002
2.406250050000000E+009 -1.423585023238521E+000 -1.167448200102389E+002
2.406500050000000E+009 -1.443008099683318E+000 -1.180093271407365E+002
2.406750050000000E+009 -1.441963848706139E+000 -1.178600702075783E+002
2.407000050000000E+009 -1.475226188636940E+000 -1.176076066222567E+002
2.407250050000000E+009 -1.454602811261536E+000 -1.159562056294122E+002
2.407500050000000E+009 -1.478366493612199E+000 -1.169679388903872E+002
2.407750050000000E+009 -1.508017788834926E+000 -1.168037310220344E+002
2.408000050000000E+009 -1.493241619276659E+000 -1.183705634114200E+002
2.408250050000000E+009 -1.509359700432877E+000 -1.179926442860715E+002
2.408500050000000E+009 -1.522914498290331E+000 -1.188365692550186E+002
2.408750050000000E+009 -1.532797840317925E+000 -1.176146341484501E+002
2.409000050000000E+009 -1.572412810033772E+000 -1.184243268106439E+002
2.409250050000000E+009 -1.573720905017864E+000 -1.183778143955713E+002
2.409500050000000E+009 -1.586017699417488E+000 -1.203367120987193E+002
2.409750050000000E+009 -1.612203987377651E+000 -1.203079863196945E+002
2.410000050000000E+009 -1.640063066589743E+000 -1.199151923562351E+002
2.410250050000000E+009 -1.632577279941757E+000 -1.182477809400643E+002
2.410500050000000E+009 -1.645562697439758E+000 -1.195301340087437E+002
2.410750050000000E+009 -1.676027669599490E+000 -1.190815836929956E+002
2.411000050000000E+009 -1.735024621446918E+000 -1.208844991191462E+002
2.411250050000000E+009 -1.699608002180588E+000 -1.201246153091765E+002
2.411500050000000E+009 -1.722153752076783E+000 -1.218823776650443E+002
2.411750050000000E+009 -1.728350347771262E+000 -1.230185881757112E+002
2.412000050000000E+009 -1.792844684214926E+000 -1.211097605602941E+002
2.412250050000000E+009 -1.802654997299706E+000 -1.225771690851948E+002
2.412500050000000E+009 -1.817082174648585E+000 -1.230011266835236E+002
2.412750050000000E+009 -1.864032526761347E+000 -1.222564836501966E+002
2.413000050000000E+009 -1.897212024542093E+000 -1.217104558050479E+002
2.413250050000000E+009 -1.909109071226078E+000 -1.223481465480318E+002
2.413500050000000E+009 -1.942088629120664E+000 -1.220089686594357E+002
2.413750050000000E+009 -1.972762637376026E+000 -1.227751828203296E+002
2.414000050000000E+009 -1.995003866846883E+000 -1.239997563066722E+002
2.414250050000000E+009 -2.035016230918623E+000 -1.239428878375410E+002
2.414500050000000E+009 -2.052995289745045E+000 -1.237766323061423E+002
2.414750050000000E+009 -2.066388829405149E+000 -1.240536255322488E+002
2.415000050000000E+009 -2.134264080312023E+000 -1.240583028989858E+002
2.415250050000000E+009 -2.161562244541016E+000 -1.255038333347509E+002
2.415500050000000E+009 -2.213071655795847E+000 -1.249571920220570E+002
2.415750050000000E+009 -2.249900901053632E+000 -1.253238491266937E+002
2.416000050000000E+009 -2.307206614911646E+000 -1.244121145456972E+002
2.416250050000000E+009 -2.288105914813828E+000 -1.245392719371281E+002
2.416500050000000E+009 -2.361820913316163E+000 -1.251580078686321E+002
2.416750050000000E+009 -2.462068696501387E+000 -1.245525349360793E+002
2.417000050000000E+009 -2.492451990811235E+000 -1.237627546510222E+002
2.417250050000000E+009 -2.492933297994249E+000 -1.254771907467561E+002
2.417500050000000E+009 -2.526090692267435E+000 -1.262159605248119E+002
2.417750050000000E+009 -2.579303882039504E+000 -1.257418183067818E+002
2.418000050000000E+009 -2.670826723848325E+000 -1.257905195008203E+002
2.418250050000000E+009 -2.709058636187474E+000 -1.269942764677500E+002
2.418500050000000E+009 -2.717055144328124E+000 -1.280045212682446E+002
2.418750050000000E+009 -2.827205945518485E+000 -1.265785256904915E+002
2.419000050000000E+009 -2.916790347959422E+000 -1.259283658546691E+002
2.419250050000000E+009 -2.942795914787371E+000 -1.264690882802883E+002
2.419500050000000E+009 -2.999361303188743E+000 -1.276102241635369E+002
2.419750050000000E+009 -3.084637162666715E+000 -1.261629229600251E+002
2.420000050000000E+009 -3.117245500971661E+000 -1.277180533060439E+002
2.420250050000000E+009 -3.200599674403952E+000 -1.275879688342025E+002
2.420500050000000E+009 -3.271441942299342E+000 -1.273138627299912E+002
2.420750050000000E+009 -3.391799643465966E+000 -1.268664292172925E+002
2.421000050000000E+009 -3.447297561298726E+000 -1.269473191473210E+002
2.421250050000000E+009 -3.531707048431276E+000 -1.265060737667285E+002
2.421500050000000E+009 -3.603177785382614E+000 -1.277334151550762E+002
2.421750050000000E+009 -3.703354119142385E+000 -1.274176901070103E+002
2.422000050000000E+009 -3.710739063357595E+000 -1.284906735844555E+002
2.422250050000000E+009 -3.839410338687389E+000 -1.269935105715559E+002
2.422500050000000E+009 -3.952855252054943E+000 -1.276807671540639E+002
2.422750050000000E+009 -3.991902687444136E+000 -1.288127076626421E+002
2.423000050000000E+009 -4.138879058999368E+000 -1.266261158093362E+002
2.423250050000000E+009 -4.213262494467875E+000 -1.277871364746892E+002
2.423500050000000E+009 -4.345361501736826E+000 -1.267030136845483E+002
2.423750050000000E+009 -4.441035331499567E+000 -1.285537892356423E+002
2.424000050000000E+009 -4.477486557693768E+000 -1.285451562427697E+002
2.424250050000000E+009 -4.713435595977758E+000 -1.258071752732942E+002
2.424500050000000E+009 -4.725205551403071E+000 -1.286320532640337E+002
2.424750050000000E+009 -4.792580802851598E+000 -1.289932311838734E+002
2.425000050000000E+009 -4.896950937861257E+000 -1.278292224982012E+002
2.425250050000000E+009 -5.062154637641619E+000 -1.271887913272949E+002
2.425500050000000E+009 -5.157225394807589E+000 -1.273899066205469E+002
2.425750050000000E+009 -5.297429023830223E+000 -1.274307340852462E+002
2.426000050000000E+009 -5.361406285332373E+000 -1.278197480009111E+002
2.426250050000000E+009 -5.539354776627770E+000 -1.259060729165430E+002
2.426500050000000E+009 -5.658216541275682E+000 -1.247385829086908E+002
2.426750050000000E+009 -5.763658275107099E+000 -1.254333063845374E+002
2.427000050000000E+009 -5.837395043747158E+000 -1.258236139018565E+002
2.427250050000000E+009 -6.046490811579639E+000 -1.237739982821647E+002
2.427500050000000E+009 -6.114437176623776E+000 -1.241963967671091E+002
2.427750050000000E+009 -6.235276284001390E+000 -1.218834766547918E+002
2.428000050000000E+009 -6.326980329572086E+000 -1.223929358482236E+002
2.428250050000000E+009 -6.364097170653005E+000 -1.236807812315956E+002
2.428500050000000E+009 -6.566088987906268E+000 -1.225770429107152E+002
2.428750050000000E+009 -6.635159530424444E+000 -1.205732974480750E+002
2.429000050000000E+009 -6.831784488831066E+000 -1.185391162435885E+002
2.429250050000000E+009 -6.942376309464708E+000 -1.171375127690291E+002
2.429500050000000E+009 -6.958825902490302E+000 -1.171139502006458E+002
2.429750050000000E+009 -7.096170880184420E+000 -1.159813677672252E+002
2.430000050000000E+009 -7.112079432395140E+000 -1.151429970236343E+002
2.430250050000000E+009 -7.270905273760979E+000 -1.135177798494078E+002
2.430500050000000E+009 -7.184384711329874E+000 -1.132901772245371E+002
2.430750050000000E+009 -7.309003717752280E+000 -1.121280197741423E+002
2.431000050000000E+009 -7.353130142343789E+000 -1.112835105690281E+002
2.431250050000000E+009 -7.302492445775050E+000 -1.110381543647949E+002
2.431500050000000E+009 -7.344233378127198E+000 -1.090409029149032E+002
2.431750050000000E+009 -7.389446764963826E+000 -1.075386995824791E+002
2.432000050000000E+009 -7.386317496016079E+000 -1.057726249528915E+002
2.432250050000000E+009 -7.459634910754394E+000 -1.041372778858136E+002
2.432500050000000E+009 -7.339823683001234E+000 -1.051488696399725E+002
2.432750050000000E+009 -7.300701018413523E+000 -1.035460148430280E+002
2.433000050000000E+009 -7.264831618466802E+000 -1.036397400532492E+002
2.433250050000000E+009 -7.277398591115392E+000 -1.007784751511674E+002
2.433500050000000E+009 -7.148896370879400E+000 -1.006244070152596E+002
2.433750050000000E+009 -7.132686335920131E+000 -9.830173822951818E+001
2.434000050000000E+009 -7.023936743198687E+000 -9.839400431202145E+001
2.434250050000000E+009 -6.972430307189256E+000 -9.721239896150802E+001
2.434500050000000E+009 -6.913661489079055E+000 -9.535536393882894E+001
2.434750050000000E+009 -6.855798552696220E+000 -9.409452653599841E+001
2.435000050000000E+009 -6.747614249973981E+000 -9.384616294328662E+001
2.435250050000000E+009 -6.634846215620730E+000 -9.415623395015687E+001
2.435500050000000E+009 -6.522967799349036E+000 -9.264799864011643E+001
2.435750050000000E+009 -6.423516895791630E+000 -9.358864721961666E+001
2.436000050000000E+009 -6.325341801055592E+000 -9.090843988974262E+001
2.436250050000000E+009 -6.213139981610517E+000 -9.181000164677563E+001
2.436500050000000E+009 -6.025093766333018E+000 -9.276674638234013E+001
2.436750050000000E+009 -5.989791668128800E+000 -9.055383118860718E+001
2.437000050000000E+009 -5.932768776918602E+000 -8.927302275975183E+001
2.437250050000000E+009 -5.810339926068274E+000 -8.938872246431427E+001
2.437500050000000E+009 -5.686264519002117E+000 -9.010557024935577E+001
2.437750050000000E+009 -5.634970534790861E+000 -8.804082152480380E+001
2.438000050000000E+009 -5.515854516247022E+000 -8.939984505802573E+001
2.438250050000000E+009 -5.337300938329495E+000 -8.939173938443997E+001
2.438500050000000E+009 -5.293865690322345E+000 -8.899739149089194E+001
2.438750050000000E+009 -5.107719332040325E+000 -8.993697549113674E+001
2.439000050000000E+009 -5.079086309090948E+000 -8.802751773477894E+001
2.439250050000000E+009 -4.973032099683763E+000 -8.830349695613879E+001
2.439500050000000E+009 -4.899842945837539E+000 -8.694533077749357E+001
2.439750050000000E+009 -4.792694297077285E+000 -8.800395642736392E+001
2.440000050000000E+009 -4.734682168779363E+000 -8.684556110218614E+001
2.440250050000000E+009 -4.643220306597907E+000 -8.582176232279835E+001
2.440500050000000E+009 -4.476512149108676E+000 -8.701165958906823E+001
2.440750050000000E+009 -4.421546479214823E+000 -8.776734668207664E+001
2.441000050000000E+009 -4.377626731471621E+000 -8.644067324395751E+001
2.441250050000000E+009 -4.285353203757571E+000 -8.676184425050687E+001
2.441500050000000E+009 -4.143704434515100E+000 -8.757795210341048E+001
2.441750050000000E+009 -4.133733878421035E+000 -8.672133944823835E+001
2.442000050000000E+009 -4.018141439221243E+000 -8.728714337857085E+001
2.442250050000000E+009 -3.901564854448455E+000 -8.826309542082508E+001
2.442500050000000E+009 -3.882893642003855E+000 -8.803428194926455E+001
2.442750050000000E+009 -3.825915757761702E+000 -8.782543067683510E+001
2.443000050000000E+009 -3.729919029532596E+000 -8.844515146706509E+001
2.443250050000000E+009 -3.675152723906038E+000 -8.836258951785140E+001
2.443500050000000E+009 -3.654782571612277E+000 -8.703411013268647E+001
2.443750050000000E+009 -3.599377800624498E+000 -8.644274844035280E+001
2.444000050000000E+009 -3.547086895803731E+000 -8.764502283439853E+001
2.444250050000000E+009 -3.407153441114009E+000 -8.931976329466245E+001
2.444500050000000E+009 -3.385223396262860E+000 -8.872669240693762E+001
2.444750050000000E+009 -3.399196749759322E+000 -8.717452477463809E+001
2.445000050000000E+009 -3.313469864614146E+000 -8.811944222584363E+001
2.445250050000000E+009 -3.231403772619755E+000 -8.857814743156182E+001
2.445500050000000E+009 -3.179231321210388E+000 -8.852347428884519E+001
2.445750050000000E+009 -3.058162887865656E+000 -9.072006486268654E+001
2.446000050000000E+009 -3.093653359218013E+000 -8.851237464014845E+001
2.446250050000000E+009 -3.014626429946076E+000 -8.987260951250744E+001
2.446500050000000E+009 -3.007557055414896E+000 -8.842014606038019E+001
2.446750050000000E+009 -2.985167028902472E+000 -8.813593260379372E+001
2.447000050000000E+009 -2.861218874526442E+000 -9.062994427674038E+001
2.447250050000000E+009 -2.781646861148166E+000 -9.151671130932043E+001
2.447500050000000E+009 -2.762654493867280E+000 -9.144996083418953E+001
2.447750050000000E+009 -2.737126461685213E+000 -9.014993019386252E+001
2.448000050000000E+009 -2.684970981347630E+000 -8.988936943230965E+001
2.448250050000000E+009 -2.617843459239372E+000 -9.151864946076114E+001
2.448500050000000E+009 -2.631824404334885E+000 -9.017201422504554E+001
2.448750050000000E+009 -2.578134305294118E+000 -9.013246449499555E+001
2.449000050000000E+009 -2.555376871655921E+000 -9.119266586678515E+001
2.449250050000000E+009 -2.477342204316895E+000 -9.073401139169027E+001
2.449500050000000E+009 -2.471602807114868E+000 -9.135125545015814E+001
2.449750050000000E+009 -2.489841236360765E+000 -8.914169084950113E+001
2.450000050000000E+009 -2.352534365137139E+000 -9.241544151610930E+001
2.450250050000000E+009 -2.369445659602434E+000 -9.131534824543314E+001
2.450500050000000E+009 -2.299349590626432E+000 -9.235910818021640E+001
2.450750050000000E+009 -2.282014616079128E+000 -9.165793774722529E+001
2.451000050000000E+009 -2.242489546289909E+000 -9.389983258657570E+001
2.451250050000000E+009 -2.189657197523819E+000 -9.344238776024500E+001
2.451500050000000E+009 -2.194512635809109E+000 -9.377155748228795E+001
2.451750050000000E+009 -2.149255937716935E+000 -9.345724715651436E+001
2.452000050000000E+009 -2.131343718866473E+000 -9.269646545273851E+001
2.452250050000000E+009 -2.155137740893243E+000 -9.204568378020964E+001
2.452500050000000E+009 -2.091775420889156E+000 -9.352666957465678E+001
2.452750050000000E+009 -2.074268493249782E+000 -9.362011029926100E+001
2.453000050000000E+009 -2.031249084194324E+000 -9.505733151664425E+001
2.453250050000000E+009 -2.076650942353025E+000 -9.327853830883454E+001
2.453500050000000E+009 -1.989572962858949E+000 -9.456215960919882E+001
2.453750050000000E+009 -1.968930802419744E+000 -9.373186277299764E+001
2.454000050000000E+009 -1.974472808890691E+000 -9.397911351264094E+001
2.454250050000000E+009 -1.932143836154264E+000 -9.556555507270956E+001
2.454500050000000E+009 -1.937575232313019E+000 -9.420959303507019E+001
2.454750050000000E+009 -1.934507251240919E+000 -9.489632243883040E+001
2.455000050000000E+009 -1.929564400065367E+000 -9.284276944279915E+001
