# Supplementary material for: A Displacement Sensor Based on a Normal Mode Helical Antenna
Source: Sensors (Basel). 2019 Aug 30;19(17):3767. doi: 10.3390/s19173767 (PMC6749469; doi:10.3390/s19173767)
Supplement: Supplementary file 1 [file sensors-19-03767-s001.zip › sensors-571672-sup/original experiment result/1D3.csv]

# Version 1.00
#
freq[Hz] db:Trc7_S22 ang:Trc7_S22
2.405000050000000E+009 -1.381287224602298E+000 -1.143446618629851E+002
2.405250050000000E+009 -1.371346037159278E+000 -1.172574572783668E+002
2.405500050000000E+009 -1.404258516139683E+000 -1.172587782052283E+002
2.405750050000000E+009 -1.368542285946513E+000 -1.159507326504036E+002
2.406000050000000E+009 -1.423234425438723E+000 -1.158322739978743E+002
2.406250050000000E+009 -1.453181248989292E+000 -1.174525912875746E+002
2.406500050000000E+009 -1.428948641157103E+000 -1.150104367281816E+002
2.406750050000000E+009 -1.461588138241418E+000 -1.174164440681751E+002
2.407000050000000E+009 -1.479844514745671E+000 -1.177371177432603E+002
2.407250050000000E+009 -1.437371369472041E+000 -1.169548261024831E+002
2.407500050000000E+009 -1.477592878388355E+000 -1.164478465505301E+002
2.407750050000000E+009 -1.511224770914793E+000 -1.178028403537729E+002
2.408000050000000E+009 -1.483835532585931E+000 -1.170952443311010E+002
2.408250050000000E+009 -1.519492923165243E+000 -1.189182278957312E+002
2.408500050000000E+009 -1.516142416915815E+000 -1.189665716919387E+002
2.408750050000000E+009 -1.539751702867466E+000 -1.178599002787762E+002
2.409000050000000E+009 -1.535396593659601E+000 -1.200353788330558E+002
2.409250050000000E+009 -1.570069363800681E+000 -1.194246131105911E+002
2.409500050000000E+009 -1.580957063236028E+000 -1.199841223075972E+002
2.409750050000000E+009 -1.612916312442358E+000 -1.198789677298023E+002
2.410000050000000E+009 -1.639544386971202E+000 -1.192407754536508E+002
2.410250050000000E+009 -1.632791846455764E+000 -1.198430149957505E+002
2.410500050000000E+009 -1.671109335299959E+000 -1.190859402327247E+002
2.410750050000000E+009 -1.669696511689407E+000 -1.206305269376571E+002
2.411000050000000E+009 -1.689035871745221E+000 -1.210034805522879E+002
2.411250050000000E+009 -1.707727430841524E+000 -1.198712863704418E+002
2.411500050000000E+009 -1.723849940859168E+000 -1.204099370451187E+002
2.411750050000000E+009 -1.741021966682986E+000 -1.213584591541650E+002
2.412000050000000E+009 -1.767821525798302E+000 -1.220422285597561E+002
2.412250050000000E+009 -1.774299552444275E+000 -1.228404999566301E+002
2.412500050000000E+009 -1.819992218353293E+000 -1.222542828628388E+002
2.412750050000000E+009 -1.839404856407766E+000 -1.236738479553176E+002
2.413000050000000E+009 -1.887232888015753E+000 -1.221248931848982E+002
2.413250050000000E+009 -1.914562755761319E+000 -1.223170206416607E+002
2.413500050000000E+009 -1.926623755028877E+000 -1.219498526268069E+002
2.413750050000000E+009 -1.978211473214811E+000 -1.222457611104983E+002
2.414000050000000E+009 -1.985482560105144E+000 -1.236588801569672E+002
2.414250050000000E+009 -2.069163812794487E+000 -1.221517019880064E+002
2.414500050000000E+009 -2.083728474460788E+000 -1.221910455252195E+002
2.414750050000000E+009 -2.110834792882055E+000 -1.234466982267634E+002
2.415000050000000E+009 -2.097843608214830E+000 -1.252709045301040E+002
2.415250050000000E+009 -2.126544283654384E+000 -1.254879572530797E+002
2.415500050000000E+009 -2.168460615692663E+000 -1.246284779301342E+002
2.415750050000000E+009 -2.216763081554035E+000 -1.255768676428613E+002
2.416000050000000E+009 -2.270154125822258E+000 -1.238220800346596E+002
2.416250050000000E+009 -2.310642230817820E+000 -1.255321015616386E+002
2.416500050000000E+009 -2.392814856920919E+000 -1.249396914812870E+002
2.416750050000000E+009 -2.400557042175246E+000 -1.255155280014662E+002
2.417000050000000E+009 -2.437416162164464E+000 -1.270219333782920E+002
2.417250050000000E+009 -2.498547464025529E+000 -1.262012606043128E+002
2.417500050000000E+009 -2.577896228627961E+000 -1.253547301167209E+002
2.417750050000000E+009 -2.570511535265033E+000 -1.261244807045365E+002
2.418000050000000E+009 -2.631411325443861E+000 -1.265865739180949E+002
2.418250050000000E+009 -2.689015750544364E+000 -1.263822327057675E+002
2.418500050000000E+009 -2.749629698603283E+000 -1.257992782629744E+002
2.418750050000000E+009 -2.800173913921301E+000 -1.278482910537762E+002
2.419000050000000E+009 -2.817767818144846E+000 -1.276762473971123E+002
2.419250050000000E+009 -2.958057698510665E+000 -1.254638021005357E+002
2.419500050000000E+009 -2.966255192718325E+000 -1.277197318660018E+002
2.419750050000000E+009 -3.066327339832371E+000 -1.260613899660275E+002
2.420000050000000E+009 -3.109054600072822E+000 -1.277442413588421E+002
2.420250050000000E+009 -3.190962169247909E+000 -1.271032793395070E+002
2.420500050000000E+009 -3.206348323559312E+000 -1.291588522890695E+002
2.420750050000000E+009 -3.343182117954091E+000 -1.275224406284517E+002
2.421000050000000E+009 -3.409760963280560E+000 -1.277836536756062E+002
2.421250050000000E+009 -3.489961934957718E+000 -1.273921858413173E+002
2.421500050000000E+009 -3.514159703552258E+000 -1.289840208668764E+002
2.421750050000000E+009 -3.665484193757461E+000 -1.273560220967913E+002
2.422000050000000E+009 -3.690258892961319E+000 -1.292517291421909E+002
2.422250050000000E+009 -3.773240674315337E+000 -1.282476970535147E+002
2.422500050000000E+009 -3.907956749210670E+000 -1.285530671727002E+002
2.422750050000000E+009 -3.976528557408519E+000 -1.278862644763255E+002
2.423000050000000E+009 -4.085732959753823E+000 -1.287295501163291E+002
2.423250050000000E+009 -4.188676183756208E+000 -1.279647177875331E+002
2.423500050000000E+009 -4.283455074200049E+000 -1.285369795555330E+002
2.423750050000000E+009 -4.335206591023730E+000 -1.286303666978330E+002
2.424000050000000E+009 -4.463893007236965E+000 -1.279107443902996E+002
2.424250050000000E+009 -4.547933783456461E+000 -1.287724770697552E+002
2.424500050000000E+009 -4.689654400793168E+000 -1.274469637626385E+002
2.424750050000000E+009 -4.808183231520963E+000 -1.273220587010710E+002
2.425000050000000E+009 -4.917575584088367E+000 -1.270370301710921E+002
2.425250050000000E+009 -5.076257523452956E+000 -1.267115862973988E+002
2.425500050000000E+009 -5.166156951270120E+000 -1.264592315677671E+002
2.425750050000000E+009 -5.227963001119886E+000 -1.280232863419013E+002
2.426000050000000E+009 -5.368899605517430E+000 -1.260882006137465E+002
2.426250050000000E+009 -5.469844290574241E+000 -1.257959913862546E+002
2.426500050000000E+009 -5.602697091177789E+000 -1.273090913471161E+002
2.426750050000000E+009 -5.690293511356329E+000 -1.264099441136615E+002
2.427000050000000E+009 -5.818686784382109E+000 -1.248103127701432E+002
2.427250050000000E+009 -5.922241946602933E+000 -1.254152146367845E+002
2.427500050000000E+009 -6.055712872545133E+000 -1.243459667268816E+002
2.427750050000000E+009 -6.189264218488461E+000 -1.234102198774572E+002
2.428000050000000E+009 -6.350227492896908E+000 -1.214364526641844E+002
2.428250050000000E+009 -6.397186767009452E+000 -1.227539502640854E+002
2.428500050000000E+009 -6.489885675618551E+000 -1.229107080314752E+002
2.428750050000000E+009 -6.553800125051491E+000 -1.223271492820752E+002
2.429000050000000E+009 -6.742632478600914E+000 -1.186023785380539E+002
2.429250050000000E+009 -6.864640779525234E+000 -1.173472927272604E+002
2.429500050000000E+009 -6.858291560993135E+000 -1.177361810537936E+002
2.429750050000000E+009 -6.973807338342257E+000 -1.182322961339277E+002
2.430000050000000E+009 -7.152657113745719E+000 -1.148936042106199E+002
2.430250050000000E+009 -7.157802420055869E+000 -1.150817925777682E+002
2.430500050000000E+009 -7.312503838010247E+000 -1.122811092660624E+002
2.430750050000000E+009 -7.303731955943674E+000 -1.130458924897728E+002
2.431000050000000E+009 -7.341895182326010E+000 -1.111255469347847E+002
2.431250050000000E+009 -7.353343539821878E+000 -1.110362560713706E+002
2.431500050000000E+009 -7.398486028743634E+000 -1.082278904748730E+002
2.431750050000000E+009 -7.464305652219379E+000 -1.079454684016157E+002
2.432000050000000E+009 -7.401482119320511E+000 -1.071701564201173E+002
2.432250050000000E+009 -7.399005460465582E+000 -1.070145565589608E+002
2.432500050000000E+009 -7.326996246946417E+000 -1.066162583806290E+002
2.432750050000000E+009 -7.398218349865047E+000 -1.028611638151224E+002
2.433000050000000E+009 -7.249758150504420E+000 -1.037879822654833E+002
2.433250050000000E+009 -7.262855054804868E+000 -1.018774196200187E+002
2.433500050000000E+009 -7.267116316379972E+000 -1.007099916611337E+002
2.433750050000000E+009 -7.199267307739381E+000 -9.834428601313552E+001
2.434000050000000E+009 -7.058811389061385E+000 -9.866713980155105E+001
2.434250050000000E+009 -7.010991248430515E+000 -9.858364627603778E+001
2.434500050000000E+009 -6.926097607502164E+000 -9.701858180226515E+001
2.434750050000000E+009 -6.900566344947593E+000 -9.653092468585901E+001
2.435000050000000E+009 -6.774341753818572E+000 -9.603719308829362E+001
2.435250050000000E+009 -6.712710497934257E+000 -9.435433729330735E+001
2.435500050000000E+009 -6.605534846380808E+000 -9.343849676529177E+001
2.435750050000000E+009 -6.523067849688588E+000 -9.396419181140242E+001
2.436000050000000E+009 -6.372305852855931E+000 -9.182938252814439E+001
2.436250050000000E+009 -6.389869626561854E+000 -9.070248143382950E+001
2.436500050000000E+009 -6.252028222454947E+000 -9.054360821308535E+001
2.436750050000000E+009 -6.133010891446463E+000 -8.950440433355844E+001
2.437000050000000E+009 -5.983258066281813E+000 -9.106808440524488E+001
2.437250050000000E+009 -5.860900315122413E+000 -8.980278451601718E+001
2.437500050000000E+009 -5.773937955350068E+000 -8.980803406371162E+001
2.437750050000000E+009 -5.619954539270895E+000 -8.987552846792846E+001
2.438000050000000E+009 -5.594516792458856E+000 -8.906044920522834E+001
2.438250050000000E+009 -5.440912857903665E+000 -8.918070379831028E+001
2.438500050000000E+009 -5.366993569208111E+000 -8.831565892533942E+001
2.438750050000000E+009 -5.280470365835729E+000 -8.794433557563472E+001
2.439000050000000E+009 -5.135062014618348E+000 -8.909741123950339E+001
2.439250050000000E+009 -5.094513765608770E+000 -8.696638442805980E+001
2.439500050000000E+009 -5.048271868814547E+000 -8.607335862054649E+001
2.439750050000000E+009 -4.877953259526213E+000 -8.772581270938456E+001
2.440000050000000E+009 -4.790984285081617E+000 -8.698350551718323E+001
2.440250050000000E+009 -4.763688450359044E+000 -8.585201455426109E+001
2.440500050000000E+009 -4.574842193234741E+000 -8.772195744498471E+001
2.440750050000000E+009 -4.486065353877921E+000 -8.686261670064720E+001
2.441000050000000E+009 -4.372750424715584E+000 -8.653737951232868E+001
2.441250050000000E+009 -4.326543460436897E+000 -8.658854781347645E+001
2.441500050000000E+009 -4.259039271406651E+000 -8.665711129820737E+001
2.441750050000000E+009 -4.163483154456433E+000 -8.801454388059459E+001
2.442000050000000E+009 -4.087946544084255E+000 -8.840014154593042E+001
2.442250050000000E+009 -3.991342257529087E+000 -8.753165963267088E+001
2.442500050000000E+009 -3.917770389962641E+000 -8.652371308225345E+001
2.442750050000000E+009 -3.846163969594604E+000 -8.800248344320924E+001
2.443000050000000E+009 -3.825736227394882E+000 -8.688642153413512E+001
2.443250050000000E+009 -3.724864086684968E+000 -8.904884551846675E+001
2.443500050000000E+009 -3.684655506704983E+000 -8.682336494341845E+001
2.443750050000000E+009 -3.559427905545158E+000 -8.907899896213756E+001
2.444000050000000E+009 -3.629379486125454E+000 -8.568087636893185E+001
2.444250050000000E+009 -3.480781375196696E+000 -8.811412583240127E+001
2.444500050000000E+009 -3.484278828073917E+000 -8.720586035032125E+001
2.444750050000000E+009 -3.341823209460176E+000 -8.908508929238479E+001
2.445000050000000E+009 -3.286021226878740E+000 -8.978982851856326E+001
2.445250050000000E+009 -3.260299281177763E+000 -8.783216133767148E+001
2.445500050000000E+009 -3.206933918362483E+000 -8.958847813661136E+001
2.445750050000000E+009 -3.091876152679808E+000 -9.055219381456645E+001
2.446000050000000E+009 -3.115328677677475E+000 -8.900410447549709E+001
2.446250050000000E+009 -3.085008133798516E+000 -8.784453208764083E+001
2.446500050000000E+009 -3.053402090326292E+000 -8.743468384484173E+001
2.446750050000000E+009 -2.904139117214774E+000 -9.188566768827361E+001
2.447000050000000E+009 -2.946833058654894E+000 -8.830609946259628E+001
2.447250050000000E+009 -2.853499653759959E+000 -9.069131897286479E+001
2.447500050000000E+009 -2.750841666731285E+000 -9.176668964609350E+001
2.447750050000000E+009 -2.796853586225684E+000 -8.933905986161189E+001
2.448000050000000E+009 -2.737714186339523E+000 -8.925092509546035E+001
2.448250050000000E+009 -2.710933782400473E+000 -8.909789671287008E+001
2.448500050000000E+009 -2.630403202052338E+000 -9.139185750809281E+001
2.448750050000000E+009 -2.655963394502996E+000 -8.973780374676619E+001
2.449000050000000E+009 -2.562899747872907E+000 -9.114101955379530E+001
2.449250050000000E+009 -2.536379527509447E+000 -9.077837844348034E+001
2.449500050000000E+009 -2.507943930747927E+000 -8.959294313518311E+001
2.449750050000000E+009 -2.425199730494393E+000 -9.149901421730145E+001
2.450000050000000E+009 -2.412813762868133E+000 -9.176456406836961E+001
2.450250050000000E+009 -2.388176481475366E+000 -9.260111814318364E+001
2.450500050000000E+009 -2.374623588154064E+000 -9.149509504424869E+001
2.450750050000000E+009 -2.273066453605443E+000 -9.260615277232940E+001
2.451000050000000E+009 -2.257269756694320E+000 -9.205946054299922E+001
2.451250050000000E+009 -2.244257148388420E+000 -9.264226886175186E+001
2.451500050000000E+009 -2.234359157237277E+000 -9.205634471641773E+001
2.451750050000000E+009 -2.150859080279776E+000 -9.369704079240347E+001
2.452000050000000E+009 -2.119027832243677E+000 -9.481010876839488E+001
2.452250050000000E+009 -2.167130892482885E+000 -9.163250233030591E+001
2.452500050000000E+009 -2.122993437614562E+000 -9.311713004269602E+001
2.452750050000000E+009 -2.078888999525943E+000 -9.350177872905189E+001
2.453000050000000E+009 -2.041826178178467E+000 -9.461615845054560E+001
2.453250050000000E+009 -2.060714308993266E+000 -9.289929553324400E+001
2.453500050000000E+009 -1.962829833236955E+000 -9.537120482690504E+001
2.453750050000000E+009 -1.964284532645752E+000 -9.413990493067445E+001
2.454000050000000E+009 -2.005053158782973E+000 -9.409898008826384E+001
2.454250050000000E+009 -1.930563354442231E+000 -9.530322246162000E+001
2.454500050000000E+009 -1.939850581067717E+000 -9.439452139790660E+001
2.454750050000000E+009 -1.875479077375117E+000 -9.556526986356846E+001
2.455000050000000E+009 -1.907409959924183E+000 -9.562094127330198E+001
