# Supplementary material for: A Displacement Sensor Based on a Normal Mode Helical Antenna
Source: Sensors (Basel). 2019 Aug 30;19(17):3767. doi: 10.3390/s19173767 (PMC6749469; doi:10.3390/s19173767)
Supplement: Supplementary file 1 [file sensors-19-03767-s001.zip › sensors-571672-sup/original experiment result/1D4.csv]

# Version 1.00
#
freq[Hz] db:Trc7_S22 ang:Trc7_S22
2.405000050000000E+009 -1.379409345189749E+000 -1.147587006315720E+002
2.405250050000000E+009 -1.387299400643806E+000 -1.171773116295632E+002
2.405500050000000E+009 -1.407153972898910E+000 -1.162503026508900E+002
2.405750050000000E+009 -1.428148562984038E+000 -1.177087892689262E+002
2.406000050000000E+009 -1.398625107479391E+000 -1.149900115309905E+002
2.406250050000000E+009 -1.445714481733338E+000 -1.167193730685459E+002
2.406500050000000E+009 -1.453808999951033E+000 -1.172910962351665E+002
2.406750050000000E+009 -1.427306114023209E+000 -1.169356755034169E+002
2.407000050000000E+009 -1.454719094384210E+000 -1.171015660028984E+002
2.407250050000000E+009 -1.470183252594842E+000 -1.181435544791648E+002
2.407500050000000E+009 -1.509738086718184E+000 -1.176734178959107E+002
2.407750050000000E+009 -1.491016033177667E+000 -1.181880944064153E+002
2.408000050000000E+009 -1.533896303715946E+000 -1.211251529681498E+002
2.408250050000000E+009 -1.550686257930651E+000 -1.196641062443816E+002
2.408500050000000E+009 -1.522334032071063E+000 -1.193866846075533E+002
2.408750050000000E+009 -1.554993368156200E+000 -1.180606079481280E+002
2.409000050000000E+009 -1.596873612085449E+000 -1.171883077408973E+002
2.409250050000000E+009 -1.542646682122530E+000 -1.187853048678654E+002
2.409500050000000E+009 -1.603270767557759E+000 -1.201741343418012E+002
2.409750050000000E+009 -1.586453614891604E+000 -1.187651801377586E+002
2.410000050000000E+009 -1.628237136920221E+000 -1.195870232414867E+002
2.410250050000000E+009 -1.612577338075150E+000 -1.220397673865034E+002
2.410500050000000E+009 -1.647415363788496E+000 -1.207362220761036E+002
2.410750050000000E+009 -1.655048544772571E+000 -1.218227588860021E+002
2.411000050000000E+009 -1.686809507761047E+000 -1.203462970688342E+002
2.411250050000000E+009 -1.749583364238993E+000 -1.201894444509151E+002
2.411500050000000E+009 -1.741250920322272E+000 -1.198122769446499E+002
2.411750050000000E+009 -1.773990258302167E+000 -1.202115130695085E+002
2.412000050000000E+009 -1.784272908771914E+000 -1.226837081829561E+002
2.412250050000000E+009 -1.845094020614214E+000 -1.217579913043953E+002
2.412500050000000E+009 -1.832856894469051E+000 -1.211747589120419E+002
2.412750050000000E+009 -1.850886882794615E+000 -1.223464942613191E+002
2.413000050000000E+009 -1.899580936840378E+000 -1.215622533746716E+002
2.413250050000000E+009 -1.909675126851749E+000 -1.232154395440499E+002
2.413500050000000E+009 -1.935110690602468E+000 -1.236150764155513E+002
2.413750050000000E+009 -1.972209046722831E+000 -1.248192030339948E+002
2.414000050000000E+009 -1.991061003729439E+000 -1.236581895657541E+002
2.414250050000000E+009 -1.999330979460736E+000 -1.234745358944111E+002
2.414500050000000E+009 -2.067255308336516E+000 -1.222686727316312E+002
2.414750050000000E+009 -2.091674434156338E+000 -1.236821075320082E+002
2.415000050000000E+009 -2.156707948580035E+000 -1.223166178383413E+002
2.415250050000000E+009 -2.168476119646618E+000 -1.253098876928232E+002
2.415500050000000E+009 -2.180649511795464E+000 -1.246424912555292E+002
2.415750050000000E+009 -2.219776576390402E+000 -1.239657469255285E+002
2.416000050000000E+009 -2.274888298718828E+000 -1.260448512718791E+002
2.416250050000000E+009 -2.294831821932099E+000 -1.262274932293682E+002
2.416500050000000E+009 -2.350686191697299E+000 -1.262349276511993E+002
2.416750050000000E+009 -2.369968309111552E+000 -1.263851115047231E+002
2.417000050000000E+009 -2.459106106669005E+000 -1.256701111111286E+002
2.417250050000000E+009 -2.512321704128337E+000 -1.256926482717333E+002
2.417500050000000E+009 -2.542707536950791E+000 -1.247380562894637E+002
2.417750050000000E+009 -2.608491166666588E+000 -1.258707206118727E+002
2.418000050000000E+009 -2.645654616092207E+000 -1.260946941689076E+002
2.418250050000000E+009 -2.696037657094286E+000 -1.261215323727704E+002
2.418500050000000E+009 -2.764485488974912E+000 -1.255834726371193E+002
2.418750050000000E+009 -2.761144215669413E+000 -1.279366465897045E+002
2.419000050000000E+009 -2.859914323102374E+000 -1.272326822544651E+002
2.419250050000000E+009 -2.908967703229861E+000 -1.270536593683180E+002
2.419500050000000E+009 -2.947860493621739E+000 -1.277190276791022E+002
2.419750050000000E+009 -2.990840468234142E+000 -1.282666367640120E+002
2.420000050000000E+009 -3.149970800847158E+000 -1.259067276883860E+002
2.420250050000000E+009 -3.162952151251016E+000 -1.274478702762267E+002
2.420500050000000E+009 -3.236506450265291E+000 -1.271268468034766E+002
2.420750050000000E+009 -3.260838627026802E+000 -1.288374216078917E+002
2.421000050000000E+009 -3.394555815945462E+000 -1.267485101303256E+002
2.421250050000000E+009 -3.456266518240420E+000 -1.275208027115829E+002
2.421500050000000E+009 -3.538024197389697E+000 -1.290344023693620E+002
2.421750050000000E+009 -3.643590655797034E+000 -1.273911604431769E+002
2.422000050000000E+009 -3.703561976963670E+000 -1.286337069471124E+002
2.422250050000000E+009 -3.793635097625212E+000 -1.285768383134335E+002
2.422500050000000E+009 -3.867222770558271E+000 -1.273057748048602E+002
2.422750050000000E+009 -4.017298223226418E+000 -1.272394147996752E+002
2.423000050000000E+009 -4.073449643438149E+000 -1.283368032986683E+002
2.423250050000000E+009 -4.172556135847287E+000 -1.285088618998983E+002
2.423500050000000E+009 -4.275926482657801E+000 -1.269444739260996E+002
2.423750050000000E+009 -4.350627961188588E+000 -1.278122294912393E+002
2.424000050000000E+009 -4.432158138609238E+000 -1.281713515997332E+002
2.424250050000000E+009 -4.540983534625139E+000 -1.276432294128560E+002
2.424500050000000E+009 -4.626777801137371E+000 -1.281110634906851E+002
2.424750050000000E+009 -4.812126487111855E+000 -1.272251197323062E+002
2.425000050000000E+009 -4.910282515767111E+000 -1.268098697963203E+002
2.425250050000000E+009 -4.910930261616717E+000 -1.281082865970096E+002
2.425500050000000E+009 -5.071122968424685E+000 -1.278351314486940E+002
2.425750050000000E+009 -5.249755119481440E+000 -1.260212459096673E+002
2.426000050000000E+009 -5.326140558834310E+000 -1.261625965304375E+002
2.426250050000000E+009 -5.457124704022517E+000 -1.260006991856142E+002
2.426500050000000E+009 -5.580670253959949E+000 -1.256582852678380E+002
2.426750050000000E+009 -5.718079960908373E+000 -1.253055897084078E+002
2.427000050000000E+009 -5.784226646365969E+000 -1.254165906568122E+002
2.427250050000000E+009 -5.857761075580014E+000 -1.250609057002904E+002
2.427500050000000E+009 -5.991703244573370E+000 -1.247689780361548E+002
2.427750050000000E+009 -6.152215324463525E+000 -1.233193537640473E+002
2.428000050000000E+009 -6.331671720752677E+000 -1.214678487651322E+002
2.428250050000000E+009 -6.429203768399046E+000 -1.212584812496798E+002
2.428500050000000E+009 -6.488894006425917E+000 -1.212073128941732E+002
2.428750050000000E+009 -6.616538752604964E+000 -1.201137769521702E+002
2.429000050000000E+009 -6.680470137829069E+000 -1.193206341334346E+002
2.429250050000000E+009 -6.766304727500990E+000 -1.199708251184360E+002
2.429500050000000E+009 -6.883015139425415E+000 -1.179842060074590E+002
2.429750050000000E+009 -6.971838303945522E+000 -1.170458295031180E+002
2.430000050000000E+009 -7.030185809935822E+000 -1.152899759423307E+002
2.430250050000000E+009 -7.135981941618184E+000 -1.154037068762365E+002
2.430500050000000E+009 -7.141089241079343E+000 -1.155052387462605E+002
2.430750050000000E+009 -7.227062223896512E+000 -1.127681994338772E+002
2.431000050000000E+009 -7.336747764926294E+000 -1.108517936540048E+002
2.431250050000000E+009 -7.283553396663338E+000 -1.117916911748705E+002
2.431500050000000E+009 -7.346222612305155E+000 -1.099096978396362E+002
2.431750050000000E+009 -7.383338779951978E+000 -1.084233402180415E+002
2.432000050000000E+009 -7.426133791071516E+000 -1.063079249169599E+002
2.432250050000000E+009 -7.446281243467081E+000 -1.059584799868723E+002
2.432500050000000E+009 -7.346196654997722E+000 -1.055363416492619E+002
2.432750050000000E+009 -7.277903754701002E+000 -1.054794845106550E+002
2.433000050000000E+009 -7.385075465443437E+000 -1.014039738799566E+002
2.433250050000000E+009 -7.288590248219816E+000 -1.012248865821217E+002
2.433500050000000E+009 -7.228079350046756E+000 -1.006759805199729E+002
2.433750050000000E+009 -7.215839080470337E+000 -9.927687270607639E+001
2.434000050000000E+009 -7.061274504798317E+000 -1.000353490746084E+002
2.434250050000000E+009 -6.998088898903866E+000 -9.824076387120635E+001
2.434500050000000E+009 -6.949104233790684E+000 -9.791320734215174E+001
2.434750050000000E+009 -6.828539628511705E+000 -9.748155520304074E+001
2.435000050000000E+009 -6.692068107563475E+000 -9.683926493849428E+001
2.435250050000000E+009 -6.688432854884499E+000 -9.582843068336612E+001
2.435500050000000E+009 -6.566105979233164E+000 -9.517343047142799E+001
2.435750050000000E+009 -6.497129244455374E+000 -9.245542036074170E+001
2.436000050000000E+009 -6.371217776238510E+000 -9.395392036702003E+001
2.436250050000000E+009 -6.283660814062172E+000 -9.245067693430727E+001
2.436500050000000E+009 -6.217637682541239E+000 -9.232474850374423E+001
2.436750050000000E+009 -6.116668565075896E+000 -9.013990610961749E+001
2.437000050000000E+009 -5.939032128553572E+000 -9.117270894486126E+001
2.437250050000000E+009 -5.907240264117277E+000 -9.004653567858134E+001
2.437500050000000E+009 -5.741111257452944E+000 -8.975512028557047E+001
2.437750050000000E+009 -5.686473497377552E+000 -8.918348825799298E+001
2.438000050000000E+009 -5.557799171162765E+000 -8.970169330029015E+001
2.438250050000000E+009 -5.474339702151350E+000 -8.745146082480237E+001
2.438500050000000E+009 -5.336740966029742E+000 -8.972379058027853E+001
2.438750050000000E+009 -5.286381637452802E+000 -8.760055267118602E+001
2.439000050000000E+009 -5.135201194248073E+000 -8.906578962542280E+001
2.439250050000000E+009 -5.071019169073300E+000 -8.729201556457731E+001
2.439500050000000E+009 -4.979748969911766E+000 -8.681235246206434E+001
2.439750050000000E+009 -4.843663180535430E+000 -9.017706455847025E+001
2.440000050000000E+009 -4.762884558222444E+000 -8.743277833190268E+001
2.440250050000000E+009 -4.621449661446031E+000 -8.903221534271509E+001
2.440500050000000E+009 -4.553103192442508E+000 -8.756363886243953E+001
2.440750050000000E+009 -4.539677564971214E+000 -8.687524767271623E+001
2.441000050000000E+009 -4.444224650574599E+000 -8.682140912483484E+001
2.441250050000000E+009 -4.391601791442705E+000 -8.529972226489639E+001
2.441500050000000E+009 -4.263722948639860E+000 -8.878576328649211E+001
2.441750050000000E+009 -4.185719146369933E+000 -8.630456436729070E+001
2.442000050000000E+009 -4.064181421231228E+000 -8.721130748252438E+001
2.442250050000000E+009 -4.054707491159390E+000 -8.605679721780827E+001
2.442500050000000E+009 -3.870674320006315E+000 -8.886955242688178E+001
2.442750050000000E+009 -3.854073482424266E+000 -8.792288572454551E+001
2.443000050000000E+009 -3.798518806923541E+000 -8.806533512640955E+001
2.443250050000000E+009 -3.724975891605376E+000 -8.807270991555096E+001
2.443500050000000E+009 -3.676543961136528E+000 -8.802404614862056E+001
2.443750050000000E+009 -3.606396449705768E+000 -8.786483209483814E+001
2.444000050000000E+009 -3.502932709413746E+000 -8.822573654705278E+001
2.444250050000000E+009 -3.461209404985050E+000 -8.777984753853194E+001
2.444500050000000E+009 -3.410153399577201E+000 -8.863073224641728E+001
2.444750050000000E+009 -3.421987612096230E+000 -8.769910759634720E+001
2.445000050000000E+009 -3.300518342509651E+000 -8.910152003981132E+001
2.445250050000000E+009 -3.331252590509793E+000 -8.741436335677744E+001
2.445500050000000E+009 -3.191958210267553E+000 -8.905715614509821E+001
2.445750050000000E+009 -3.159340818856608E+000 -8.850081040068088E+001
2.446000050000000E+009 -3.075343301129011E+000 -8.827048012978084E+001
2.446250050000000E+009 -3.014637800947233E+000 -9.035188854600942E+001
2.446500050000000E+009 -3.016347597070335E+000 -8.916197958439497E+001
2.446750050000000E+009 -2.923255492991085E+000 -9.008881760825294E+001
2.447000050000000E+009 -2.914326840146116E+000 -9.016627243279086E+001
2.447250050000000E+009 -2.843464973886043E+000 -9.020957323316229E+001
2.447500050000000E+009 -2.853004805968515E+000 -8.961397092547863E+001
2.447750050000000E+009 -2.788344314077319E+000 -8.862004262027689E+001
2.448000050000000E+009 -2.723943212781183E+000 -9.032397705996377E+001
2.448250050000000E+009 -2.678193635755497E+000 -8.936209869223336E+001
2.448500050000000E+009 -2.655594565343990E+000 -9.059287360704524E+001
2.448750050000000E+009 -2.632056561071733E+000 -8.953110286667953E+001
2.449000050000000E+009 -2.560178171553820E+000 -9.150032628258906E+001
2.449250050000000E+009 -2.490203256076783E+000 -9.095411646521369E+001
2.449500050000000E+009 -2.462624065902702E+000 -9.236754841093212E+001
2.449750050000000E+009 -2.466957940646615E+000 -9.053133273198266E+001
2.450000050000000E+009 -2.376977332796340E+000 -9.177441468960122E+001
2.450250050000000E+009 -2.357571980731895E+000 -9.232938080679389E+001
2.450500050000000E+009 -2.358374533798609E+000 -9.137917832425825E+001
2.450750050000000E+009 -2.388334884272242E+000 -9.103886072159904E+001
2.451000050000000E+009 -2.288298973314298E+000 -9.299172095290028E+001
2.451250050000000E+009 -2.242256101077006E+000 -9.248659219562956E+001
2.451500050000000E+009 -2.230929078668439E+000 -9.260703617498437E+001
2.451750050000000E+009 -2.176068970645892E+000 -9.382487315757631E+001
2.452000050000000E+009 -2.160375306983709E+000 -9.230794072307545E+001
2.452250050000000E+009 -2.167806095280311E+000 -9.226822379467349E+001
2.452500050000000E+009 -2.119330372043481E+000 -9.294115458981899E+001
2.452750050000000E+009 -2.068393640990696E+000 -9.454098283411716E+001
2.453000050000000E+009 -2.032694137229390E+000 -9.406594017879938E+001
2.453250050000000E+009 -2.042627567972870E+000 -9.450027211944902E+001
2.453500050000000E+009 -2.006903234531422E+000 -9.399837155114683E+001
2.453750050000000E+009 -1.961438780999833E+000 -9.374239979959076E+001
2.454000050000000E+009 -1.979893776770829E+000 -9.361025547160472E+001
2.454250050000000E+009 -1.962073908883092E+000 -9.359160595406551E+001
2.454500050000000E+009 -1.954088553382717E+000 -9.395778251871674E+001
2.454750050000000E+009 -1.883251525061940E+000 -9.582666600607168E+001
2.455000050000000E+009 -1.870305734805338E+000 -9.552371936447062E+001
