# Supplementary material for: A Displacement Sensor Based on a Normal Mode Helical Antenna
Source: Sensors (Basel). 2019 Aug 30;19(17):3767. doi: 10.3390/s19173767 (PMC6749469; doi:10.3390/s19173767)
Supplement: Supplementary file 1 [file sensors-19-03767-s001.zip › sensors-571672-sup/original experiment result/1D5.csv]

# Version 1.00
#
freq[Hz] db:Trc7_S22 ang:Trc7_S22
2.405000050000000E+009 -1.433803940746688E+000 -1.156691311226048E+002
2.405250050000000E+009 -1.441099509306720E+000 -1.170287644663114E+002
2.405500050000000E+009 -1.425424362364806E+000 -1.165285212541307E+002
2.405750050000000E+009 -1.426185695962669E+000 -1.167638894173835E+002
2.406000050000000E+009 -1.473984604104978E+000 -1.166563979342932E+002
2.406250050000000E+009 -1.453463315873682E+000 -1.179710041164105E+002
2.406500050000000E+009 -1.462467696866268E+000 -1.173744925393211E+002
2.406750050000000E+009 -1.486649946329102E+000 -1.174363460956971E+002
2.407000050000000E+009 -1.481209246671072E+000 -1.162436296905467E+002
2.407250050000000E+009 -1.498736007664182E+000 -1.186540064413287E+002
2.407500050000000E+009 -1.517261416587889E+000 -1.183399791209001E+002
2.407750050000000E+009 -1.535786839576050E+000 -1.182583128121859E+002
2.408000050000000E+009 -1.546560109692423E+000 -1.169281888572049E+002
2.408250050000000E+009 -1.560266372959509E+000 -1.202123418281785E+002
2.408500050000000E+009 -1.590148157313440E+000 -1.196063305426825E+002
2.408750050000000E+009 -1.622299346172545E+000 -1.196974060192084E+002
2.409000050000000E+009 -1.587410760414637E+000 -1.190342648720777E+002
2.409250050000000E+009 -1.624075435647014E+000 -1.199308967900990E+002
2.409500050000000E+009 -1.676272340813094E+000 -1.206827730298341E+002
2.409750050000000E+009 -1.668896993014532E+000 -1.194455841730248E+002
2.410000050000000E+009 -1.651495561943633E+000 -1.199948306527584E+002
2.410250050000000E+009 -1.686598494647141E+000 -1.207873020601386E+002
2.410500050000000E+009 -1.703489099879497E+000 -1.209553791963323E+002
2.410750050000000E+009 -1.740380309852636E+000 -1.198113069210913E+002
2.411000050000000E+009 -1.749374409533600E+000 -1.206336941275180E+002
2.411250050000000E+009 -1.781819549880106E+000 -1.208400071773552E+002
2.411500050000000E+009 -1.804260008493603E+000 -1.229353005135303E+002
2.411750050000000E+009 -1.866628219654230E+000 -1.215413178798205E+002
2.412000050000000E+009 -1.829386169892718E+000 -1.224503452222521E+002
2.412250050000000E+009 -1.899361483683623E+000 -1.215089568241443E+002
2.412500050000000E+009 -1.895055349694350E+000 -1.226574031968298E+002
2.412750050000000E+009 -1.934269227103030E+000 -1.217314891261002E+002
2.413000050000000E+009 -1.927599636836461E+000 -1.237453798584346E+002
2.413250050000000E+009 -1.989960371368469E+000 -1.248810984284386E+002
2.413500050000000E+009 -2.006168400118656E+000 -1.244174487986587E+002
2.413750050000000E+009 -2.042317878894389E+000 -1.248591017557341E+002
2.414000050000000E+009 -2.077893591667737E+000 -1.239536017839191E+002
2.414250050000000E+009 -2.114895546231870E+000 -1.241027761779530E+002
2.414500050000000E+009 -2.108882088589264E+000 -1.245590405867102E+002
2.414750050000000E+009 -2.170687420092401E+000 -1.250039340404457E+002
2.415000050000000E+009 -2.243858074903540E+000 -1.236961506826944E+002
2.415250050000000E+009 -2.245758114496821E+000 -1.248382584184390E+002
2.415500050000000E+009 -2.276539893725409E+000 -1.258083684988344E+002
2.415750050000000E+009 -2.324706513085666E+000 -1.261871609477137E+002
2.416000050000000E+009 -2.381363275775354E+000 -1.247616451191740E+002
2.416250050000000E+009 -2.396668766114993E+000 -1.273000305591415E+002
2.416500050000000E+009 -2.452784035565495E+000 -1.263364061790830E+002
2.416750050000000E+009 -2.483331778620657E+000 -1.261292558922180E+002
2.417000050000000E+009 -2.548373810888233E+000 -1.264140765492700E+002
2.417250050000000E+009 -2.578761827040079E+000 -1.270734214843389E+002
2.417500050000000E+009 -2.654303358964234E+000 -1.267493661854126E+002
2.417750050000000E+009 -2.700951638734397E+000 -1.275934338272094E+002
2.418000050000000E+009 -2.771366460755979E+000 -1.259521191904808E+002
2.418250050000000E+009 -2.806344245013450E+000 -1.265556454884283E+002
2.418500050000000E+009 -2.887197199640010E+000 -1.270781987267378E+002
2.418750050000000E+009 -2.930683308739899E+000 -1.269501427686364E+002
2.419000050000000E+009 -3.015856171773929E+000 -1.260455483775139E+002
2.419250050000000E+009 -3.093242868401641E+000 -1.270124022489771E+002
2.419500050000000E+009 -3.156746471388237E+000 -1.273058330964758E+002
2.419750050000000E+009 -3.178555661948924E+000 -1.277884127929915E+002
2.420000050000000E+009 -3.253168608292817E+000 -1.278398584779576E+002
2.420250050000000E+009 -3.343674701510419E+000 -1.279953369690809E+002
2.420500050000000E+009 -3.373486836239575E+000 -1.286962143433826E+002
2.420750050000000E+009 -3.476354072167303E+000 -1.283216993457535E+002
2.421000050000000E+009 -3.555744597597719E+000 -1.279898778737980E+002
2.421250050000000E+009 -3.618415930341452E+000 -1.285378295788722E+002
2.421500050000000E+009 -3.672568065570635E+000 -1.289188913990858E+002
2.421750050000000E+009 -3.788831353914495E+000 -1.288679063563673E+002
2.422000050000000E+009 -3.916741079910724E+000 -1.285247053575088E+002
2.422250050000000E+009 -3.984026728609316E+000 -1.282714049690541E+002
2.422500050000000E+009 -4.070993484562482E+000 -1.282806232167403E+002
2.422750050000000E+009 -4.158037889197469E+000 -1.291065523304907E+002
2.423000050000000E+009 -4.249944838386465E+000 -1.292710197366616E+002
2.423250050000000E+009 -4.268854382068605E+000 -1.307494600485871E+002
2.423500050000000E+009 -4.424065170095753E+000 -1.287656971877919E+002
2.423750050000000E+009 -4.596803096156883E+000 -1.275765371186240E+002
2.424000050000000E+009 -4.694326841364910E+000 -1.273748460269623E+002
2.424250050000000E+009 -4.747931421250292E+000 -1.277574627038475E+002
2.424500050000000E+009 -4.839277166438457E+000 -1.280305322200672E+002
2.424750050000000E+009 -4.984185843751618E+000 -1.280502536552995E+002
2.425000050000000E+009 -5.057790180740953E+000 -1.280525596234849E+002
2.425250050000000E+009 -5.198345675679358E+000 -1.280354867219453E+002
2.425500050000000E+009 -5.335083684525620E+000 -1.264827035880628E+002
2.425750050000000E+009 -5.433586604539873E+000 -1.266521693583196E+002
2.426000050000000E+009 -5.586285889831448E+000 -1.249055152344078E+002
2.426250050000000E+009 -5.676334954195353E+000 -1.254693666885365E+002
2.426500050000000E+009 -5.795308364998647E+000 -1.254879174415466E+002
2.426750050000000E+009 -5.877307331085988E+000 -1.238424185835948E+002
2.427000050000000E+009 -6.062136038459991E+000 -1.235477954499244E+002
2.427250050000000E+009 -6.118897266596865E+000 -1.238680833431760E+002
2.427500050000000E+009 -6.295309123394091E+000 -1.224720858977066E+002
2.427750050000000E+009 -6.369350581233324E+000 -1.221243242288517E+002
2.428000050000000E+009 -6.471792874584861E+000 -1.225955708608665E+002
2.428250050000000E+009 -6.645804369141438E+000 -1.204064499423184E+002
2.428500050000000E+009 -6.774349584726401E+000 -1.197154496177854E+002
2.428750050000000E+009 -6.744709045801952E+000 -1.200309442414250E+002
2.429000050000000E+009 -6.893018576508720E+000 -1.181184808408862E+002
2.429250050000000E+009 -6.996738467240870E+000 -1.177933034771841E+002
2.429500050000000E+009 -7.095220738144816E+000 -1.166936603341566E+002
2.429750050000000E+009 -7.172823571017824E+000 -1.147088124936153E+002
2.430000050000000E+009 -7.209052631120156E+000 -1.144699120445283E+002
2.430250050000000E+009 -7.304164661776839E+000 -1.126344723133383E+002
2.430500050000000E+009 -7.317399481692227E+000 -1.113400295705026E+002
2.430750050000000E+009 -7.322751911043256E+000 -1.111230897781178E+002
2.431000050000000E+009 -7.335608663147958E+000 -1.115467465892416E+002
2.431250050000000E+009 -7.389701876726176E+000 -1.087513937742167E+002
2.431500050000000E+009 -7.398749687839688E+000 -1.080290995067592E+002
2.431750050000000E+009 -7.489660012905466E+000 -1.059872593878200E+002
2.432000050000000E+009 -7.424062277663836E+000 -1.068511810241648E+002
2.432250050000000E+009 -7.468987340222999E+000 -1.035225869922667E+002
2.432500050000000E+009 -7.359190622535805E+000 -1.041689098030084E+002
2.432750050000000E+009 -7.399857110251255E+000 -1.017561130351896E+002
2.433000050000000E+009 -7.294486408506798E+000 -1.012155621276056E+002
2.433250050000000E+009 -7.296922089887035E+000 -1.010582271330064E+002
2.433500050000000E+009 -7.178684252783262E+000 -1.003471891233336E+002
2.433750050000000E+009 -7.209996518970761E+000 -9.803776819414169E+001
2.434000050000000E+009 -7.055124814930895E+000 -9.774233147745370E+001
2.434250050000000E+009 -7.001102014006832E+000 -9.661267943821089E+001
2.434500050000000E+009 -6.924434355569732E+000 -9.656370230136506E+001
2.434750050000000E+009 -6.774933077661874E+000 -9.546145922021692E+001
2.435000050000000E+009 -6.803363421251639E+000 -9.365733454807152E+001
2.435250050000000E+009 -6.656472239739276E+000 -9.331802962313803E+001
2.435500050000000E+009 -6.516485668697839E+000 -9.368419427923010E+001
2.435750050000000E+009 -6.478932204056646E+000 -9.111716769052202E+001
2.436000050000000E+009 -6.274363245242921E+000 -9.410984239882689E+001
2.436250050000000E+009 -6.216562531497144E+000 -9.124654504093711E+001
2.436500050000000E+009 -6.089894199397464E+000 -9.208809205047979E+001
2.436750050000000E+009 -5.989666250788008E+000 -9.154113284888679E+001
2.437000050000000E+009 -5.954020424414855E+000 -8.918195656808022E+001
2.437250050000000E+009 -5.826510843458619E+000 -9.030418108940042E+001
2.437500050000000E+009 -5.715144928339358E+000 -8.876404936235473E+001
2.437750050000000E+009 -5.610225414827810E+000 -8.970745993212177E+001
2.438000050000000E+009 -5.495054683515907E+000 -8.971644121406150E+001
2.438250050000000E+009 -5.384549580502691E+000 -8.916657577839027E+001
2.438500050000000E+009 -5.260875441929415E+000 -8.909570099719244E+001
2.438750050000000E+009 -5.196034410824630E+000 -8.870665125991135E+001
2.439000050000000E+009 -5.119513346832807E+000 -8.848110875351811E+001
2.439250050000000E+009 -5.057209616891795E+000 -8.773097156882569E+001
2.439500050000000E+009 -4.960154744485076E+000 -8.771096018170687E+001
2.439750050000000E+009 -4.789720991499713E+000 -8.756823711050797E+001
2.440000050000000E+009 -4.698796013320716E+000 -8.840781501123101E+001
2.440250050000000E+009 -4.698563665817501E+000 -8.578889096466517E+001
2.440500050000000E+009 -4.589034928476980E+000 -8.748457578020849E+001
2.440750050000000E+009 -4.518917969652754E+000 -8.639944916631002E+001
2.441000050000000E+009 -4.393312108836455E+000 -8.737709940589089E+001
2.441250050000000E+009 -4.298613717644715E+000 -8.760006698918943E+001
2.441500050000000E+009 -4.232145962426751E+000 -8.744883353921037E+001
2.441750050000000E+009 -4.167756321648664E+000 -8.663429465562970E+001
2.442000050000000E+009 -4.073989097900279E+000 -8.843753350741136E+001
2.442250050000000E+009 -3.959004448293472E+000 -8.891778977946032E+001
2.442500050000000E+009 -3.951729425371783E+000 -8.786201401420111E+001
2.442750050000000E+009 -3.866430174671183E+000 -8.776394291744077E+001
2.443000050000000E+009 -3.757385528495086E+000 -8.934638971139137E+001
2.443250050000000E+009 -3.702668752961615E+000 -8.851807250475090E+001
2.443500050000000E+009 -3.655510076231887E+000 -8.779036661216530E+001
2.443750050000000E+009 -3.585555599659695E+000 -8.789990081792880E+001
2.444000050000000E+009 -3.550998476541418E+000 -8.865161902866676E+001
2.444250050000000E+009 -3.493971206286935E+000 -8.796038861723794E+001
2.444500050000000E+009 -3.415598657376333E+000 -8.890837833920733E+001
2.444750050000000E+009 -3.392444165518678E+000 -8.812877985819438E+001
2.445000050000000E+009 -3.314477255301606E+000 -8.845465013143067E+001
2.445250050000000E+009 -3.217483872350062E+000 -8.969471468128047E+001
2.445500050000000E+009 -3.187309558181552E+000 -8.906146898659988E+001
2.445750050000000E+009 -3.152381746304875E+000 -8.934703698919124E+001
2.446000050000000E+009 -3.150775220967278E+000 -8.856817464325259E+001
2.446250050000000E+009 -3.064756259812046E+000 -8.942698370041254E+001
2.446500050000000E+009 -3.025180422498769E+000 -8.874273703724263E+001
2.446750050000000E+009 -2.974767681072421E+000 -8.839796822958581E+001
2.447000050000000E+009 -2.908915833694457E+000 -9.004448472604051E+001
2.447250050000000E+009 -2.857210401132121E+000 -9.009622332032485E+001
2.447500050000000E+009 -2.826612613549374E+000 -8.886268076094302E+001
2.447750050000000E+009 -2.804708884406457E+000 -8.951989535166925E+001
2.448000050000000E+009 -2.709077468751626E+000 -9.076213553998714E+001
2.448250050000000E+009 -2.699860407430305E+000 -9.158894841443957E+001
2.448500050000000E+009 -2.650468830594495E+000 -9.107661968061737E+001
2.448750050000000E+009 -2.614579829908484E+000 -9.005451303959498E+001
2.449000050000000E+009 -2.601393557655912E+000 -9.079842413480608E+001
2.449250050000000E+009 -2.542867314760832E+000 -9.060315496822251E+001
2.449500050000000E+009 -2.513060959319566E+000 -9.098989370420549E+001
2.449750050000000E+009 -2.486134802994330E+000 -9.151906295861474E+001
2.450000050000000E+009 -2.438035592783199E+000 -9.196072098671641E+001
2.450250050000000E+009 -2.402541856783894E+000 -9.070087738067903E+001
2.450500050000000E+009 -2.382833924360528E+000 -9.070905501449586E+001
2.450750050000000E+009 -2.349758608658002E+000 -9.167767475107239E+001
2.451000050000000E+009 -2.279329849399082E+000 -9.327700938779120E+001
2.451250050000000E+009 -2.257340288301964E+000 -9.213383288646594E+001
2.451500050000000E+009 -2.254864122483613E+000 -9.249346093715211E+001
2.451750050000000E+009 -2.277296066003071E+000 -9.193856564234436E+001
2.452000050000000E+009 -2.220199508576347E+000 -9.205091077249901E+001
2.452250050000000E+009 -2.170611807787292E+000 -9.259716389669408E+001
2.452500050000000E+009 -2.182374727732140E+000 -9.242456392979958E+001
2.452750050000000E+009 -2.107923332563696E+000 -9.306689087491738E+001
2.453000050000000E+009 -2.066984768546341E+000 -9.381648732404440E+001
2.453250050000000E+009 -2.062939069384577E+000 -9.394888712555519E+001
2.453500050000000E+009 -2.067378066322425E+000 -9.330634573203457E+001
2.453750050000000E+009 -2.018744214209221E+000 -9.307798525019729E+001
2.454000050000000E+009 -1.995080000726411E+000 -9.391564462010632E+001
2.454250050000000E+009 -1.969544376319225E+000 -9.392961061911065E+001
2.454500050000000E+009 -1.979521519536220E+000 -9.484016207309146E+001
2.454750050000000E+009 -1.947164296835231E+000 -9.436534100683909E+001
2.455000050000000E+009 -1.897563016286936E+000 -9.513118373149092E+001
