# Supplementary material for: A Displacement Sensor Based on a Normal Mode Helical Antenna
Source: Sensors (Basel). 2019 Aug 30;19(17):3767. doi: 10.3390/s19173767 (PMC6749469; doi:10.3390/s19173767)
Supplement: Supplementary file 1 [file sensors-19-03767-s001.zip › sensors-571672-sup/original experiment result/1E1.csv]

# Version 1.00
#
freq[Hz] db:Trc7_S22 ang:Trc7_S22
2.405000050000000E+009 -1.403562148923725E+000 -1.158612756338229E+002
2.405250050000000E+009 -1.422373396464807E+000 -1.146768364075752E+002
2.405500050000000E+009 -1.430100012371431E+000 -1.159623453688957E+002
2.405750050000000E+009 -1.425558519043141E+000 -1.166803056164150E+002
2.406000050000000E+009 -1.436668332613127E+000 -1.141914898831899E+002
2.406250050000000E+009 -1.445191572491745E+000 -1.165498545957939E+002
2.406500050000000E+009 -1.461745786346038E+000 -1.167991178691227E+002
2.406750050000000E+009 -1.464893667954976E+000 -1.165359564792800E+002
2.407000050000000E+009 -1.481237697376887E+000 -1.187117420998240E+002
2.407250050000000E+009 -1.503718162867058E+000 -1.181335561054344E+002
2.407500050000000E+009 -1.524524916144305E+000 -1.174231923371632E+002
2.407750050000000E+009 -1.527383517343645E+000 -1.180439391751860E+002
2.408000050000000E+009 -1.525765463855747E+000 -1.175905524843837E+002
2.408250050000000E+009 -1.540352729774236E+000 -1.188180502513181E+002
2.408500050000000E+009 -1.563380032692642E+000 -1.192198463702462E+002
2.408750050000000E+009 -1.555708404486050E+000 -1.181386121779481E+002
2.409000050000000E+009 -1.578258329816779E+000 -1.186899492299610E+002
2.409250050000000E+009 -1.603991555992527E+000 -1.180634215597119E+002
2.409500050000000E+009 -1.596916653700579E+000 -1.202414652932203E+002
2.409750050000000E+009 -1.640348991542829E+000 -1.194652784222350E+002
2.410000050000000E+009 -1.638835180656965E+000 -1.188554798398487E+002
2.410250050000000E+009 -1.670538742730499E+000 -1.197297451969817E+002
2.410500050000000E+009 -1.686491586696799E+000 -1.187519316089123E+002
2.410750050000000E+009 -1.705633710538763E+000 -1.197877301817718E+002
2.411000050000000E+009 -1.716616219519494E+000 -1.208250230859555E+002
2.411250050000000E+009 -1.722111950968522E+000 -1.211054591724738E+002
2.411500050000000E+009 -1.728551054207757E+000 -1.216724716812428E+002
2.411750050000000E+009 -1.748164274422759E+000 -1.221135503959894E+002
2.412000050000000E+009 -1.790179008399302E+000 -1.217108290465247E+002
2.412250050000000E+009 -1.789271161759740E+000 -1.206931393463877E+002
2.412500050000000E+009 -1.858004504051214E+000 -1.212241051017121E+002
2.412750050000000E+009 -1.841525322015120E+000 -1.219355590232602E+002
2.413000050000000E+009 -1.877068860596041E+000 -1.223213426118959E+002
2.413250050000000E+009 -1.886212237147686E+000 -1.230239604421044E+002
2.413500050000000E+009 -1.939613439031209E+000 -1.217253895029437E+002
2.413750050000000E+009 -1.972742336225739E+000 -1.227403138477594E+002
2.414000050000000E+009 -1.994455403593948E+000 -1.224452742877475E+002
2.414250050000000E+009 -2.009211204008881E+000 -1.250529796059912E+002
2.414500050000000E+009 -2.010780984672286E+000 -1.248071722297489E+002
2.414750050000000E+009 -2.086343974822697E+000 -1.229635145559270E+002
2.415000050000000E+009 -2.068089937423562E+000 -1.240630754226823E+002
2.415250050000000E+009 -2.140803488635063E+000 -1.234977473003392E+002
2.415500050000000E+009 -2.153149498134509E+000 -1.248441973373494E+002
2.415750050000000E+009 -2.204871990080158E+000 -1.244569731701816E+002
2.416000050000000E+009 -2.259008544432443E+000 -1.230729966820952E+002
2.416250050000000E+009 -2.265264467962643E+000 -1.241545208087182E+002
2.416500050000000E+009 -2.259901951745902E+000 -1.267578053791364E+002
2.416750050000000E+009 -2.362760008410215E+000 -1.255568359529741E+002
2.417000050000000E+009 -2.409829118082524E+000 -1.243509500165302E+002
2.417250050000000E+009 -2.434284637914638E+000 -1.257826258629769E+002
2.417500050000000E+009 -2.466599601658578E+000 -1.251913677312363E+002
2.417750050000000E+009 -2.519812365286662E+000 -1.242520301497964E+002
2.418000050000000E+009 -2.529242582672638E+000 -1.280448323511291E+002
2.418250050000000E+009 -2.587543483120005E+000 -1.277408052879026E+002
2.418500050000000E+009 -2.622332138520402E+000 -1.266489968402353E+002
2.418750050000000E+009 -2.727201205995010E+000 -1.257559640387489E+002
2.419000050000000E+009 -2.752550644906665E+000 -1.264233785338317E+002
2.419250050000000E+009 -2.826397886036485E+000 -1.261837235429116E+002
2.419500050000000E+009 -2.877937176021267E+000 -1.265163761769160E+002
2.419750050000000E+009 -2.963086851138685E+000 -1.257758857651797E+002
2.420000050000000E+009 -2.902917908684057E+000 -1.284152450293381E+002
2.420250050000000E+009 -3.036510023651710E+000 -1.273349541790216E+002
2.420500050000000E+009 -3.040608348055544E+000 -1.271526254480769E+002
2.420750050000000E+009 -3.169797544562563E+000 -1.267657892582764E+002
2.421000050000000E+009 -3.248246136210720E+000 -1.262952122677352E+002
2.421250050000000E+009 -3.270804599104085E+000 -1.282034232563437E+002
2.421500050000000E+009 -3.308796155419217E+000 -1.280524952071270E+002
2.421750050000000E+009 -3.380677434006820E+000 -1.289143122889653E+002
2.422000050000000E+009 -3.495852106854049E+000 -1.270001616782481E+002
2.422250050000000E+009 -3.513306847633416E+000 -1.295425121864749E+002
2.422500050000000E+009 -3.603097901849898E+000 -1.282354129496864E+002
2.422750050000000E+009 -3.732919791962061E+000 -1.270534770969006E+002
2.423000050000000E+009 -3.742220629466129E+000 -1.283025086751951E+002
2.423250050000000E+009 -3.868235670583925E+000 -1.274096892752758E+002
2.423500050000000E+009 -3.964337925614545E+000 -1.284243336691787E+002
2.423750050000000E+009 -3.997818639033771E+000 -1.282036308240164E+002
2.424000050000000E+009 -4.123846692954459E+000 -1.291717520837023E+002
2.424250050000000E+009 -4.182973446718393E+000 -1.282385266681949E+002
2.424500050000000E+009 -4.294558342253361E+000 -1.285762226904601E+002
2.424750050000000E+009 -4.408442681402874E+000 -1.277707646644524E+002
2.425000050000000E+009 -4.492261980813084E+000 -1.267051172131442E+002
2.425250050000000E+009 -4.618503932724911E+000 -1.279398652420956E+002
2.425500050000000E+009 -4.685277403192947E+000 -1.268563117800967E+002
2.425750050000000E+009 -4.750741933979647E+000 -1.275463650129976E+002
2.426000050000000E+009 -4.888237668620056E+000 -1.275986599780012E+002
2.426250050000000E+009 -5.007196911089682E+000 -1.274537930141152E+002
2.426500050000000E+009 -5.070367577164261E+000 -1.273612762553130E+002
2.426750050000000E+009 -5.191681949279330E+000 -1.264370894285163E+002
2.427000050000000E+009 -5.281075660402718E+000 -1.267505350843740E+002
2.427250050000000E+009 -5.385807218978328E+000 -1.263940214125049E+002
2.427500050000000E+009 -5.502946584887793E+000 -1.249205183373339E+002
2.427750050000000E+009 -5.674417899856095E+000 -1.238191532176562E+002
2.428000050000000E+009 -5.739787712228172E+000 -1.238611933395574E+002
2.428250050000000E+009 -5.869144927764474E+000 -1.232209756554079E+002
2.428500050000000E+009 -5.907881006097920E+000 -1.241708313627707E+002
2.428750050000000E+009 -6.035868670880663E+000 -1.242477568666773E+002
2.429000050000000E+009 -6.147773693552400E+000 -1.231885384622832E+002
2.429250050000000E+009 -6.245049307132862E+000 -1.218818953845313E+002
2.429500050000000E+009 -6.398611641540245E+000 -1.213620743869445E+002
2.429750050000000E+009 -6.463746445761848E+000 -1.209172334366322E+002
2.430000050000000E+009 -6.500555618660814E+000 -1.202102035638336E+002
2.430250050000000E+009 -6.591080072082624E+000 -1.186812029057735E+002
2.430500050000000E+009 -6.679688031185216E+000 -1.179177998713409E+002
2.430750050000000E+009 -6.834821919137607E+000 -1.168109395100664E+002
2.431000050000000E+009 -6.819834354754955E+000 -1.182288114472956E+002
2.431250050000000E+009 -7.011510264553040E+000 -1.161433281834218E+002
2.431500050000000E+009 -6.996855289824231E+000 -1.136851942589938E+002
2.431750050000000E+009 -7.076190285980878E+000 -1.138648351693271E+002
2.432000050000000E+009 -7.093244549135342E+000 -1.126109649138783E+002
2.432250050000000E+009 -7.110476308470311E+000 -1.129070153262077E+002
2.432500050000000E+009 -7.126658938144050E+000 -1.117515630712210E+002
2.432750050000000E+009 -7.219936833064732E+000 -1.103659256001487E+002
2.433000050000000E+009 -7.253455815931420E+000 -1.091162693085210E+002
2.433250050000000E+009 -7.243938853610004E+000 -1.082021520190616E+002
2.433500050000000E+009 -7.171580531706965E+000 -1.074387130903664E+002
2.433750050000000E+009 -7.223141920235740E+000 -1.065789203637963E+002
2.434000050000000E+009 -7.140318730587836E+000 -1.059819696519903E+002
2.434250050000000E+009 -7.207903963280431E+000 -1.036609265785575E+002
2.434500050000000E+009 -7.127268726043992E+000 -1.029858665254684E+002
2.434750050000000E+009 -7.155814603776173E+000 -1.018070948310635E+002
2.435000050000000E+009 -7.026328075034376E+000 -1.027538239538778E+002
2.435250050000000E+009 -7.044144045843297E+000 -9.966166633320391E+001
2.435500050000000E+009 -6.878581642376290E+000 -1.015988595705645E+002
2.435750050000000E+009 -6.806440783246295E+000 -9.884962811117883E+001
2.436000050000000E+009 -6.764823492967070E+000 -9.906691662986776E+001
2.436250050000000E+009 -6.814329796669917E+000 -9.610241498896046E+001
2.436500050000000E+009 -6.691145780518621E+000 -9.724529588114710E+001
2.436750050000000E+009 -6.624672925247066E+000 -9.491201262135684E+001
2.437000050000000E+009 -6.565537122855162E+000 -9.415736906064510E+001
2.437250050000000E+009 -6.431926942471038E+000 -9.413263052628680E+001
2.437500050000000E+009 -6.337385882132243E+000 -9.320985841907914E+001
2.437750050000000E+009 -6.299647355095223E+000 -9.223625765136366E+001
2.438000050000000E+009 -6.123439457477124E+000 -9.210174781750406E+001
2.438250050000000E+009 -6.093340413200727E+000 -9.098672769760316E+001
2.438500050000000E+009 -5.926162701069718E+000 -9.171606516399255E+001
2.438750050000000E+009 -5.899147986161517E+000 -9.056920232967083E+001
2.439000050000000E+009 -5.731132647357643E+000 -9.128817743395091E+001
2.439250050000000E+009 -5.740211613993978E+000 -8.989876083272613E+001
2.439500050000000E+009 -5.658883491470486E+000 -9.131506655157908E+001
2.439750050000000E+009 -5.489299325170874E+000 -9.184578024362642E+001
2.440000050000000E+009 -5.477518905644509E+000 -8.951381149180945E+001
2.440250050000000E+009 -5.363071698502638E+000 -8.871690338383255E+001
2.440500050000000E+009 -5.148872851174287E+000 -8.900687771261957E+001
2.440750050000000E+009 -4.960309215807564E+000 -9.010773112478491E+001
2.441000050000000E+009 -4.993792366513328E+000 -8.984644358147263E+001
2.441250050000000E+009 -4.906213627606286E+000 -8.781833031601380E+001
2.441500050000000E+009 -4.812118414349058E+000 -8.842633457126087E+001
2.441750050000000E+009 -4.702067890203654E+000 -8.876031359401449E+001
2.442000050000000E+009 -4.601735492512625E+000 -8.833397846003014E+001
2.442250050000000E+009 -4.570572206817518E+000 -8.760373567443105E+001
2.442500050000000E+009 -4.491475268019845E+000 -8.805546494532521E+001
2.442750050000000E+009 -4.391833466872407E+000 -8.840464311281272E+001
2.443000050000000E+009 -4.283078624098022E+000 -8.952844079412154E+001
2.443250050000000E+009 -4.266865645991953E+000 -8.777865208500018E+001
2.443500050000000E+009 -4.144222178147767E+000 -8.778942254452478E+001
2.443750050000000E+009 -4.156467435212043E+000 -8.643278170219000E+001
2.444000050000000E+009 -3.987571890883999E+000 -8.824084381241637E+001
2.444250050000000E+009 -3.934257913836998E+000 -8.844708395567997E+001
2.444500050000000E+009 -3.860481584941768E+000 -8.928646170930064E+001
2.444750050000000E+009 -3.809579671151388E+000 -8.818758539203978E+001
2.445000050000000E+009 -3.699712873948859E+000 -9.002698743798712E+001
2.445250050000000E+009 -3.710820163442341E+000 -8.898192342857237E+001
2.445500050000000E+009 -3.573229968889669E+000 -8.973911508517807E+001
2.445750050000000E+009 -3.509933033376855E+000 -8.959622893011985E+001
2.446000050000000E+009 -3.566447407180619E+000 -8.668602625952990E+001
2.446250050000000E+009 -3.436223375905958E+000 -9.012093157013993E+001
2.446500050000000E+009 -3.372305836421632E+000 -8.958783663133522E+001
2.446750050000000E+009 -3.319655337667490E+000 -8.853394871982422E+001
2.447000050000000E+009 -3.204550961505123E+000 -9.050064443390936E+001
2.447250050000000E+009 -3.222263931785071E+000 -8.847900873297411E+001
2.447500050000000E+009 -3.118469013575093E+000 -9.022871438328768E+001
2.447750050000000E+009 -3.075186278802227E+000 -8.994743364051236E+001
2.448000050000000E+009 -2.980792787461157E+000 -9.193469325216003E+001
2.448250050000000E+009 -2.999911047296650E+000 -8.994190944721603E+001
2.448500050000000E+009 -2.926102360415956E+000 -9.165139124376969E+001
2.448750050000000E+009 -2.899155619603711E+000 -9.017581423256776E+001
2.449000050000000E+009 -2.859963976830646E+000 -9.046358941500839E+001
2.449250050000000E+009 -2.798448627751303E+000 -9.118462109520542E+001
2.449500050000000E+009 -2.795457204510450E+000 -9.002484163940206E+001
2.449750050000000E+009 -2.675995302499857E+000 -9.266732904451932E+001
2.450000050000000E+009 -2.672762368280875E+000 -9.095559006751864E+001
2.450250050000000E+009 -2.636914412056244E+000 -9.136982726742718E+001
2.450500050000000E+009 -2.561340968073458E+000 -9.151557271266930E+001
2.450750050000000E+009 -2.518174806251360E+000 -9.353973111408760E+001
2.451000050000000E+009 -2.547591089392625E+000 -9.231186982351403E+001
2.451250050000000E+009 -2.482389033806792E+000 -9.128182048619104E+001
2.451500050000000E+009 -2.501662384611460E+000 -9.108599554874280E+001
2.451750050000000E+009 -2.429572459571016E+000 -9.173941282387054E+001
2.452000050000000E+009 -2.415355012598073E+000 -9.113616821085547E+001
2.452250050000000E+009 -2.320018796481062E+000 -9.347978252114098E+001
2.452500050000000E+009 -2.365932386633317E+000 -9.218282119131884E+001
2.452750050000000E+009 -2.310919743556753E+000 -9.262552891014929E+001
2.453000050000000E+009 -2.334647761459085E+000 -9.171761723784169E+001
2.453250050000000E+009 -2.258175513255007E+000 -9.167571665050664E+001
2.453500050000000E+009 -2.184707560488630E+000 -9.299251393960320E+001
2.453750050000000E+009 -2.188743157433907E+000 -9.399854784111609E+001
2.454000050000000E+009 -2.109225967293065E+000 -9.442454021000295E+001
2.454250050000000E+009 -2.139006048233330E+000 -9.303052330970348E+001
2.454500050000000E+009 -2.109794706148731E+000 -9.405043590027772E+001
2.454750050000000E+009 -2.099755940912644E+000 -9.422378880314166E+001
2.455000050000000E+009 -2.090450005488438E+000 -9.395633596737616E+001
