# Supplementary material for: A Displacement Sensor Based on a Normal Mode Helical Antenna
Source: Sensors (Basel). 2019 Aug 30;19(17):3767. doi: 10.3390/s19173767 (PMC6749469; doi:10.3390/s19173767)
Supplement: Supplementary file 1 [file sensors-19-03767-s001.zip › sensors-571672-sup/original experiment result/1E2.csv]

# Version 1.00
#
freq[Hz] db:Trc7_S22 ang:Trc7_S22
2.405000050000000E+009 -1.439205384026581E+000 -1.175670736496951E+002
2.405250050000000E+009 -1.456602736003591E+000 -1.165978462933046E+002
2.405500050000000E+009 -1.445093590688286E+000 -1.157269447888286E+002
2.405750050000000E+009 -1.456664624113031E+000 -1.156869395274866E+002
2.406000050000000E+009 -1.457316475715862E+000 -1.168022663935626E+002
2.406250050000000E+009 -1.498313732615431E+000 -1.167803681682805E+002
2.406500050000000E+009 -1.468270404820823E+000 -1.166230230782291E+002
2.406750050000000E+009 -1.468288884307860E+000 -1.166829482287576E+002
2.407000050000000E+009 -1.517388106192660E+000 -1.186727541659928E+002
2.407250050000000E+009 -1.548278459189285E+000 -1.184154754093413E+002
2.407500050000000E+009 -1.540980996369234E+000 -1.174953787549158E+002
2.407750050000000E+009 -1.534418435026241E+000 -1.167635879713504E+002
2.408000050000000E+009 -1.558655797269631E+000 -1.177495534833496E+002
2.408250050000000E+009 -1.570375221113501E+000 -1.187670727325874E+002
2.408500050000000E+009 -1.586282754923764E+000 -1.189505870303647E+002
2.408750050000000E+009 -1.594050294158187E+000 -1.177002848232939E+002
2.409000050000000E+009 -1.595567301086931E+000 -1.212147853050182E+002
2.409250050000000E+009 -1.595228251113088E+000 -1.191693060918711E+002
2.409500050000000E+009 -1.632320219842028E+000 -1.200062256877130E+002
2.409750050000000E+009 -1.660839765590344E+000 -1.188175005859834E+002
2.410000050000000E+009 -1.652816908960156E+000 -1.186108730276702E+002
2.410250050000000E+009 -1.682411303063734E+000 -1.196369394934464E+002
2.410500050000000E+009 -1.684721674674735E+000 -1.198567633835784E+002
2.410750050000000E+009 -1.705624512918443E+000 -1.207805445367050E+002
2.411000050000000E+009 -1.728072334276323E+000 -1.214285408663993E+002
2.411250050000000E+009 -1.750398917431546E+000 -1.214018344744062E+002
2.411500050000000E+009 -1.763187637741943E+000 -1.198720022162017E+002
2.411750050000000E+009 -1.797550315296519E+000 -1.217813025883754E+002
2.412000050000000E+009 -1.812663834892381E+000 -1.203794067482845E+002
2.412250050000000E+009 -1.853253926598910E+000 -1.217469468530479E+002
2.412500050000000E+009 -1.903547043458545E+000 -1.231609948690497E+002
2.412750050000000E+009 -1.866463992712873E+000 -1.215317091731082E+002
2.413000050000000E+009 -1.914757822446179E+000 -1.237703750651833E+002
2.413250050000000E+009 -1.923657028173530E+000 -1.238787959471462E+002
2.413500050000000E+009 -1.951553807288519E+000 -1.232046461194495E+002
2.413750050000000E+009 -1.988076629351190E+000 -1.222483374231052E+002
2.414000050000000E+009 -2.032305793337055E+000 -1.226047802409642E+002
2.414250050000000E+009 -2.022945275673846E+000 -1.236200716808809E+002
2.414500050000000E+009 -2.096742184794801E+000 -1.227232820397851E+002
2.414750050000000E+009 -2.126614359178432E+000 -1.233868582678118E+002
2.415000050000000E+009 -2.135687454159784E+000 -1.229683365504662E+002
2.415250050000000E+009 -2.206769096660236E+000 -1.240645466801267E+002
2.415500050000000E+009 -2.189581190806171E+000 -1.249874469802017E+002
2.415750050000000E+009 -2.237320410462969E+000 -1.242701417583306E+002
2.416000050000000E+009 -2.282589905900200E+000 -1.246356178410165E+002
2.416250050000000E+009 -2.340014468508866E+000 -1.257623100384528E+002
2.416500050000000E+009 -2.351511174696061E+000 -1.260025078932844E+002
2.416750050000000E+009 -2.407153044910948E+000 -1.255233718580307E+002
2.417000050000000E+009 -2.398920077044627E+000 -1.268196848161690E+002
2.417250050000000E+009 -2.476949343167757E+000 -1.261128160763304E+002
2.417500050000000E+009 -2.506751647543337E+000 -1.261765345899706E+002
2.417750050000000E+009 -2.581836581540869E+000 -1.263223170051796E+002
2.418000050000000E+009 -2.634367066222203E+000 -1.250620637377405E+002
2.418250050000000E+009 -2.684065649840649E+000 -1.252633677023074E+002
2.418500050000000E+009 -2.748004128823681E+000 -1.254643935422322E+002
2.418750050000000E+009 -2.791647209385136E+000 -1.249076119302323E+002
2.419000050000000E+009 -2.818362720818143E+000 -1.264576979646234E+002
2.419250050000000E+009 -2.893384012587143E+000 -1.252194544653422E+002
2.419500050000000E+009 -2.933263151067063E+000 -1.265944012463427E+002
2.419750050000000E+009 -3.001753204345519E+000 -1.266907420101568E+002
2.420000050000000E+009 -3.061172545464849E+000 -1.262671232133807E+002
2.420250050000000E+009 -3.058466391934632E+000 -1.278811376947402E+002
2.420500050000000E+009 -3.138631210560742E+000 -1.274775410151116E+002
2.420750050000000E+009 -3.196689563995628E+000 -1.277971018799057E+002
2.421000050000000E+009 -3.267876938070013E+000 -1.281521359369357E+002
2.421250050000000E+009 -3.319647216156715E+000 -1.290069321178262E+002
2.421500050000000E+009 -3.398732009480077E+000 -1.276463171224212E+002
2.421750050000000E+009 -3.539424763283519E+000 -1.265046171687672E+002
2.422000050000000E+009 -3.557664891326456E+000 -1.272042725316834E+002
2.422250050000000E+009 -3.654024576680519E+000 -1.273062094547977E+002
2.422500050000000E+009 -3.749024278268604E+000 -1.259017069460962E+002
2.422750050000000E+009 -3.798106995435237E+000 -1.269057507869665E+002
2.423000050000000E+009 -3.907286926764389E+000 -1.268414123225244E+002
2.423250050000000E+009 -3.993622315249140E+000 -1.255376046004894E+002
2.423500050000000E+009 -4.013446715787821E+000 -1.273698331906099E+002
2.423750050000000E+009 -4.084150739163849E+000 -1.286701225927076E+002
2.424000050000000E+009 -4.142223975948856E+000 -1.282799979621015E+002
2.424250050000000E+009 -4.262546242522300E+000 -1.270067313946393E+002
2.424500050000000E+009 -4.352265247780427E+000 -1.281734987896782E+002
2.424750050000000E+009 -4.425579735161588E+000 -1.278605949028426E+002
2.425000050000000E+009 -4.552898897526433E+000 -1.273829745210952E+002
2.425250050000000E+009 -4.654428208377865E+000 -1.263647553791069E+002
2.425500050000000E+009 -4.658050600286795E+000 -1.293310708400617E+002
2.425750050000000E+009 -4.847905509089689E+000 -1.276586703438144E+002
2.426000050000000E+009 -4.950938179200970E+000 -1.260112623867600E+002
2.426250050000000E+009 -5.083040431966823E+000 -1.252451624608252E+002
2.426500050000000E+009 -5.171407222083615E+000 -1.259562968179271E+002
2.426750050000000E+009 -5.308208954213021E+000 -1.248762271853940E+002
2.427000050000000E+009 -5.380468326370761E+000 -1.251508024188277E+002
2.427250050000000E+009 -5.450205246804218E+000 -1.261561355100533E+002
2.427500050000000E+009 -5.595912357700922E+000 -1.234761838130474E+002
2.427750050000000E+009 -5.688572759843720E+000 -1.238483093189906E+002
2.428000050000000E+009 -5.729400662230433E+000 -1.244104164008978E+002
2.428250050000000E+009 -5.825038626095980E+000 -1.230450328454409E+002
2.428500050000000E+009 -5.915781412827085E+000 -1.226291689823515E+002
2.428750050000000E+009 -6.038793450502428E+000 -1.233019694804880E+002
2.429000050000000E+009 -6.114755033503920E+000 -1.221167439750671E+002
2.429250050000000E+009 -6.258247850556065E+000 -1.218442830722082E+002
2.429500050000000E+009 -6.331414744118791E+000 -1.207790303834418E+002
2.429750050000000E+009 -6.428066302891950E+000 -1.191788524469100E+002
2.430000050000000E+009 -6.403911228974278E+000 -1.211345063832949E+002
2.430250050000000E+009 -6.609704441590845E+000 -1.185742119930126E+002
2.430500050000000E+009 -6.745819781132746E+000 -1.157018175435951E+002
2.430750050000000E+009 -6.788859253832739E+000 -1.163406491133296E+002
2.431000050000000E+009 -6.765147856502638E+000 -1.164027029868954E+002
2.431250050000000E+009 -6.836623410173636E+000 -1.159329996833027E+002
2.431500050000000E+009 -6.988734721417803E+000 -1.146295106927501E+002
2.431750050000000E+009 -7.036100734912181E+000 -1.136566091155727E+002
2.432000050000000E+009 -6.975955911644253E+000 -1.133889548314519E+002
2.432250050000000E+009 -7.118278583956269E+000 -1.114659442542824E+002
2.432500050000000E+009 -7.123193314077169E+000 -1.102743302653853E+002
2.432750050000000E+009 -7.198461820372851E+000 -1.086788761056332E+002
2.433000050000000E+009 -7.120979856523411E+000 -1.089837227243228E+002
2.433250050000000E+009 -7.163006252285030E+000 -1.071414533167755E+002
2.433500050000000E+009 -7.156502322500379E+000 -1.074338682912943E+002
2.433750050000000E+009 -7.131235656792269E+000 -1.057043005970691E+002
2.434000050000000E+009 -7.169642192006937E+000 -1.057084600806683E+002
2.434250050000000E+009 -7.101267851989451E+000 -1.041466919237902E+002
2.434500050000000E+009 -7.091340802827252E+000 -1.031678701404229E+002
2.434750050000000E+009 -7.014018333779064E+000 -1.017603214536575E+002
2.435000050000000E+009 -6.979609836861537E+000 -1.017425132865968E+002
2.435250050000000E+009 -6.906539935281548E+000 -9.938028964240324E+001
2.435500050000000E+009 -6.908228328856939E+000 -9.931702678081778E+001
2.435750050000000E+009 -6.813130385390805E+000 -9.869626269631479E+001
2.436000050000000E+009 -6.739604703583653E+000 -9.689000308238515E+001
2.436250050000000E+009 -6.674617324118649E+000 -9.696609330134858E+001
2.436500050000000E+009 -6.663645331528258E+000 -9.422408039321341E+001
2.436750050000000E+009 -6.576414763384430E+000 -9.474025660377659E+001
2.437000050000000E+009 -6.421590204647747E+000 -9.562189799795694E+001
2.437250050000000E+009 -6.367293430010911E+000 -9.348664906318471E+001
2.437500050000000E+009 -6.289925882356003E+000 -9.377967321573409E+001
2.437750050000000E+009 -6.204228216747111E+000 -9.155164132273005E+001
2.438000050000000E+009 -6.100668676935526E+000 -9.185181212477139E+001
2.438250050000000E+009 -5.985013940037705E+000 -9.177246740379516E+001
2.438500050000000E+009 -5.899239805740330E+000 -9.117557430332430E+001
2.438750050000000E+009 -5.743201342649320E+000 -9.241073716080511E+001
2.439000050000000E+009 -5.731444925613515E+000 -9.091213791492842E+001
2.439250050000000E+009 -5.596088231375010E+000 -9.086681979408843E+001
2.439500050000000E+009 -5.494576600382930E+000 -9.105840220330384E+001
2.439750050000000E+009 -5.447639456717978E+000 -8.896224333314889E+001
2.440000050000000E+009 -5.300869255550838E+000 -9.141043477461517E+001
2.440250050000000E+009 -5.191679971574971E+000 -9.082415508705691E+001
2.440500050000000E+009 -5.167163582084316E+000 -8.897064659947384E+001
2.440750050000000E+009 -5.022188918058468E+000 -8.914110890483035E+001
2.441000050000000E+009 -4.940891400252568E+000 -8.910034746832370E+001
2.441250050000000E+009 -4.898023831890305E+000 -8.818355037539597E+001
2.441500050000000E+009 -4.797904134778031E+000 -8.797526085785498E+001
2.441750050000000E+009 -4.712255413111632E+000 -8.748024355031488E+001
2.442000050000000E+009 -4.541615980211050E+000 -8.992852796043265E+001
2.442250050000000E+009 -4.477337707477379E+000 -8.986473611360729E+001
2.442500050000000E+009 -4.417644518205892E+000 -8.913878496858179E+001
2.442750050000000E+009 -4.343859917395632E+000 -8.908843414230245E+001
2.443000050000000E+009 -4.314012259215660E+000 -8.692163008035595E+001
2.443250050000000E+009 -4.230222104767583E+000 -8.863139364692293E+001
2.443500050000000E+009 -4.193670053554490E+000 -8.732060070753185E+001
2.443750050000000E+009 -4.070415820146026E+000 -8.832957386063539E+001
2.444000050000000E+009 -3.981529633319052E+000 -8.808534485327009E+001
2.444250050000000E+009 -3.906770988192176E+000 -8.878494294699817E+001
2.444500050000000E+009 -3.884326052133744E+000 -8.896279870236837E+001
2.444750050000000E+009 -3.754509358063900E+000 -9.010707329261446E+001
2.445000050000000E+009 -3.733892054414959E+000 -9.003078310873323E+001
2.445250050000000E+009 -3.669215189396477E+000 -8.800617810014931E+001
2.445500050000000E+009 -3.621885184329584E+000 -8.819809414222509E+001
2.445750050000000E+009 -3.555728382482641E+000 -8.992739526531184E+001
2.446000050000000E+009 -3.519581409650588E+000 -8.859602729397793E+001
2.446250050000000E+009 -3.374567727263138E+000 -9.071533149465714E+001
2.446500050000000E+009 -3.342172026774474E+000 -9.006005790383159E+001
2.446750050000000E+009 -3.268138504523255E+000 -8.959779041283655E+001
2.447000050000000E+009 -3.222895892443090E+000 -8.971580890758328E+001
2.447250050000000E+009 -3.209653140379395E+000 -8.989455658259348E+001
2.447500050000000E+009 -3.189359787204749E+000 -8.945921493133912E+001
2.447750050000000E+009 -3.096288085800981E+000 -9.072499189813725E+001
2.448000050000000E+009 -3.009078360635433E+000 -8.972478505482226E+001
2.448250050000000E+009 -3.011804381931077E+000 -8.964777539515271E+001
2.448500050000000E+009 -2.988142888767371E+000 -8.955777799164891E+001
2.448750050000000E+009 -2.880536519939122E+000 -9.096750733405976E+001
2.449000050000000E+009 -2.875027226193441E+000 -9.058670793666340E+001
2.449250050000000E+009 -2.794674165085420E+000 -9.090296671926065E+001
2.449500050000000E+009 -2.757274872026206E+000 -9.101191759843671E+001
2.449750050000000E+009 -2.760212216586123E+000 -9.061935793140872E+001
2.450000050000000E+009 -2.620090251070088E+000 -9.166465566049176E+001
2.450250050000000E+009 -2.667074598848251E+000 -9.061148162212635E+001
2.450500050000000E+009 -2.627791165772409E+000 -9.021420942705871E+001
2.450750050000000E+009 -2.587345126843917E+000 -9.107758864272006E+001
2.451000050000000E+009 -2.534380652772246E+000 -9.219020742105452E+001
2.451250050000000E+009 -2.525217932392537E+000 -9.158354714070602E+001
2.451500050000000E+009 -2.494202429170459E+000 -9.143429844138035E+001
2.451750050000000E+009 -2.433248920660448E+000 -9.268508197013041E+001
2.452000050000000E+009 -2.444953514203721E+000 -9.136720995035354E+001
2.452250050000000E+009 -2.323847839989962E+000 -9.269250327806113E+001
2.452500050000000E+009 -2.311248406391456E+000 -9.267793306432401E+001
2.452750050000000E+009 -2.302050704091160E+000 -9.281242797849212E+001
2.453000050000000E+009 -2.248149725633536E+000 -9.464803211468262E+001
2.453250050000000E+009 -2.222858099976510E+000 -9.417163307160659E+001
2.453500050000000E+009 -2.192383431824071E+000 -9.316370567466382E+001
2.453750050000000E+009 -2.156554428280714E+000 -9.514659563088098E+001
2.454000050000000E+009 -2.150538668420291E+000 -9.264660500020938E+001
2.454250050000000E+009 -2.194286694933457E+000 -9.139493767766976E+001
2.454500050000000E+009 -2.097574005327469E+000 -9.460661241210042E+001
2.454750050000000E+009 -2.058570328314390E+000 -9.520073033147992E+001
2.455000050000000E+009 -2.066796991863671E+000 -9.316481635707798E+001
