# Supplementary material for: A Displacement Sensor Based on a Normal Mode Helical Antenna
Source: Sensors (Basel). 2019 Aug 30;19(17):3767. doi: 10.3390/s19173767 (PMC6749469; doi:10.3390/s19173767)
Supplement: Supplementary file 1 [file sensors-19-03767-s001.zip › sensors-571672-sup/original experiment result/1E3.csv]

# Version 1.00
#
freq[Hz] db:Trc7_S22 ang:Trc7_S22
2.405000050000000E+009 -1.398004621060039E+000 -1.163483960796555E+002
2.405250050000000E+009 -1.428848267148926E+000 -1.143136535649305E+002
2.405500050000000E+009 -1.438191905827884E+000 -1.167284906518335E+002
2.405750050000000E+009 -1.419052022042727E+000 -1.172653543166497E+002
2.406000050000000E+009 -1.475390543727927E+000 -1.178697410108552E+002
2.406250050000000E+009 -1.434571242135969E+000 -1.153354391801577E+002
2.406500050000000E+009 -1.455787654817152E+000 -1.165927969265949E+002
2.406750050000000E+009 -1.462065756976959E+000 -1.165592308433386E+002
2.407000050000000E+009 -1.517376523752978E+000 -1.174382141411591E+002
2.407250050000000E+009 -1.505766631695118E+000 -1.180295357864153E+002
2.407500050000000E+009 -1.494059543709754E+000 -1.189360743207586E+002
2.407750050000000E+009 -1.528815220876941E+000 -1.185335849615334E+002
2.408000050000000E+009 -1.534887054079198E+000 -1.187202938025665E+002
2.408250050000000E+009 -1.573862490052804E+000 -1.182704166121025E+002
2.408500050000000E+009 -1.593505999773927E+000 -1.185693588734806E+002
2.408750050000000E+009 -1.572461226291374E+000 -1.188791195577328E+002
2.409000050000000E+009 -1.603690566162260E+000 -1.197494550496820E+002
2.409250050000000E+009 -1.602597965544917E+000 -1.183299090750789E+002
2.409500050000000E+009 -1.618279955928719E+000 -1.196578760761341E+002
2.409750050000000E+009 -1.658747452019266E+000 -1.188372675535359E+002
2.410000050000000E+009 -1.669851364910123E+000 -1.200554821055202E+002
2.410250050000000E+009 -1.680199387879693E+000 -1.193258240726680E+002
2.410500050000000E+009 -1.690546615397410E+000 -1.194962393396284E+002
2.410750050000000E+009 -1.712557432647621E+000 -1.189417764673112E+002
2.411000050000000E+009 -1.714774251913551E+000 -1.207662010344929E+002
2.411250050000000E+009 -1.732448309795115E+000 -1.226556686199944E+002
2.411500050000000E+009 -1.758612717153726E+000 -1.205644576323054E+002
2.411750050000000E+009 -1.795698359038640E+000 -1.208796932574197E+002
2.412000050000000E+009 -1.823939140321744E+000 -1.211837164121715E+002
2.412250050000000E+009 -1.822617551662292E+000 -1.209521211450500E+002
2.412500050000000E+009 -1.861677838151639E+000 -1.215721113430069E+002
2.412750050000000E+009 -1.909161899757207E+000 -1.224180218480550E+002
2.413000050000000E+009 -1.874985652300682E+000 -1.217490721525964E+002
2.413250050000000E+009 -1.931585348801144E+000 -1.221531980306026E+002
2.413500050000000E+009 -1.966467328368977E+000 -1.218744425352705E+002
2.413750050000000E+009 -1.982154886610854E+000 -1.239404559547738E+002
2.414000050000000E+009 -2.006563142875699E+000 -1.238416745369436E+002
2.414250050000000E+009 -1.999825196438430E+000 -1.250114504672490E+002
2.414500050000000E+009 -2.075397555455275E+000 -1.228993343842161E+002
2.414750050000000E+009 -2.093119909200091E+000 -1.239311193959113E+002
2.415000050000000E+009 -2.096794831523205E+000 -1.249124104620300E+002
2.415250050000000E+009 -2.147508287592851E+000 -1.243928319594742E+002
2.415500050000000E+009 -2.187190601902314E+000 -1.247112138749100E+002
2.415750050000000E+009 -2.272447321000728E+000 -1.240555115450685E+002
2.416000050000000E+009 -2.236379038053275E+000 -1.260076014601279E+002
2.416250050000000E+009 -2.309582044521146E+000 -1.244649524056088E+002
2.416500050000000E+009 -2.320680547529398E+000 -1.246576042302460E+002
2.416750050000000E+009 -2.357492399990533E+000 -1.259042138524723E+002
2.417000050000000E+009 -2.448440935170700E+000 -1.244948548164581E+002
2.417250050000000E+009 -2.422068291473121E+000 -1.264714197021448E+002
2.417500050000000E+009 -2.529157889185091E+000 -1.243202970387943E+002
2.417750050000000E+009 -2.563354270719847E+000 -1.261759108471603E+002
2.418000050000000E+009 -2.587480975095268E+000 -1.273559173401263E+002
2.418250050000000E+009 -2.669752793809207E+000 -1.252047765044167E+002
2.418500050000000E+009 -2.669240599906982E+000 -1.278465376360870E+002
2.418750050000000E+009 -2.710507818434555E+000 -1.281210800081684E+002
2.419000050000000E+009 -2.783097258125061E+000 -1.271083423562043E+002
2.419250050000000E+009 -2.864644978334091E+000 -1.265078921859484E+002
2.419500050000000E+009 -2.899610600424151E+000 -1.282471926955951E+002
2.419750050000000E+009 -2.939387454222473E+000 -1.267299325986939E+002
2.420000050000000E+009 -2.997198937682505E+000 -1.271864936228026E+002
2.420250050000000E+009 -3.114043002345072E+000 -1.258484182543095E+002
2.420500050000000E+009 -3.118341689983312E+000 -1.272969605341765E+002
2.420750050000000E+009 -3.196873484051609E+000 -1.273393905952640E+002
2.421000050000000E+009 -3.271117211211495E+000 -1.268870243978690E+002
2.421250050000000E+009 -3.362810879520158E+000 -1.266279772246757E+002
2.421500050000000E+009 -3.362537626876835E+000 -1.296261824041984E+002
2.421750050000000E+009 -3.492221355886734E+000 -1.274997754355327E+002
2.422000050000000E+009 -3.554797639181985E+000 -1.280327783637596E+002
2.422250050000000E+009 -3.665554362198210E+000 -1.259795784587160E+002
2.422500050000000E+009 -3.695905014227429E+000 -1.269772191659929E+002
2.422750050000000E+009 -3.724461623361478E+000 -1.291894618985237E+002
2.423000050000000E+009 -3.916351506058473E+000 -1.256114956747757E+002
2.423250050000000E+009 -3.936684586648304E+000 -1.280168688098184E+002
2.423500050000000E+009 -3.981880846161150E+000 -1.297520420223746E+002
2.423750050000000E+009 -4.105116304004643E+000 -1.275997992736877E+002
2.424000050000000E+009 -4.167752395588890E+000 -1.275508402621909E+002
2.424250050000000E+009 -4.347980761473109E+000 -1.263867843936848E+002
2.424500050000000E+009 -4.410145484922499E+000 -1.277195474218963E+002
2.424750050000000E+009 -4.489780862780467E+000 -1.268899703714453E+002
2.425000050000000E+009 -4.518676365854448E+000 -1.281664592987646E+002
2.425250050000000E+009 -4.663605836981717E+000 -1.274174691024036E+002
2.425500050000000E+009 -4.792747752947275E+000 -1.266338879976373E+002
2.425750050000000E+009 -4.813007264981876E+000 -1.276430146969027E+002
2.426000050000000E+009 -4.943077041090239E+000 -1.281144647221906E+002
2.426250050000000E+009 -5.057168928605998E+000 -1.271461929713715E+002
2.426500050000000E+009 -5.210252371304683E+000 -1.252775771763898E+002
2.426750050000000E+009 -5.249386710116059E+000 -1.277527603639350E+002
2.427000050000000E+009 -5.423489659416526E+000 -1.244079485685969E+002
2.427250050000000E+009 -5.447563157460355E+000 -1.268735940980526E+002
2.427500050000000E+009 -5.491663490867738E+000 -1.258768676439260E+002
2.427750050000000E+009 -5.701589319056847E+000 -1.248420113825132E+002
2.428000050000000E+009 -5.857941689073076E+000 -1.229409600302344E+002
2.428250050000000E+009 -5.932594847240255E+000 -1.225965053277837E+002
2.428500050000000E+009 -6.004212894136840E+000 -1.229094027786324E+002
2.428750050000000E+009 -6.108190371379459E+000 -1.227241686029032E+002
2.429000050000000E+009 -6.211103769471464E+000 -1.226309998243558E+002
2.429250050000000E+009 -6.289711080739866E+000 -1.216101526588609E+002
2.429500050000000E+009 -6.449953188214805E+000 -1.205245252024271E+002
2.429750050000000E+009 -6.539220130555959E+000 -1.190668458597669E+002
2.430000050000000E+009 -6.594226380365991E+000 -1.196628780507754E+002
2.430250050000000E+009 -6.684400792263191E+000 -1.184302586366886E+002
2.430500050000000E+009 -6.776759467845920E+000 -1.167474901629958E+002
2.430750050000000E+009 -6.812632402110476E+000 -1.179854612826879E+002
2.431000050000000E+009 -6.951165225158429E+000 -1.157375032530399E+002
2.431250050000000E+009 -6.934129645585963E+000 -1.159627789285189E+002
2.431500050000000E+009 -7.089610914887992E+000 -1.137721947064866E+002
2.431750050000000E+009 -7.027386996855286E+000 -1.136303434732285E+002
2.432000050000000E+009 -7.125566540073552E+000 -1.119730025779661E+002
2.432250050000000E+009 -7.169049528768372E+000 -1.104424302316602E+002
2.432500050000000E+009 -7.152271251687648E+000 -1.100832223863560E+002
2.432750050000000E+009 -7.154951412498886E+000 -1.106212756445060E+002
2.433000050000000E+009 -7.220861512020696E+000 -1.074580357214645E+002
2.433250050000000E+009 -7.231230216270578E+000 -1.068358475602450E+002
2.433500050000000E+009 -7.209797270803133E+000 -1.054887560730407E+002
2.433750050000000E+009 -7.208734909445497E+000 -1.050554861046750E+002
2.434000050000000E+009 -7.127333226233730E+000 -1.041423319834723E+002
2.434250050000000E+009 -7.095184700330123E+000 -1.036228417559882E+002
2.434500050000000E+009 -7.017198125090713E+000 -1.048643791178665E+002
2.434750050000000E+009 -6.991926068466501E+000 -1.020322687385631E+002
2.435000050000000E+009 -6.970555829861666E+000 -1.008437293353399E+002
2.435250050000000E+009 -7.023010162732219E+000 -9.874834528467952E+001
2.435500050000000E+009 -6.946473955535051E+000 -9.752575915222766E+001
2.435750050000000E+009 -6.826028636507187E+000 -9.811993681844902E+001
2.436000050000000E+009 -6.719652346091403E+000 -9.736737519008320E+001
2.436250050000000E+009 -6.643300646436492E+000 -9.549467513408209E+001
2.436500050000000E+009 -6.645744593581177E+000 -9.508747803971708E+001
2.436750050000000E+009 -6.467924650706491E+000 -9.660817638606378E+001
2.437000050000000E+009 -6.481782568929625E+000 -9.369951546541491E+001
2.437250050000000E+009 -6.319496088584731E+000 -9.389310079360429E+001
2.437500050000000E+009 -6.275304712897579E+000 -9.217456210871420E+001
2.437750050000000E+009 -6.170226591284704E+000 -9.184442217489509E+001
2.438000050000000E+009 -6.051676544519308E+000 -9.240122291690125E+001
2.438250050000000E+009 -5.931581117333010E+000 -9.310610371925640E+001
2.438500050000000E+009 -5.817001168595334E+000 -9.195422404591317E+001
2.438750050000000E+009 -5.777566460391310E+000 -9.022339419160629E+001
2.439000050000000E+009 -5.636926423057266E+000 -9.039736983958755E+001
2.439250050000000E+009 -5.653895858170226E+000 -8.997885205912280E+001
2.439500050000000E+009 -5.459504881945572E+000 -9.130521127858400E+001
2.439750050000000E+009 -5.357993846826630E+000 -8.998798839113283E+001
2.440000050000000E+009 -5.215050869344034E+000 -9.064593524430897E+001
2.440250050000000E+009 -5.166682763199875E+000 -9.011887993667678E+001
2.440500050000000E+009 -5.023593534324983E+000 -9.014465443974436E+001
2.440750050000000E+009 -5.034203399258772E+000 -8.686343500762968E+001
2.441000050000000E+009 -4.939903666587893E+000 -8.840048207701362E+001
2.441250050000000E+009 -4.777079067404152E+000 -8.988988265813364E+001
2.441500050000000E+009 -4.782323616564882E+000 -8.748122129853157E+001
2.441750050000000E+009 -4.684881632391886E+000 -8.795073274627978E+001
2.442000050000000E+009 -4.515157381921102E+000 -8.932660796775855E+001
2.442250050000000E+009 -4.487247060432713E+000 -8.862145097154031E+001
2.442500050000000E+009 -4.390546332949720E+000 -8.767068973920617E+001
2.442750050000000E+009 -4.332539378216697E+000 -8.759649163580959E+001
2.443000050000000E+009 -4.276549617440979E+000 -8.760345272420980E+001
2.443250050000000E+009 -4.203187422845514E+000 -8.877663530651688E+001
2.443500050000000E+009 -4.048540170405204E+000 -8.956180917368444E+001
2.443750050000000E+009 -4.013679902464577E+000 -8.825755103968872E+001
2.444000050000000E+009 -3.992785023871601E+000 -8.750128687224419E+001
2.444250050000000E+009 -3.915491809180994E+000 -8.875053332360416E+001
2.444500050000000E+009 -3.865386382140130E+000 -8.793712310754206E+001
2.444750050000000E+009 -3.727257892799022E+000 -8.913603013235218E+001
2.445000050000000E+009 -3.658901910556805E+000 -9.001132726387483E+001
2.445250050000000E+009 -3.640868505907457E+000 -9.005337697161654E+001
2.445500050000000E+009 -3.582743036249382E+000 -8.863243782684022E+001
2.445750050000000E+009 -3.524516914821102E+000 -8.981014017967067E+001
2.446000050000000E+009 -3.496195725947713E+000 -8.788361037965053E+001
2.446250050000000E+009 -3.368923843560740E+000 -8.987548904023365E+001
2.446500050000000E+009 -3.367405763629129E+000 -8.877214105477732E+001
2.446750050000000E+009 -3.279510132174694E+000 -8.920106317022756E+001
2.447000050000000E+009 -3.306766672159082E+000 -8.797856646678304E+001
2.447250050000000E+009 -3.153105112557601E+000 -8.845543006640574E+001
2.447500050000000E+009 -3.158321280822581E+000 -8.990089425281826E+001
2.447750050000000E+009 -3.070488287135579E+000 -8.991879244659937E+001
2.448000050000000E+009 -3.000221609937403E+000 -9.036998936426622E+001
2.448250050000000E+009 -2.986317279097650E+000 -8.923019277238709E+001
2.448500050000000E+009 -3.014089851931586E+000 -8.864993786208304E+001
2.448750050000000E+009 -2.847059151809662E+000 -9.128685969329681E+001
2.449000050000000E+009 -2.814362410607292E+000 -9.231293547744451E+001
2.449250050000000E+009 -2.816091812239343E+000 -9.006268004658405E+001
2.449500050000000E+009 -2.723476381297969E+000 -9.093899286669316E+001
2.449750050000000E+009 -2.719527696846780E+000 -9.083102871253395E+001
2.450000050000000E+009 -2.711433410029394E+000 -9.074752129546052E+001
2.450250050000000E+009 -2.625784498896201E+000 -9.158805830917990E+001
2.450500050000000E+009 -2.563010586949801E+000 -9.317278371201870E+001
2.450750050000000E+009 -2.544099624492722E+000 -9.161108846429625E+001
2.451000050000000E+009 -2.526292963210010E+000 -9.088066895749159E+001
2.451250050000000E+009 -2.502118298808017E+000 -9.216432864488114E+001
2.451500050000000E+009 -2.430537612434204E+000 -9.322634008335710E+001
2.451750050000000E+009 -2.422307715540465E+000 -9.258519254177791E+001
2.452000050000000E+009 -2.422414394306854E+000 -9.145571054597963E+001
2.452250050000000E+009 -2.346494570923754E+000 -9.283115430089758E+001
2.452500050000000E+009 -2.346347898049361E+000 -9.186425595779355E+001
2.452750050000000E+009 -2.291671580945201E+000 -9.294918456685547E+001
2.453000050000000E+009 -2.244884363605606E+000 -9.448108719962558E+001
2.453250050000000E+009 -2.226696721306787E+000 -9.417583239364143E+001
2.453500050000000E+009 -2.184035848704872E+000 -9.382841630819628E+001
2.453750050000000E+009 -2.178294076634294E+000 -9.300773734314967E+001
2.454000050000000E+009 -2.145813741523205E+000 -9.420917590255336E+001
2.454250050000000E+009 -2.140274163616061E+000 -9.336227634422477E+001
2.454500050000000E+009 -2.124636168032603E+000 -9.354264974195124E+001
2.454750050000000E+009 -2.072011989283918E+000 -9.382734496196841E+001
2.455000050000000E+009 -2.050808178854659E+000 -9.443610687894203E+001
