# Supplementary material for: A Displacement Sensor Based on a Normal Mode Helical Antenna
Source: Sensors (Basel). 2019 Aug 30;19(17):3767. doi: 10.3390/s19173767 (PMC6749469; doi:10.3390/s19173767)
Supplement: Supplementary file 1 [file sensors-19-03767-s001.zip › sensors-571672-sup/original experiment result/1E4.csv]

# Version 1.00
#
freq[Hz] db:Trc7_S22 ang:Trc7_S22
2.405000050000000E+009 -1.415871469388924E+000 -1.175157959785507E+002
2.405250050000000E+009 -1.422659625073050E+000 -1.155439858136036E+002
2.405500050000000E+009 -1.435692796165155E+000 -1.170894079282145E+002
2.405750050000000E+009 -1.433857743524622E+000 -1.166928090132645E+002
2.406000050000000E+009 -1.438075349758698E+000 -1.163781327080846E+002
2.406250050000000E+009 -1.454595683997988E+000 -1.162906754740820E+002
2.406500050000000E+009 -1.484119797108548E+000 -1.173236609687955E+002
2.406750050000000E+009 -1.459196790117904E+000 -1.179863259138287E+002
2.407000050000000E+009 -1.494730336442896E+000 -1.182769274347985E+002
2.407250050000000E+009 -1.493055367972720E+000 -1.175616884954177E+002
2.407500050000000E+009 -1.507327167454191E+000 -1.164402875085223E+002
2.407750050000000E+009 -1.502264278595175E+000 -1.185822343736172E+002
2.408000050000000E+009 -1.515556451550708E+000 -1.182800889860451E+002
2.408250050000000E+009 -1.540665602231970E+000 -1.183125488219392E+002
2.408500050000000E+009 -1.555320652432217E+000 -1.180664711976700E+002
2.408750050000000E+009 -1.566036654199636E+000 -1.196739561173941E+002
2.409000050000000E+009 -1.605749769683773E+000 -1.181662103393960E+002
2.409250050000000E+009 -1.598632055646935E+000 -1.211407538861780E+002
2.409500050000000E+009 -1.631574496525968E+000 -1.194732319394103E+002
2.409750050000000E+009 -1.632553258450941E+000 -1.198365271249362E+002
2.410000050000000E+009 -1.655410328102546E+000 -1.205530693796468E+002
2.410250050000000E+009 -1.659725844195231E+000 -1.207741504829691E+002
2.410500050000000E+009 -1.661177862781461E+000 -1.197902969729461E+002
2.410750050000000E+009 -1.701738855373808E+000 -1.203487819596533E+002
2.411000050000000E+009 -1.712013874556845E+000 -1.211181936798816E+002
2.411250050000000E+009 -1.758670471547805E+000 -1.202545874852619E+002
2.411500050000000E+009 -1.739668718037824E+000 -1.217889012031817E+002
2.411750050000000E+009 -1.788494473961998E+000 -1.193856041065891E+002
2.412000050000000E+009 -1.802415096232194E+000 -1.212500770434858E+002
2.412250050000000E+009 -1.831113242529452E+000 -1.207717643474651E+002
2.412500050000000E+009 -1.827757837626462E+000 -1.217806859739424E+002
2.412750050000000E+009 -1.852857797489376E+000 -1.225054251634686E+002
2.413000050000000E+009 -1.890107315591018E+000 -1.221168401838268E+002
2.413250050000000E+009 -1.879117667374936E+000 -1.224844236055503E+002
2.413500050000000E+009 -1.923035342227385E+000 -1.230867360020769E+002
2.413750050000000E+009 -1.956484936385944E+000 -1.239100607838810E+002
2.414000050000000E+009 -1.985889260049680E+000 -1.233858046227325E+002
2.414250050000000E+009 -2.047794787166800E+000 -1.214122607555523E+002
2.414500050000000E+009 -2.052601794207477E+000 -1.218472204543103E+002
2.414750050000000E+009 -2.056532611561834E+000 -1.253544494686562E+002
2.415000050000000E+009 -2.103578052908258E+000 -1.223343587838694E+002
2.415250050000000E+009 -2.118324522119876E+000 -1.252890748381602E+002
2.415500050000000E+009 -2.163737455950599E+000 -1.268122284468911E+002
2.415750050000000E+009 -2.195686872393248E+000 -1.244492612434795E+002
2.416000050000000E+009 -2.254639074994904E+000 -1.234968082240415E+002
2.416250050000000E+009 -2.262873459796088E+000 -1.264904404431507E+002
2.416500050000000E+009 -2.313509651101596E+000 -1.262838569529568E+002
2.416750050000000E+009 -2.366309902716363E+000 -1.247449193201077E+002
2.417000050000000E+009 -2.436230957630951E+000 -1.244038736474274E+002
2.417250050000000E+009 -2.463243848433964E+000 -1.252746126155599E+002
2.417500050000000E+009 -2.502085420449544E+000 -1.259923282966977E+002
2.417750050000000E+009 -2.539883032596842E+000 -1.262809314969207E+002
2.418000050000000E+009 -2.585114544088462E+000 -1.257463175935007E+002
2.418250050000000E+009 -2.615865154520249E+000 -1.262598540107102E+002
2.418500050000000E+009 -2.694501313948836E+000 -1.249201002857095E+002
2.418750050000000E+009 -2.730226765323410E+000 -1.257532310680485E+002
2.419000050000000E+009 -2.796055393496613E+000 -1.260651288354445E+002
2.419250050000000E+009 -2.832009725869308E+000 -1.268767722677376E+002
2.419500050000000E+009 -2.875820065476068E+000 -1.276650484538023E+002
2.419750050000000E+009 -2.933855814128421E+000 -1.268258466496133E+002
2.420000050000000E+009 -2.965795743500476E+000 -1.270762771947247E+002
2.420250050000000E+009 -3.030663019337405E+000 -1.287817665491795E+002
2.420500050000000E+009 -3.126651064128014E+000 -1.261056083967797E+002
2.420750050000000E+009 -3.198467214063026E+000 -1.268838498681763E+002
2.421000050000000E+009 -3.274478054104393E+000 -1.268584837342354E+002
2.421250050000000E+009 -3.312785744684219E+000 -1.283324939292480E+002
2.421500050000000E+009 -3.375981519328922E+000 -1.274405224758901E+002
2.421750050000000E+009 -3.481640429996724E+000 -1.267679675071496E+002
2.422000050000000E+009 -3.477035783111625E+000 -1.274496004272487E+002
2.422250050000000E+009 -3.650098984621932E+000 -1.268428502160252E+002
2.422500050000000E+009 -3.670118674488232E+000 -1.280745306080099E+002
2.422750050000000E+009 -3.798763990776620E+000 -1.268190104099114E+002
2.423000050000000E+009 -3.837373667518345E+000 -1.280890690534612E+002
2.423250050000000E+009 -3.883176204525350E+000 -1.286000405973419E+002
2.423500050000000E+009 -4.000497478352392E+000 -1.283887652692585E+002
2.423750050000000E+009 -4.059291083661265E+000 -1.287558630276469E+002
2.424000050000000E+009 -4.219554009576730E+000 -1.274342980952149E+002
2.424250050000000E+009 -4.234217449243242E+000 -1.282982760673383E+002
2.424500050000000E+009 -4.384140547256947E+000 -1.282104454297092E+002
2.424750050000000E+009 -4.407653782765076E+000 -1.292308887964413E+002
2.425000050000000E+009 -4.535202110449141E+000 -1.270078121895720E+002
2.425250050000000E+009 -4.583222092166297E+000 -1.286740826818605E+002
2.425500050000000E+009 -4.763747898677405E+000 -1.270722456436785E+002
2.425750050000000E+009 -4.791403296142384E+000 -1.286132955041326E+002
2.426000050000000E+009 -4.911528721200781E+000 -1.276375720223202E+002
2.426250050000000E+009 -5.015994412097108E+000 -1.264492737126616E+002
2.426500050000000E+009 -5.116875732680141E+000 -1.270078287314336E+002
2.426750050000000E+009 -5.275208995282695E+000 -1.259849494605385E+002
2.427000050000000E+009 -5.356686748879408E+000 -1.263453576101457E+002
2.427250050000000E+009 -5.511956517294256E+000 -1.247310968253638E+002
2.427500050000000E+009 -5.502525522799623E+000 -1.269006482841962E+002
2.427750050000000E+009 -5.689656257966908E+000 -1.246812341275397E+002
2.428000050000000E+009 -5.769768119006637E+000 -1.260887278139921E+002
2.428250050000000E+009 -5.872785123027358E+000 -1.247178880927164E+002
2.428500050000000E+009 -6.059768636984726E+000 -1.223087275495435E+002
2.428750050000000E+009 -6.045529455443013E+000 -1.241528879230190E+002
2.429000050000000E+009 -6.241547962196501E+000 -1.212720296957338E+002
2.429250050000000E+009 -6.260808925038138E+000 -1.224347038176294E+002
2.429500050000000E+009 -6.411980741637422E+000 -1.219197899285986E+002
2.429750050000000E+009 -6.525064150289874E+000 -1.212538764602827E+002
2.430000050000000E+009 -6.610691249543488E+000 -1.198291697370561E+002
2.430250050000000E+009 -6.732982796966406E+000 -1.187401243278107E+002
2.430500050000000E+009 -6.785080267058861E+000 -1.179753650097115E+002
2.430750050000000E+009 -6.896389729512324E+000 -1.186987469085981E+002
2.431000050000000E+009 -7.032061757678518E+000 -1.157794643986209E+002
2.431250050000000E+009 -7.058001877397964E+000 -1.143045356476487E+002
2.431500050000000E+009 -7.070604635954705E+000 -1.155854247520851E+002
2.431750050000000E+009 -7.134122722241115E+000 -1.151430759506821E+002
2.432000050000000E+009 -7.232933359989303E+000 -1.128304395220172E+002
2.432250050000000E+009 -7.201132240809961E+000 -1.120157845524319E+002
2.432500050000000E+009 -7.243316353339988E+000 -1.106841428699399E+002
2.432750050000000E+009 -7.327743253107319E+000 -1.094206148011607E+002
2.433000050000000E+009 -7.311974478260826E+000 -1.089235875218525E+002
2.433250050000000E+009 -7.349948033078039E+000 -1.075627402576684E+002
2.433500050000000E+009 -7.359910051777560E+000 -1.060819394808619E+002
2.433750050000000E+009 -7.288908987444657E+000 -1.054295195280938E+002
2.434000050000000E+009 -7.224158158279910E+000 -1.054570868522981E+002
2.434250050000000E+009 -7.307812794349156E+000 -1.034645628663016E+002
2.434500050000000E+009 -7.232613020548245E+000 -1.024418380993589E+002
2.434750050000000E+009 -7.205813461666670E+000 -1.012508819185407E+002
2.435000050000000E+009 -7.131636416628896E+000 -1.009238796896112E+002
2.435250050000000E+009 -7.099395601931839E+000 -1.013806209638882E+002
2.435500050000000E+009 -7.016299548235375E+000 -9.980304779316137E+001
2.435750050000000E+009 -6.982757356721897E+000 -9.747002795488919E+001
2.436000050000000E+009 -6.891639250414923E+000 -9.726089657832166E+001
2.436250050000000E+009 -6.788818768371604E+000 -9.715939872836042E+001
2.436500050000000E+009 -6.754917159864975E+000 -9.657930890487796E+001
2.436750050000000E+009 -6.654982997398425E+000 -9.535756036225028E+001
2.437000050000000E+009 -6.601600287349609E+000 -9.405536703662658E+001
2.437250050000000E+009 -6.519875353772305E+000 -9.186551384835471E+001
2.437500050000000E+009 -6.351567654191460E+000 -9.365301191892735E+001
2.437750050000000E+009 -6.302436099508925E+000 -9.231738838116986E+001
2.438000050000000E+009 -6.174701518044598E+000 -9.200132698008085E+001
2.438250050000000E+009 -6.150450638738363E+000 -9.092170959978934E+001
2.438500050000000E+009 -5.937528165715087E+000 -9.132409612846377E+001
2.438750050000000E+009 -5.927045229515175E+000 -9.014611326912252E+001
2.439000050000000E+009 -5.829047664895091E+000 -8.829053441352437E+001
2.439250050000000E+009 -5.710974090962975E+000 -8.998318176933431E+001
2.439500050000000E+009 -5.572239153284904E+000 -8.915791974963535E+001
2.439750050000000E+009 -5.512597632165376E+000 -8.896336554107910E+001
2.440000050000000E+009 -5.411146960693651E+000 -8.784352151086796E+001
2.440250050000000E+009 -5.293450101211197E+000 -8.806295784791104E+001
2.440500050000000E+009 -5.141443486714806E+000 -8.839765286222917E+001
2.440750050000000E+009 -5.086614347955871E+000 -8.817423836544049E+001
2.441000050000000E+009 -5.014922362535825E+000 -8.889878602719203E+001
2.441250050000000E+009 -4.839575830942137E+000 -8.886243105849844E+001
2.441500050000000E+009 -4.768640545825465E+000 -8.940565299591573E+001
2.441750050000000E+009 -4.748474130347964E+000 -8.760802963719756E+001
2.442000050000000E+009 -4.592115500897632E+000 -8.892390315999788E+001
2.442250050000000E+009 -4.638014104836260E+000 -8.538842141250196E+001
2.442500050000000E+009 -4.472739517177517E+000 -8.711478676434359E+001
2.442750050000000E+009 -4.353441549789974E+000 -8.874848392245517E+001
2.443000050000000E+009 -4.304891037041099E+000 -8.774675112809081E+001
2.443250050000000E+009 -4.307911692327042E+000 -8.592167315447318E+001
2.443500050000000E+009 -4.205737999734478E+000 -8.730394492143412E+001
2.443750050000000E+009 -4.083135166775886E+000 -8.859575638343013E+001
2.444000050000000E+009 -3.974582973223759E+000 -8.867561541037316E+001
2.444250050000000E+009 -4.008910427435370E+000 -8.610187261942016E+001
2.444500050000000E+009 -3.918412084100291E+000 -8.622815243679736E+001
2.444750050000000E+009 -3.848029065928192E+000 -8.775025152495293E+001
2.445000050000000E+009 -3.734868825228324E+000 -8.803522193671027E+001
2.445250050000000E+009 -3.662384963085163E+000 -8.925811888280822E+001
2.445500050000000E+009 -3.625504052548092E+000 -8.760932737520392E+001
2.445750050000000E+009 -3.555738967785544E+000 -8.749096792239581E+001
2.446000050000000E+009 -3.477886037828179E+000 -8.883986002478723E+001
2.446250050000000E+009 -3.389477131476375E+000 -8.996456240312726E+001
2.446500050000000E+009 -3.339278740982349E+000 -9.010800705617052E+001
2.446750050000000E+009 -3.345039970342138E+000 -8.891431093695202E+001
2.447000050000000E+009 -3.246762765745473E+000 -8.840993673981967E+001
2.447250050000000E+009 -3.235160653479861E+000 -8.859738183655433E+001
2.447500050000000E+009 -3.114873089002835E+000 -9.009103230378258E+001
2.447750050000000E+009 -3.060836489115559E+000 -8.996476048794646E+001
2.448000050000000E+009 -3.022370270852580E+000 -8.881337583023716E+001
2.448250050000000E+009 -3.047212647744723E+000 -8.851579817751525E+001
2.448500050000000E+009 -2.878207579481034E+000 -9.012460520019724E+001
2.448750050000000E+009 -2.948109652276893E+000 -8.883928258802725E+001
2.449000050000000E+009 -2.837549492732132E+000 -9.016558963725346E+001
2.449250050000000E+009 -2.836663542890377E+000 -8.947510384990009E+001
2.449500050000000E+009 -2.730636624178070E+000 -9.148307417437607E+001
2.449750050000000E+009 -2.697895783944439E+000 -9.058276477524490E+001
2.450000050000000E+009 -2.653261024140309E+000 -9.106938849880842E+001
2.450250050000000E+009 -2.622753970172485E+000 -9.044873258771509E+001
2.450500050000000E+009 -2.594296157029516E+000 -9.046024921982313E+001
2.450750050000000E+009 -2.573557324007917E+000 -8.985426406627732E+001
2.451000050000000E+009 -2.534829987841100E+000 -9.038908199125012E+001
2.451250050000000E+009 -2.504287827556250E+000 -9.067073880875898E+001
2.451500050000000E+009 -2.473279340418463E+000 -9.097101514423216E+001
2.451750050000000E+009 -2.413256935832908E+000 -9.066969357073594E+001
2.452000050000000E+009 -2.362002762576751E+000 -9.262065359206547E+001
2.452250050000000E+009 -2.293895729112668E+000 -9.336315011106244E+001
2.452500050000000E+009 -2.387940404845065E+000 -9.026025679327390E+001
2.452750050000000E+009 -2.263017831904644E+000 -9.416594733587385E+001
2.453000050000000E+009 -2.259409608820112E+000 -9.174040941581443E+001
2.453250050000000E+009 -2.225042760813686E+000 -9.319119556709084E+001
2.453500050000000E+009 -2.209841607893147E+000 -9.292169981451548E+001
2.453750050000000E+009 -2.188895172984581E+000 -9.321306366734994E+001
2.454000050000000E+009 -2.165955135605172E+000 -9.296903880627100E+001
2.454250050000000E+009 -2.164365430656605E+000 -9.258051133171051E+001
2.454500050000000E+009 -2.105211797845795E+000 -9.329893369127028E+001
2.454750050000000E+009 -2.099734346705708E+000 -9.304188405950052E+001
2.455000050000000E+009 -2.055778676151589E+000 -9.435397844173679E+001
