# Supplementary material for: A Displacement Sensor Based on a Normal Mode Helical Antenna
Source: Sensors (Basel). 2019 Aug 30;19(17):3767. doi: 10.3390/s19173767 (PMC6749469; doi:10.3390/s19173767)
Supplement: Supplementary file 1 [file sensors-19-03767-s001.zip › sensors-571672-sup/original experiment result/1E5.csv]

# Version 1.00
#
freq[Hz] db:Trc7_S22 ang:Trc7_S22
2.405000050000000E+009 -1.433152819651153E+000 -1.164848756549775E+002
2.405250050000000E+009 -1.388813672811368E+000 -1.163977288221697E+002
2.405500050000000E+009 -1.418235591020656E+000 -1.159567427965025E+002
2.405750050000000E+009 -1.437554666832571E+000 -1.159343530242710E+002
2.406000050000000E+009 -1.452924338105070E+000 -1.168689461230383E+002
2.406250050000000E+009 -1.450456914327255E+000 -1.173623183655124E+002
2.406500050000000E+009 -1.471219078207798E+000 -1.171831112529743E+002
2.406750050000000E+009 -1.446164605979824E+000 -1.173233289359691E+002
2.407000050000000E+009 -1.470147068269791E+000 -1.193007467586513E+002
2.407250050000000E+009 -1.508943977900498E+000 -1.176802368141405E+002
2.407500050000000E+009 -1.505030188236226E+000 -1.181792940122249E+002
2.407750050000000E+009 -1.524350122716098E+000 -1.180827174473605E+002
2.408000050000000E+009 -1.523714355425594E+000 -1.178733940479255E+002
2.408250050000000E+009 -1.533843368809948E+000 -1.198199573373359E+002
2.408500050000000E+009 -1.534037583762580E+000 -1.200764540119034E+002
2.408750050000000E+009 -1.564238568921591E+000 -1.170514324459124E+002
2.409000050000000E+009 -1.580643401036779E+000 -1.199103028203188E+002
2.409250050000000E+009 -1.609957877407098E+000 -1.207633215008428E+002
2.409500050000000E+009 -1.591442677256106E+000 -1.192168818041862E+002
2.409750050000000E+009 -1.641281321743132E+000 -1.203196698788280E+002
2.410000050000000E+009 -1.661972958659247E+000 -1.204160726428598E+002
2.410250050000000E+009 -1.664949725764897E+000 -1.206230683699095E+002
2.410500050000000E+009 -1.669829161161501E+000 -1.205636155158478E+002
2.410750050000000E+009 -1.716730711345229E+000 -1.212658072698414E+002
2.411000050000000E+009 -1.726571321255344E+000 -1.211421373473297E+002
2.411250050000000E+009 -1.727209418213449E+000 -1.223287017293031E+002
2.411500050000000E+009 -1.777191861116738E+000 -1.205640872923176E+002
2.411750050000000E+009 -1.784916081741455E+000 -1.218560047180855E+002
2.412000050000000E+009 -1.811855297214484E+000 -1.227290675356120E+002
2.412250050000000E+009 -1.836709339571183E+000 -1.224769905625379E+002
2.412500050000000E+009 -1.847205709818591E+000 -1.233747820779653E+002
2.412750050000000E+009 -1.865086768009266E+000 -1.230525552823067E+002
2.413000050000000E+009 -1.923602527963465E+000 -1.221198369523490E+002
2.413250050000000E+009 -1.925286831338703E+000 -1.244645290631820E+002
2.413500050000000E+009 -1.926203620507478E+000 -1.238356333770738E+002
2.413750050000000E+009 -1.961281894280387E+000 -1.247171582521969E+002
2.414000050000000E+009 -2.042276969999378E+000 -1.229156944125619E+002
2.414250050000000E+009 -2.048229750269846E+000 -1.232768070743861E+002
2.414500050000000E+009 -2.085933672703423E+000 -1.232333123040872E+002
2.414750050000000E+009 -2.123549553135296E+000 -1.234668405681866E+002
2.415000050000000E+009 -2.134900479431796E+000 -1.252045816856190E+002
2.415250050000000E+009 -2.204229702196112E+000 -1.222275411421654E+002
2.415500050000000E+009 -2.164114077395290E+000 -1.254796775809577E+002
2.415750050000000E+009 -2.214452556751663E+000 -1.256510154779591E+002
2.416000050000000E+009 -2.275649392117153E+000 -1.258442980220225E+002
2.416250050000000E+009 -2.340940519982807E+000 -1.239507772124243E+002
2.416500050000000E+009 -2.387028951971564E+000 -1.241981272627453E+002
2.416750050000000E+009 -2.389281989386847E+000 -1.265062873916883E+002
2.417000050000000E+009 -2.429689940773883E+000 -1.258810125007476E+002
2.417250050000000E+009 -2.473594487722968E+000 -1.276586190988618E+002
2.417500050000000E+009 -2.538431353168836E+000 -1.272453930687198E+002
2.417750050000000E+009 -2.545803501247117E+000 -1.264084584718159E+002
2.418000050000000E+009 -2.644526435562590E+000 -1.257299155582581E+002
2.418250050000000E+009 -2.699368883675581E+000 -1.246020618388358E+002
2.418500050000000E+009 -2.734069500587846E+000 -1.276693187657154E+002
2.418750050000000E+009 -2.814777225792566E+000 -1.266226182029478E+002
2.419000050000000E+009 -2.802314942373817E+000 -1.270706703827613E+002
2.419250050000000E+009 -2.917107750462342E+000 -1.261780294493331E+002
2.419500050000000E+009 -2.968611819084194E+000 -1.272492564490062E+002
2.419750050000000E+009 -3.060317891229763E+000 -1.262460122207664E+002
2.420000050000000E+009 -3.070509386848575E+000 -1.265448988925960E+002
2.420250050000000E+009 -3.092248211378314E+000 -1.285620837022486E+002
2.420500050000000E+009 -3.160589869634578E+000 -1.284862755934797E+002
2.420750050000000E+009 -3.258423611237014E+000 -1.274054980241085E+002
2.421000050000000E+009 -3.331271364766502E+000 -1.276903367389765E+002
2.421250050000000E+009 -3.383487339779973E+000 -1.284650703968300E+002
2.421500050000000E+009 -3.463523638883862E+000 -1.281523704952141E+002
2.421750050000000E+009 -3.569773379641928E+000 -1.268509394515365E+002
2.422000050000000E+009 -3.631194562084329E+000 -1.282662071942306E+002
2.422250050000000E+009 -3.669163126363113E+000 -1.297719057306317E+002
2.422500050000000E+009 -3.805746618069049E+000 -1.280760460964164E+002
2.422750050000000E+009 -3.840173482596122E+000 -1.275550007923098E+002
2.423000050000000E+009 -3.905575723889725E+000 -1.287831641037672E+002
2.423250050000000E+009 -4.025765031029305E+000 -1.275098133989956E+002
2.423500050000000E+009 -4.106082622461288E+000 -1.289421868761110E+002
2.423750050000000E+009 -4.227722624394651E+000 -1.273430229832168E+002
2.424000050000000E+009 -4.261455250518540E+000 -1.289726927047853E+002
2.424250050000000E+009 -4.358494938877997E+000 -1.284603623681394E+002
2.424500050000000E+009 -4.490226982540695E+000 -1.289041558593916E+002
2.424750050000000E+009 -4.596116717926098E+000 -1.274188064776377E+002
2.425000050000000E+009 -4.672020915516110E+000 -1.271146256177955E+002
2.425250050000000E+009 -4.771514070505687E+000 -1.271591893733627E+002
2.425500050000000E+009 -4.899431168385533E+000 -1.273630872375473E+002
2.425750050000000E+009 -4.972482267962926E+000 -1.266891730189568E+002
2.426000050000000E+009 -5.068137242195674E+000 -1.272751806785330E+002
2.426250050000000E+009 -5.157009326609027E+000 -1.281723856923115E+002
2.426500050000000E+009 -5.312910880935216E+000 -1.264559995503847E+002
2.426750050000000E+009 -5.449283468159373E+000 -1.264969088351229E+002
2.427000050000000E+009 -5.512949654228500E+000 -1.272070284183383E+002
2.427250050000000E+009 -5.673557918669695E+000 -1.252339088863863E+002
2.427500050000000E+009 -5.731550156220482E+000 -1.253202231296039E+002
2.427750050000000E+009 -5.865957255760008E+000 -1.250997977961518E+002
2.428000050000000E+009 -6.024996523365206E+000 -1.221428004361301E+002
2.428250050000000E+009 -6.037371927815350E+000 -1.236704114226031E+002
2.428500050000000E+009 -6.167185145441993E+000 -1.233958567846264E+002
2.428750050000000E+009 -6.297062039031772E+000 -1.214553183739439E+002
2.429000050000000E+009 -6.359850017340254E+000 -1.211062560272889E+002
2.429250050000000E+009 -6.524990159008681E+000 -1.205766182322042E+002
2.429500050000000E+009 -6.595132074907329E+000 -1.206190388837422E+002
2.429750050000000E+009 -6.683551304894530E+000 -1.189831070636058E+002
2.430000050000000E+009 -6.756173161671468E+000 -1.198333206015337E+002
2.430250050000000E+009 -6.877601230519055E+000 -1.178789887052119E+002
2.430500050000000E+009 -6.903711849472734E+000 -1.172688010631936E+002
2.430750050000000E+009 -6.957610628679555E+000 -1.175128994185394E+002
2.431000050000000E+009 -7.062085858295538E+000 -1.153263518480811E+002
2.431250050000000E+009 -7.197685288582138E+000 -1.143840171771992E+002
2.431500050000000E+009 -7.119994619192658E+000 -1.141596145484589E+002
2.431750050000000E+009 -7.229170306028673E+000 -1.140787403619965E+002
2.432000050000000E+009 -7.356774024810738E+000 -1.105175075498435E+002
2.432250050000000E+009 -7.252602459957945E+000 -1.113326947623280E+002
2.432500050000000E+009 -7.362438063630308E+000 -1.079890049599682E+002
2.432750050000000E+009 -7.305214085385834E+000 -1.086632456819351E+002
2.433000050000000E+009 -7.230328967786292E+000 -1.087805713285577E+002
2.433250050000000E+009 -7.332480509800575E+000 -1.067010144362448E+002
2.433500050000000E+009 -7.421818450600121E+000 -1.051909769785713E+002
2.433750050000000E+009 -7.325723237910652E+000 -1.039590422408108E+002
2.434000050000000E+009 -7.310972419779165E+000 -1.034188945074096E+002
2.434250050000000E+009 -7.259774641269490E+000 -1.016484739330019E+002
2.434500050000000E+009 -7.229086357971246E+000 -9.954408738176697E+001
2.434750050000000E+009 -7.079144593080304E+000 -1.018702046204032E+002
2.435000050000000E+009 -7.138152903811962E+000 -9.959969664216887E+001
2.435250050000000E+009 -7.039362220282783E+000 -9.825105330637433E+001
2.435500050000000E+009 -6.968175924715816E+000 -9.736472369695451E+001
2.435750050000000E+009 -6.878269485881702E+000 -9.693026589116711E+001
2.436000050000000E+009 -6.779788595206757E+000 -9.619736174175958E+001
2.436250050000000E+009 -6.707857596676249E+000 -9.426771651226893E+001
2.436500050000000E+009 -6.617322942083289E+000 -9.436432258524941E+001
2.436750050000000E+009 -6.606987953914712E+000 -9.318091144099398E+001
2.437000050000000E+009 -6.436894840174096E+000 -9.340700720679210E+001
2.437250050000000E+009 -6.380798465985694E+000 -9.180633787395198E+001
2.437500050000000E+009 -6.291202036943534E+000 -9.119100609718585E+001
2.437750050000000E+009 -6.057548885807392E+000 -9.278526839897361E+001
2.438000050000000E+009 -6.058656918113681E+000 -9.052177918982400E+001
2.438250050000000E+009 -5.928693023847612E+000 -9.137330248745094E+001
2.438500050000000E+009 -5.801817529632222E+000 -9.133058682223577E+001
2.438750050000000E+009 -5.738710733562149E+000 -8.997288773524659E+001
2.439000050000000E+009 -5.676419232242404E+000 -8.824896088141828E+001
2.439250050000000E+009 -5.544440144219294E+000 -8.890637216043315E+001
2.439500050000000E+009 -5.404881144931155E+000 -8.944475374753894E+001
2.439750050000000E+009 -5.381583635317373E+000 -8.852171783888960E+001
2.440000050000000E+009 -5.268444203804676E+000 -8.829054017275577E+001
2.440250050000000E+009 -5.115973255313678E+000 -8.969438402963866E+001
2.440500050000000E+009 -5.094889998276018E+000 -8.616894708694805E+001
2.440750050000000E+009 -4.938072534106094E+000 -8.747655893771265E+001
2.441000050000000E+009 -4.877994855696335E+000 -8.692631833851802E+001
2.441250050000000E+009 -4.774616069606350E+000 -8.676281059345706E+001
2.441500050000000E+009 -4.717453905801828E+000 -8.611138016491775E+001
2.441750050000000E+009 -4.551559140487791E+000 -8.840014358255890E+001
2.442000050000000E+009 -4.496813308332190E+000 -8.753759303923248E+001
2.442250050000000E+009 -4.430738434690039E+000 -8.782518724629448E+001
2.442500050000000E+009 -4.313999348235499E+000 -8.818444348947948E+001
2.442750050000000E+009 -4.206631384196161E+000 -8.896367707230110E+001
2.443000050000000E+009 -4.193564354235320E+000 -8.761071484162680E+001
2.443250050000000E+009 -4.135550266064186E+000 -8.670449515314763E+001
2.443500050000000E+009 -4.045049395896572E+000 -8.739385537548897E+001
2.443750050000000E+009 -3.979731285691027E+000 -8.751282561197863E+001
2.444000050000000E+009 -3.879640322396147E+000 -8.871496841759826E+001
2.444250050000000E+009 -3.836242849134924E+000 -8.807292619571574E+001
2.444500050000000E+009 -3.774156831902108E+000 -8.786947103585034E+001
2.444750050000000E+009 -3.678278609230129E+000 -8.843416655712827E+001
2.445000050000000E+009 -3.661487918914378E+000 -8.863430556072325E+001
2.445250050000000E+009 -3.596033492428223E+000 -8.813206777467545E+001
2.445500050000000E+009 -3.512390970895280E+000 -8.947497823107710E+001
2.445750050000000E+009 -3.441287029412324E+000 -8.910860012655260E+001
2.446000050000000E+009 -3.438444166661562E+000 -8.763440449632356E+001
2.446250050000000E+009 -3.286220607449059E+000 -8.956876970616283E+001
2.446500050000000E+009 -3.291981430842793E+000 -8.814526203229453E+001
2.446750050000000E+009 -3.258711185428903E+000 -8.922988176830903E+001
2.447000050000000E+009 -3.169094982974724E+000 -8.885211129656041E+001
2.447250050000000E+009 -3.129996725964602E+000 -8.958065829817134E+001
2.447500050000000E+009 -3.027219598386835E+000 -8.957141555369864E+001
2.447750050000000E+009 -3.023477235226245E+000 -9.071486472887557E+001
2.448000050000000E+009 -2.966812605734776E+000 -9.006916687068878E+001
2.448250050000000E+009 -2.915533689466571E+000 -9.174403767280587E+001
2.448500050000000E+009 -2.867057052495796E+000 -9.001635034676829E+001
2.448750050000000E+009 -2.881658453808252E+000 -8.879585686737902E+001
2.449000050000000E+009 -2.779285282533961E+000 -8.986456575366788E+001
2.449250050000000E+009 -2.820686014957669E+000 -8.942611848803608E+001
2.449500050000000E+009 -2.658502670871529E+000 -9.085459912725266E+001
2.449750050000000E+009 -2.679711382960598E+000 -9.014542724641791E+001
2.450000050000000E+009 -2.651688774835759E+000 -9.019838863322242E+001
2.450250050000000E+009 -2.570763498769527E+000 -9.114016920072353E+001
2.450500050000000E+009 -2.591621616359386E+000 -9.116651864665475E+001
2.450750050000000E+009 -2.467612367553786E+000 -9.199297239480285E+001
2.451000050000000E+009 -2.504188994625249E+000 -9.086946685469646E+001
2.451250050000000E+009 -2.473714649174291E+000 -9.068149173653278E+001
2.451500050000000E+009 -2.397721923387763E+000 -9.182352982939793E+001
2.451750050000000E+009 -2.371370222323956E+000 -9.087098002598262E+001
2.452000050000000E+009 -2.274809777818293E+000 -9.459297415394592E+001
2.452250050000000E+009 -2.329752869681595E+000 -9.178125155665754E+001
2.452500050000000E+009 -2.220802327551044E+000 -9.365365638428079E+001
2.452750050000000E+009 -2.197426441411448E+000 -9.408673720989138E+001
2.453000050000000E+009 -2.235398429695656E+000 -9.231113360803781E+001
2.453250050000000E+009 -2.140602509302552E+000 -9.414998307205536E+001
2.453500050000000E+009 -2.149700107320743E+000 -9.378303235886607E+001
2.453750050000000E+009 -2.184145721467108E+000 -9.241849794849475E+001
2.454000050000000E+009 -2.117633414260028E+000 -9.351248273109287E+001
2.454250050000000E+009 -2.109769231524892E+000 -9.383768459317555E+001
2.454500050000000E+009 -2.086869431672486E+000 -9.411160935994820E+001
2.454750050000000E+009 -2.021452526327708E+000 -9.386232425261042E+001
2.455000050000000E+009 -2.032978160984688E+000 -9.332845523643091E+001
