# Supplementary material for: A Displacement Sensor Based on a Normal Mode Helical Antenna
Source: Sensors (Basel). 2019 Aug 30;19(17):3767. doi: 10.3390/s19173767 (PMC6749469; doi:10.3390/s19173767)
Supplement: Supplementary file 1 [file sensors-19-03767-s001.zip › sensors-571672-sup/original experiment result/1F1.csv]

# Version 1.00
#
freq[Hz] db:Trc7_S22 ang:Trc7_S22
2.405000050000000E+009 -1.496221025834331E+000 -1.167623350893504E+002
2.405250050000000E+009 -1.544012803628733E+000 -1.155896118078531E+002
2.405500050000000E+009 -1.552187354807811E+000 -1.173651206880144E+002
2.405750050000000E+009 -1.544277156905593E+000 -1.184441190857652E+002
2.406000050000000E+009 -1.561962194554567E+000 -1.179386024918020E+002
2.406250050000000E+009 -1.559246392580174E+000 -1.185342161050265E+002
2.406500050000000E+009 -1.612496912571138E+000 -1.206029646823458E+002
2.406750050000000E+009 -1.604657946177774E+000 -1.185760061208562E+002
2.407000050000000E+009 -1.633445890325666E+000 -1.198841262158419E+002
2.407250050000000E+009 -1.659112443519037E+000 -1.198555561820254E+002
2.407500050000000E+009 -1.666517695493210E+000 -1.202907281408299E+002
2.407750050000000E+009 -1.664481976988395E+000 -1.203233625347452E+002
2.408000050000000E+009 -1.702338278026696E+000 -1.206946684548493E+002
2.408250050000000E+009 -1.724630180609836E+000 -1.186931483760978E+002
2.408500050000000E+009 -1.719812602604423E+000 -1.189246655502327E+002
2.408750050000000E+009 -1.736372382215655E+000 -1.198111815777940E+002
2.409000050000000E+009 -1.743182950037203E+000 -1.216539433187805E+002
2.409250050000000E+009 -1.742530782488670E+000 -1.224175945553418E+002
2.409500050000000E+009 -1.772464641994343E+000 -1.214608899544687E+002
2.409750050000000E+009 -1.786574416428799E+000 -1.215288370568933E+002
2.410000050000000E+009 -1.824013678062204E+000 -1.202343533178589E+002
2.410250050000000E+009 -1.809241214984271E+000 -1.215702314264829E+002
2.410500050000000E+009 -1.853436041478301E+000 -1.212563204460159E+002
2.410750050000000E+009 -1.862268233401000E+000 -1.214594225251605E+002
2.411000050000000E+009 -1.893090378656329E+000 -1.226078714605329E+002
2.411250050000000E+009 -1.906604572117259E+000 -1.229637272681907E+002
2.411500050000000E+009 -1.935270406786391E+000 -1.222333928106957E+002
2.411750050000000E+009 -1.976926105256028E+000 -1.226664983140020E+002
2.412000050000000E+009 -2.001365702378609E+000 -1.237164257123548E+002
2.412250050000000E+009 -2.042777862514723E+000 -1.231660675741042E+002
2.412500050000000E+009 -2.065653239302058E+000 -1.220239918795469E+002
2.412750050000000E+009 -2.071678918888210E+000 -1.225090263814600E+002
2.413000050000000E+009 -2.107970239720714E+000 -1.233327925046539E+002
2.413250050000000E+009 -2.135501504060245E+000 -1.236270300289885E+002
2.413500050000000E+009 -2.164987123534374E+000 -1.238066746435727E+002
2.413750050000000E+009 -2.210097753696601E+000 -1.242587659882566E+002
2.414000050000000E+009 -2.194740868809405E+000 -1.238842684777313E+002
2.414250050000000E+009 -2.249110194523535E+000 -1.242816722476286E+002
2.414500050000000E+009 -2.302351998299277E+000 -1.245422250965057E+002
2.414750050000000E+009 -2.301291781913447E+000 -1.259719572371111E+002
2.415000050000000E+009 -2.304915845994223E+000 -1.256207964013621E+002
2.415250050000000E+009 -2.364493891794439E+000 -1.249761658676412E+002
2.415500050000000E+009 -2.395965410547146E+000 -1.257694036973070E+002
2.415750050000000E+009 -2.461525092456311E+000 -1.252119640847510E+002
2.416000050000000E+009 -2.485664067158064E+000 -1.258081293327571E+002
2.416250050000000E+009 -2.550671919132417E+000 -1.254267699835906E+002
2.416500050000000E+009 -2.576371559135872E+000 -1.246650331264205E+002
2.416750050000000E+009 -2.592130336053058E+000 -1.273625948871208E+002
2.417000050000000E+009 -2.630781049273400E+000 -1.270128260839641E+002
2.417250050000000E+009 -2.701786540916074E+000 -1.271037375837295E+002
2.417500050000000E+009 -2.752623485641099E+000 -1.257515230293970E+002
2.417750050000000E+009 -2.795075883747537E+000 -1.272506145280051E+002
2.418000050000000E+009 -2.879184770118718E+000 -1.262485372870164E+002
2.418250050000000E+009 -2.894698658604488E+000 -1.259590433095578E+002
2.418500050000000E+009 -2.929872118910305E+000 -1.261644042338723E+002
2.418750050000000E+009 -2.998927852069127E+000 -1.261711762672833E+002
2.419000050000000E+009 -3.064184530193791E+000 -1.273848368962358E+002
2.419250050000000E+009 -3.107958877506966E+000 -1.264787736909090E+002
2.419500050000000E+009 -3.187191610246995E+000 -1.264218589757842E+002
2.419750050000000E+009 -3.235976089897295E+000 -1.269937929789790E+002
2.420000050000000E+009 -3.312900192758344E+000 -1.254261452520049E+002
2.420250050000000E+009 -3.321575552662461E+000 -1.266861743051079E+002
2.420500050000000E+009 -3.347473081226598E+000 -1.292131883106824E+002
2.420750050000000E+009 -3.445804465516178E+000 -1.280551901223038E+002
2.421000050000000E+009 -3.541690324775485E+000 -1.274500367838851E+002
2.421250050000000E+009 -3.552233409585165E+000 -1.284734128677445E+002
2.421500050000000E+009 -3.629147928454439E+000 -1.267815027522494E+002
2.421750050000000E+009 -3.725863057383813E+000 -1.273673326143835E+002
2.422000050000000E+009 -3.756215369059513E+000 -1.286757077846292E+002
2.422250050000000E+009 -3.826685099055141E+000 -1.282151311076358E+002
2.422500050000000E+009 -3.897560992426511E+000 -1.284397485969485E+002
2.422750050000000E+009 -4.022322862516508E+000 -1.258764275046921E+002
2.423000050000000E+009 -4.053317966803205E+000 -1.279536886169445E+002
2.423250050000000E+009 -4.131710076014717E+000 -1.286808031479681E+002
2.423500050000000E+009 -4.184712065473589E+000 -1.284159770709518E+002
2.423750050000000E+009 -4.340519446713088E+000 -1.264870736278426E+002
2.424000050000000E+009 -4.404881450253837E+000 -1.276327448348176E+002
2.424250050000000E+009 -4.425302086249756E+000 -1.291832844477405E+002
2.424500050000000E+009 -4.534324583361560E+000 -1.280374709722769E+002
2.424750050000000E+009 -4.654798146317122E+000 -1.281435157320754E+002
2.425000050000000E+009 -4.779112018861650E+000 -1.252118393148122E+002
2.425250050000000E+009 -4.781457956674160E+000 -1.288400773049997E+002
2.425500050000000E+009 -4.884257004840649E+000 -1.285396253449922E+002
2.425750050000000E+009 -4.987204123382066E+000 -1.258909185698840E+002
2.426000050000000E+009 -5.096331302193399E+000 -1.264643204704810E+002
2.426250050000000E+009 -5.176873165827254E+000 -1.257347724662394E+002
2.426500050000000E+009 -5.237015070285497E+000 -1.267446880308829E+002
2.426750050000000E+009 -5.346227241494121E+000 -1.258469922212963E+002
2.427000050000000E+009 -5.434415126521291E+000 -1.257721846247197E+002
2.427250050000000E+009 -5.587788367767030E+000 -1.247108335827378E+002
2.427500050000000E+009 -5.598975414216692E+000 -1.255223191922672E+002
2.427750050000000E+009 -5.745584770569116E+000 -1.237604170853372E+002
2.428000050000000E+009 -5.772539099344945E+000 -1.244462862421182E+002
2.428250050000000E+009 -5.963041546709921E+000 -1.229740056791534E+002
2.428500050000000E+009 -6.026865688867920E+000 -1.229793442065558E+002
2.428750050000000E+009 -6.064481148213242E+000 -1.226088152900008E+002
2.429000050000000E+009 -6.165530867671962E+000 -1.217342428541562E+002
2.429250050000000E+009 -6.258953211335800E+000 -1.216249064486929E+002
2.429500050000000E+009 -6.371776804706732E+000 -1.195485524969268E+002
2.429750050000000E+009 -6.403193251703206E+000 -1.202181363461191E+002
2.430000050000000E+009 -6.472749142023439E+000 -1.195838634742906E+002
2.430250050000000E+009 -6.639766097596044E+000 -1.180302107271142E+002
2.430500050000000E+009 -6.676875139939402E+000 -1.173200099731234E+002
2.430750050000000E+009 -6.667196617093302E+000 -1.169921242615670E+002
2.431000050000000E+009 -6.734412592848964E+000 -1.165980329640966E+002
2.431250050000000E+009 -6.818758382019015E+000 -1.163748945749075E+002
2.431500050000000E+009 -6.930884372735080E+000 -1.152038739595788E+002
2.431750050000000E+009 -6.971217197451491E+000 -1.135030266318695E+002
2.432000050000000E+009 -6.958622537255969E+000 -1.132780135169547E+002
2.432250050000000E+009 -6.952797202952317E+000 -1.137593334512010E+002
2.432500050000000E+009 -7.032138977230384E+000 -1.115543897307150E+002
2.432750050000000E+009 -7.020628730689563E+000 -1.124845235122662E+002
2.433000050000000E+009 -7.111422494799251E+000 -1.107047681201219E+002
2.433250050000000E+009 -7.098994531980712E+000 -1.102973031795937E+002
2.433500050000000E+009 -7.125195605652843E+000 -1.084108634433747E+002
2.433750050000000E+009 -7.043591014689859E+000 -1.076046092836143E+002
2.434000050000000E+009 -7.191415627213856E+000 -1.049962977830407E+002
2.434250050000000E+009 -7.193567402162699E+000 -1.044139353904579E+002
2.434500050000000E+009 -7.115313392361813E+000 -1.049360902437152E+002
2.434750050000000E+009 -7.043560524588908E+000 -1.060725057877951E+002
2.435000050000000E+009 -7.017625303595406E+000 -1.032706678201350E+002
2.435250050000000E+009 -6.944007382559803E+000 -1.036963992886875E+002
2.435500050000000E+009 -6.939484743194521E+000 -1.019945239979268E+002
2.435750050000000E+009 -6.862952419503198E+000 -1.023759978561581E+002
2.436000050000000E+009 -6.904615473586746E+000 -1.001980226774238E+002
2.436250050000000E+009 -6.812410965142803E+000 -9.868935674781362E+001
2.436500050000000E+009 -6.746534438420405E+000 -9.880358000552974E+001
2.436750050000000E+009 -6.683456026307300E+000 -9.851388779828446E+001
2.437000050000000E+009 -6.657614272787649E+000 -9.812527724542385E+001
2.437250050000000E+009 -6.627448157740051E+000 -9.560351760142862E+001
2.437500050000000E+009 -6.572781876734886E+000 -9.508808486736599E+001
2.437750050000000E+009 -6.417134182300506E+000 -9.602654321832122E+001
2.438000050000000E+009 -6.431435323352668E+000 -9.391482651174880E+001
2.438250050000000E+009 -6.224017305412082E+000 -9.529393786990113E+001
2.438500050000000E+009 -6.218467894060618E+000 -9.380970251156586E+001
2.438750050000000E+009 -6.116180167494235E+000 -9.396433026650826E+001
2.439000050000000E+009 -6.044230237485070E+000 -9.370465226171099E+001
2.439250050000000E+009 -6.000305722498926E+000 -9.234398512680913E+001
2.439500050000000E+009 -5.835320825043275E+000 -9.295643523026264E+001
2.439750050000000E+009 -5.800418713057844E+000 -9.250080469598076E+001
2.440000050000000E+009 -5.710566343047418E+000 -9.011047159667093E+001
2.440250050000000E+009 -5.637798037858311E+000 -9.151612029483823E+001
2.440500050000000E+009 -5.511659953151587E+000 -9.177262447843934E+001
2.440750050000000E+009 -5.444786710694002E+000 -9.179496819916759E+001
2.441000050000000E+009 -5.305034503362941E+000 -9.061266271465603E+001
2.441250050000000E+009 -5.297375523847366E+000 -8.948567030641888E+001
2.441500050000000E+009 -5.212774501484881E+000 -8.958787962717418E+001
2.441750050000000E+009 -5.080596477589502E+000 -9.093901186100209E+001
2.442000050000000E+009 -5.085697135720401E+000 -8.856863487499074E+001
2.442250050000000E+009 -4.921935246434020E+000 -9.008276303328672E+001
2.442500050000000E+009 -4.894292581852040E+000 -9.019495594980212E+001
2.442750050000000E+009 -4.836648242018564E+000 -8.711417413361674E+001
2.443000050000000E+009 -4.713439226417686E+000 -8.952245019774196E+001
2.443250050000000E+009 -4.670005480514604E+000 -8.839826467153381E+001
2.443500050000000E+009 -4.567522675662859E+000 -8.976755600618938E+001
2.443750050000000E+009 -4.418789536928371E+000 -9.036943529056846E+001
2.444000050000000E+009 -4.478751057169619E+000 -8.832015607407941E+001
2.444250050000000E+009 -4.367632778078824E+000 -8.884949468158445E+001
2.444500050000000E+009 -4.305314341068462E+000 -8.823624465847134E+001
2.444750050000000E+009 -4.248869612686827E+000 -8.863659519361134E+001
2.445000050000000E+009 -4.132654311113059E+000 -8.893538653406283E+001
2.445250050000000E+009 -4.143776164567642E+000 -8.860547121086694E+001
2.445500050000000E+009 -4.024251701042834E+000 -8.909033020676317E+001
2.445750050000000E+009 -3.999356125927218E+000 -8.893406082491907E+001
2.446000050000000E+009 -3.847046002942300E+000 -9.000235183919573E+001
2.446250050000000E+009 -3.902077186014719E+000 -8.803315052016136E+001
2.446500050000000E+009 -3.748382412730238E+000 -9.044770325104008E+001
2.446750050000000E+009 -3.776896234452353E+000 -8.841138854109694E+001
2.447000050000000E+009 -3.768608360794374E+000 -8.749887350999603E+001
2.447250050000000E+009 -3.591995337123691E+000 -8.938724300765226E+001
2.447500050000000E+009 -3.523564591829600E+000 -9.088080656161218E+001
2.447750050000000E+009 -3.484790497644617E+000 -8.921705418361776E+001
2.448000050000000E+009 -3.420341746246329E+000 -9.015318659068389E+001
2.448250050000000E+009 -3.318469100974737E+000 -9.063811225216332E+001
2.448500050000000E+009 -3.286161715151590E+000 -8.997323015663618E+001
2.448750050000000E+009 -3.234091927119983E+000 -9.056849407525290E+001
2.449000050000000E+009 -3.229120383748212E+000 -9.002196221160411E+001
2.449250050000000E+009 -3.157170815407050E+000 -9.038987022482191E+001
2.449500050000000E+009 -3.111246326397861E+000 -9.078598727916685E+001
2.449750050000000E+009 -3.110315263557544E+000 -9.112541567721189E+001
2.450000050000000E+009 -3.037307369492894E+000 -8.870823664141659E+001
2.450250050000000E+009 -2.929797302327018E+000 -9.161809035161896E+001
2.450500050000000E+009 -2.916167005019950E+000 -9.171748929158626E+001
2.450750050000000E+009 -2.903637256953218E+000 -8.993463464739381E+001
2.451000050000000E+009 -2.918510177049154E+000 -8.960020229033572E+001
2.451250050000000E+009 -2.801188170491040E+000 -9.071954458502179E+001
2.451500050000000E+009 -2.726113943724413E+000 -9.235049005317590E+001
2.451750050000000E+009 -2.819678290019162E+000 -8.996521312529745E+001
2.452000050000000E+009 -2.720426346649021E+000 -9.163454939206133E+001
2.452250050000000E+009 -2.644936875295032E+000 -9.299669178930787E+001
2.452500050000000E+009 -2.614439195795174E+000 -9.155390072900937E+001
2.452750050000000E+009 -2.612627546116810E+000 -9.109486593224396E+001
2.453000050000000E+009 -2.544907718039684E+000 -9.306540366210332E+001
2.453250050000000E+009 -2.533508247030574E+000 -9.227204621307537E+001
2.453500050000000E+009 -2.516969014113089E+000 -9.139904876659513E+001
2.453750050000000E+009 -2.461562161090375E+000 -9.295235569700775E+001
2.454000050000000E+009 -2.436046338329239E+000 -9.239145594915408E+001
2.454250050000000E+009 -2.387125321040500E+000 -9.477748519108545E+001
2.454500050000000E+009 -2.403848405801126E+000 -9.330603980969927E+001
2.454750050000000E+009 -2.349424903492448E+000 -9.333673075723660E+001
2.455000050000000E+009 -2.281190154806390E+000 -9.401164964938432E+001
