# Supplementary material for: A Displacement Sensor Based on a Normal Mode Helical Antenna
Source: Sensors (Basel). 2019 Aug 30;19(17):3767. doi: 10.3390/s19173767 (PMC6749469; doi:10.3390/s19173767)
Supplement: Supplementary file 1 [file sensors-19-03767-s001.zip › sensors-571672-sup/original experiment result/1F2.csv]

# Version 1.00
#
freq[Hz] db:Trc7_S22 ang:Trc7_S22
2.405000050000000E+009 -1.556384116147072E+000 -1.180025627586088E+002
2.405250050000000E+009 -1.575869503107530E+000 -1.166552891266482E+002
2.405500050000000E+009 -1.562612334613232E+000 -1.173386156733671E+002
2.405750050000000E+009 -1.600747341809109E+000 -1.175642359801238E+002
2.406000050000000E+009 -1.599328934983017E+000 -1.193431591052292E+002
2.406250050000000E+009 -1.611051594755196E+000 -1.182581928290803E+002
2.406500050000000E+009 -1.621711249581764E+000 -1.178841284785139E+002
2.406750050000000E+009 -1.670262582920995E+000 -1.188259822600951E+002
2.407000050000000E+009 -1.659959735041687E+000 -1.182387345842512E+002
2.407250050000000E+009 -1.667142057204889E+000 -1.183590018795775E+002
2.407500050000000E+009 -1.688720015742111E+000 -1.203869961777858E+002
2.407750050000000E+009 -1.687982346441330E+000 -1.203369517235506E+002
2.408000050000000E+009 -1.724135818098044E+000 -1.187753663395235E+002
2.408250050000000E+009 -1.742243228207338E+000 -1.193644746391691E+002
2.408500050000000E+009 -1.730348527817441E+000 -1.214422463304707E+002
2.408750050000000E+009 -1.781695194991336E+000 -1.189600358731899E+002
2.409000050000000E+009 -1.780529732380199E+000 -1.212036062270936E+002
2.409250050000000E+009 -1.809133373656134E+000 -1.211072593907763E+002
2.409500050000000E+009 -1.824835582868136E+000 -1.202660970761533E+002
2.409750050000000E+009 -1.816537633669093E+000 -1.217165204733363E+002
2.410000050000000E+009 -1.855221459361988E+000 -1.211039168363881E+002
2.410250050000000E+009 -1.858719814575490E+000 -1.218426399592515E+002
2.410500050000000E+009 -1.898662281773298E+000 -1.217163198364050E+002
2.410750050000000E+009 -1.893248669028284E+000 -1.240663285814150E+002
2.411000050000000E+009 -1.891743775546886E+000 -1.226726881139685E+002
2.411250050000000E+009 -1.942750957712178E+000 -1.226675357142411E+002
2.411500050000000E+009 -1.999827574951180E+000 -1.204594181886023E+002
2.411750050000000E+009 -2.009999738369888E+000 -1.215204088931415E+002
2.412000050000000E+009 -2.012068787727261E+000 -1.228687927601189E+002
2.412250050000000E+009 -2.046454175562167E+000 -1.234185529799944E+002
2.412500050000000E+009 -2.054878242490283E+000 -1.228906705659157E+002
2.412750050000000E+009 -2.113781631052684E+000 -1.239009831273750E+002
2.413000050000000E+009 -2.134955878236480E+000 -1.241236029068637E+002
2.413250050000000E+009 -2.167889155007087E+000 -1.226907755543741E+002
2.413500050000000E+009 -2.217096487379922E+000 -1.233481357437191E+002
2.413750050000000E+009 -2.197780529742190E+000 -1.245989725624424E+002
2.414000050000000E+009 -2.214877025185550E+000 -1.244617130923405E+002
2.414250050000000E+009 -2.298059122369968E+000 -1.237876634584037E+002
2.414500050000000E+009 -2.314779870472410E+000 -1.240705975427940E+002
2.414750050000000E+009 -2.307166017802814E+000 -1.257443096086366E+002
2.415000050000000E+009 -2.392276344086962E+000 -1.253483134169728E+002
2.415250050000000E+009 -2.418462657204325E+000 -1.238032650022569E+002
2.415500050000000E+009 -2.422386534762526E+000 -1.268340461846977E+002
2.415750050000000E+009 -2.469763015536689E+000 -1.255877883837100E+002
2.416000050000000E+009 -2.531048246638793E+000 -1.251629653247460E+002
2.416250050000000E+009 -2.561550000692074E+000 -1.252909687429212E+002
2.416500050000000E+009 -2.582218909094123E+000 -1.263224593084308E+002
2.416750050000000E+009 -2.663826597664496E+000 -1.246856431464951E+002
2.417000050000000E+009 -2.666976766738608E+000 -1.271271223773171E+002
2.417250050000000E+009 -2.672784361621476E+000 -1.276388746977992E+002
2.417500050000000E+009 -2.803959527626962E+000 -1.247154556047536E+002
2.417750050000000E+009 -2.819252852070147E+000 -1.266167412783692E+002
2.418000050000000E+009 -2.886374173745532E+000 -1.264123649911504E+002
2.418250050000000E+009 -2.898888194109599E+000 -1.271903936994703E+002
2.418500050000000E+009 -2.959152408979201E+000 -1.257166901458309E+002
2.418750050000000E+009 -3.036637968158908E+000 -1.264433898138676E+002
2.419000050000000E+009 -3.073792423959104E+000 -1.265694924661189E+002
2.419250050000000E+009 -3.148081363372830E+000 -1.281759058400844E+002
2.419500050000000E+009 -3.215948735562058E+000 -1.259304151293149E+002
2.419750050000000E+009 -3.231805264572150E+000 -1.272049538042453E+002
2.420000050000000E+009 -3.282791838819765E+000 -1.275270002497627E+002
2.420250050000000E+009 -3.330358728573633E+000 -1.270851961461227E+002
2.420500050000000E+009 -3.399664017982113E+000 -1.272910402008825E+002
2.420750050000000E+009 -3.477877354215324E+000 -1.262914017430945E+002
2.421000050000000E+009 -3.523635388065633E+000 -1.276808387396335E+002
2.421250050000000E+009 -3.577264430718528E+000 -1.277107267571084E+002
2.421500050000000E+009 -3.666043343976401E+000 -1.270796284200554E+002
2.421750050000000E+009 -3.713487181734961E+000 -1.279083614186177E+002
2.422000050000000E+009 -3.799144938000065E+000 -1.264370773688365E+002
2.422250050000000E+009 -3.869114045527419E+000 -1.264427283903481E+002
2.422500050000000E+009 -3.939322673662263E+000 -1.274030302741869E+002
2.422750050000000E+009 -4.024924692229800E+000 -1.275510889314875E+002
2.423000050000000E+009 -4.102742132672175E+000 -1.277743008641499E+002
2.423250050000000E+009 -4.166309292748000E+000 -1.265793493344658E+002
2.423500050000000E+009 -4.219993404278026E+000 -1.283391996182964E+002
2.423750050000000E+009 -4.298524185638680E+000 -1.280626333676698E+002
2.424000050000000E+009 -4.374974125524289E+000 -1.282417057488242E+002
2.424250050000000E+009 -4.468193473102629E+000 -1.265796356823430E+002
2.424500050000000E+009 -4.552713978800529E+000 -1.269264674855769E+002
2.424750050000000E+009 -4.646169889359450E+000 -1.275667248611357E+002
2.425000050000000E+009 -4.708995060719113E+000 -1.260169112578263E+002
2.425250050000000E+009 -4.759411570676878E+000 -1.279616102522570E+002
2.425500050000000E+009 -4.896063150975348E+000 -1.259077264540173E+002
2.425750050000000E+009 -4.978673175051381E+000 -1.259352528286295E+002
2.426000050000000E+009 -5.084637158531167E+000 -1.252592334123904E+002
2.426250050000000E+009 -5.121081862707000E+000 -1.275616970373451E+002
2.426500050000000E+009 -5.234021257793232E+000 -1.243251047968196E+002
2.426750050000000E+009 -5.305165819148613E+000 -1.251244936565502E+002
2.427000050000000E+009 -5.447988284585579E+000 -1.245982088548768E+002
2.427250050000000E+009 -5.477867408604014E+000 -1.254213675812068E+002
2.427500050000000E+009 -5.624129818747735E+000 -1.230473136845910E+002
2.427750050000000E+009 -5.663216790218555E+000 -1.244620623478986E+002
2.428000050000000E+009 -5.785896049055845E+000 -1.234873630162774E+002
2.428250050000000E+009 -5.840153538767866E+000 -1.232311018524000E+002
2.428500050000000E+009 -5.949803377395216E+000 -1.227593829587230E+002
2.428750050000000E+009 -6.055826482150180E+000 -1.210082776176579E+002
2.429000050000000E+009 -6.111169606208637E+000 -1.210528850310272E+002
2.429250050000000E+009 -6.267913891521894E+000 -1.199799999481037E+002
2.429500050000000E+009 -6.277161518371935E+000 -1.201060384127570E+002
2.429750050000000E+009 -6.340418311043589E+000 -1.212172113381467E+002
2.430000050000000E+009 -6.406285461704650E+000 -1.200485717699288E+002
2.430250050000000E+009 -6.498164738173695E+000 -1.190991366303587E+002
2.430500050000000E+009 -6.583997396260506E+000 -1.173124401642434E+002
2.430750050000000E+009 -6.613794563026861E+000 -1.175320299213018E+002
2.431000050000000E+009 -6.722197459354315E+000 -1.170385514678797E+002
2.431250050000000E+009 -6.720889570388732E+000 -1.166253225046380E+002
2.431500050000000E+009 -6.863842801735839E+000 -1.146359740069057E+002
2.431750050000000E+009 -6.811339720583639E+000 -1.148758461562507E+002
2.432000050000000E+009 -6.919485365796069E+000 -1.124687082404869E+002
2.432250050000000E+009 -6.954706383072400E+000 -1.118691229779648E+002
2.432500050000000E+009 -6.894405135541100E+000 -1.123415451996327E+002
2.432750050000000E+009 -6.960973061190733E+000 -1.115656985821461E+002
2.433000050000000E+009 -6.963547100670277E+000 -1.103180228499055E+002
2.433250050000000E+009 -6.988439628114847E+000 -1.105094989495953E+002
2.433500050000000E+009 -6.982527257361180E+000 -1.097555318007595E+002
2.433750050000000E+009 -7.005895636853085E+000 -1.077855719764269E+002
2.434000050000000E+009 -6.990527697426217E+000 -1.073740309505856E+002
2.434250050000000E+009 -7.005411626124227E+000 -1.078936990065763E+002
2.434500050000000E+009 -7.056867056402581E+000 -1.035887382674628E+002
2.434750050000000E+009 -6.954491977778305E+000 -1.049731456860916E+002
2.435000050000000E+009 -6.940562940639182E+000 -1.056624325200660E+002
2.435250050000000E+009 -6.896528840556581E+000 -1.042568856805048E+002
2.435500050000000E+009 -6.917712959971961E+000 -1.010117912748925E+002
2.435750050000000E+009 -6.905022672138516E+000 -1.005560509108951E+002
2.436000050000000E+009 -6.877913825375988E+000 -1.008121566190237E+002
2.436250050000000E+009 -6.807846483889587E+000 -9.845633872017548E+001
2.436500050000000E+009 -6.779889628699110E+000 -9.809740206544255E+001
2.436750050000000E+009 -6.690954472387212E+000 -9.779732223915771E+001
2.437000050000000E+009 -6.648780040763378E+000 -9.632686715670509E+001
2.437250050000000E+009 -6.493542193042583E+000 -9.702101689002528E+001
2.437500050000000E+009 -6.471122156946803E+000 -9.748298500396869E+001
2.437750050000000E+009 -6.456250445459671E+000 -9.543414432645656E+001
2.438000050000000E+009 -6.322495005829260E+000 -9.638494105429366E+001
2.438250050000000E+009 -6.288186563153070E+000 -9.400896484424862E+001
2.438500050000000E+009 -6.247272139033795E+000 -9.340902623327247E+001
2.438750050000000E+009 -6.077234300380154E+000 -9.488396781230202E+001
2.439000050000000E+009 -5.980338047418309E+000 -9.394166367270240E+001
2.439250050000000E+009 -5.977843301795818E+000 -9.317340423505846E+001
2.439500050000000E+009 -5.867309911480346E+000 -9.280547684211814E+001
2.439750050000000E+009 -5.822927602579616E+000 -9.099125867932064E+001
2.440000050000000E+009 -5.706608181157622E+000 -9.137270398441106E+001
2.440250050000000E+009 -5.671411689875797E+000 -8.990438437019115E+001
2.440500050000000E+009 -5.593532985094329E+000 -9.061936353509928E+001
2.440750050000000E+009 -5.485622605019786E+000 -9.101222036713260E+001
2.441000050000000E+009 -5.431382563095620E+000 -8.921272767128548E+001
2.441250050000000E+009 -5.316446301659147E+000 -8.978559170609579E+001
2.441500050000000E+009 -5.195155960825405E+000 -9.162797808603972E+001
2.441750050000000E+009 -5.130501602112783E+000 -8.943204247882342E+001
2.442000050000000E+009 -5.096612022476150E+000 -8.995885407902176E+001
2.442250050000000E+009 -4.995677372607975E+000 -8.968829739789256E+001
2.442500050000000E+009 -4.995368211052917E+000 -8.847137246060473E+001
2.442750050000000E+009 -4.852742978327030E+000 -8.909771661906171E+001
2.443000050000000E+009 -4.713708108415149E+000 -9.110610113890817E+001
2.443250050000000E+009 -4.720323022648484E+000 -8.811953459902888E+001
2.443500050000000E+009 -4.668882937660159E+000 -8.861860949453519E+001
2.443750050000000E+009 -4.566992705339501E+000 -8.798886567240839E+001
2.444000050000000E+009 -4.488376461472956E+000 -8.927602801208791E+001
2.444250050000000E+009 -4.444214215438479E+000 -8.819081280957185E+001
2.444500050000000E+009 -4.302276847501394E+000 -9.073195227622885E+001
2.444750050000000E+009 -4.299261779499707E+000 -8.819833881054930E+001
2.445000050000000E+009 -4.156442790925000E+000 -9.022804315555543E+001
2.445250050000000E+009 -4.148517587027087E+000 -8.909861376754769E+001
2.445500050000000E+009 -4.068278516870499E+000 -8.938994410097192E+001
2.445750050000000E+009 -3.963521859945410E+000 -9.017758956285378E+001
2.446000050000000E+009 -3.900836903743460E+000 -8.827653491783532E+001
2.446250050000000E+009 -3.870864211761986E+000 -9.012245085640279E+001
2.446500050000000E+009 -3.893597634476786E+000 -8.815168422395223E+001
2.446750050000000E+009 -3.715059291951609E+000 -9.042913876491545E+001
2.447000050000000E+009 -3.739672789660865E+000 -8.804200020942425E+001
2.447250050000000E+009 -3.608384815089765E+000 -9.096524765676719E+001
2.447500050000000E+009 -3.533960686513358E+000 -9.015926695279681E+001
2.447750050000000E+009 -3.495694554604933E+000 -9.063167303330341E+001
2.448000050000000E+009 -3.424631354510538E+000 -9.077414489068343E+001
2.448250050000000E+009 -3.379069088669678E+000 -9.081106615626916E+001
2.448500050000000E+009 -3.407927346072234E+000 -8.939791875758702E+001
2.448750050000000E+009 -3.271524582969489E+000 -9.209980718331485E+001
2.449000050000000E+009 -3.229168753382352E+000 -9.039877769453329E+001
2.449250050000000E+009 -3.215139440338076E+000 -9.019968978433231E+001
2.449500050000000E+009 -3.152102634205563E+000 -8.981314863446940E+001
2.449750050000000E+009 -3.091053625024155E+000 -9.056935829767414E+001
2.450000050000000E+009 -3.095439621957338E+000 -8.940841075496614E+001
2.450250050000000E+009 -2.977798245252809E+000 -9.217093535699443E+001
2.450500050000000E+009 -2.959296226264218E+000 -9.010936583852978E+001
2.450750050000000E+009 -2.940404880524832E+000 -9.129812999652611E+001
2.451000050000000E+009 -2.879623863736670E+000 -9.224665201612302E+001
2.451250050000000E+009 -2.842861929386630E+000 -9.112431498766246E+001
2.451500050000000E+009 -2.788914431395285E+000 -9.248477353888458E+001
2.451750050000000E+009 -2.798596415300985E+000 -9.139461699089245E+001
2.452000050000000E+009 -2.700516637391717E+000 -9.169566682305793E+001
2.452250050000000E+009 -2.706834135317418E+000 -9.159648614940876E+001
2.452500050000000E+009 -2.711708487614132E+000 -9.138290208330506E+001
2.452750050000000E+009 -2.568209381492434E+000 -9.267000108960120E+001
2.453000050000000E+009 -2.598818551473491E+000 -9.196545016696008E+001
2.453250050000000E+009 -2.602570474585900E+000 -9.055020283578877E+001
2.453500050000000E+009 -2.532825001793186E+000 -9.301361246338202E+001
2.453750050000000E+009 -2.484982158637009E+000 -9.218089304285861E+001
2.454000050000000E+009 -2.481381296751025E+000 -9.242051033821032E+001
2.454250050000000E+009 -2.414213206685858E+000 -9.270088834534329E+001
2.454500050000000E+009 -2.385310448290725E+000 -9.310517632914555E+001
2.454750050000000E+009 -2.363443272830835E+000 -9.300491226511335E+001
2.455000050000000E+009 -2.287153186362155E+000 -9.456758609060501E+001
