# Supplementary material for: A Displacement Sensor Based on a Normal Mode Helical Antenna
Source: Sensors (Basel). 2019 Aug 30;19(17):3767. doi: 10.3390/s19173767 (PMC6749469; doi:10.3390/s19173767)
Supplement: Supplementary file 1 [file sensors-19-03767-s001.zip › sensors-571672-sup/original experiment result/1F3.csv]

# Version 1.00
#
freq[Hz] db:Trc7_S22 ang:Trc7_S22
2.405000050000000E+009 -1.563013361438331E+000 -1.181437181929711E+002
2.405250050000000E+009 -1.571665596979211E+000 -1.176522158084996E+002
2.405500050000000E+009 -1.585963865346746E+000 -1.166971458491647E+002
2.405750050000000E+009 -1.606503852310518E+000 -1.175806513770574E+002
2.406000050000000E+009 -1.635252934675572E+000 -1.179336377888978E+002
2.406250050000000E+009 -1.616519489997570E+000 -1.173405856895338E+002
2.406500050000000E+009 -1.662040624094346E+000 -1.182407751726848E+002
2.406750050000000E+009 -1.643304930047405E+000 -1.199423749456256E+002
2.407000050000000E+009 -1.632167894213145E+000 -1.186335517756932E+002
2.407250050000000E+009 -1.668765455080971E+000 -1.184993662116345E+002
2.407500050000000E+009 -1.706627985729484E+000 -1.186086516076327E+002
2.407750050000000E+009 -1.685752558461931E+000 -1.181455541824961E+002
2.408000050000000E+009 -1.745904761778087E+000 -1.201764858645030E+002
2.408250050000000E+009 -1.761942602034575E+000 -1.199958142842315E+002
2.408500050000000E+009 -1.770117238719391E+000 -1.202478432078989E+002
2.408750050000000E+009 -1.763037343388953E+000 -1.222117414931042E+002
2.409000050000000E+009 -1.777496945824223E+000 -1.205714861027537E+002
2.409250050000000E+009 -1.807667592099548E+000 -1.180837193598707E+002
2.409500050000000E+009 -1.827000761982272E+000 -1.207425888480069E+002
2.409750050000000E+009 -1.844647946957667E+000 -1.214320891911140E+002
2.410000050000000E+009 -1.863328812289553E+000 -1.209666111896541E+002
2.410250050000000E+009 -1.896786635565612E+000 -1.208851446638525E+002
2.410500050000000E+009 -1.895210038124745E+000 -1.209838094256336E+002
2.410750050000000E+009 -1.898103441110711E+000 -1.200601329630899E+002
2.411000050000000E+009 -1.939700355236001E+000 -1.213348952882382E+002
2.411250050000000E+009 -1.942337970007365E+000 -1.220055721579169E+002
2.411500050000000E+009 -2.003423757001947E+000 -1.216939423114881E+002
2.411750050000000E+009 -2.014437626187380E+000 -1.228492315968390E+002
2.412000050000000E+009 -2.064325287262045E+000 -1.222673128173584E+002
2.412250050000000E+009 -2.015536919790748E+000 -1.249116753958817E+002
2.412500050000000E+009 -2.071627258809564E+000 -1.234627638030070E+002
2.412750050000000E+009 -2.082883660197607E+000 -1.236138895598495E+002
2.413000050000000E+009 -2.115494134796904E+000 -1.242530491575883E+002
2.413250050000000E+009 -2.182681474860251E+000 -1.222272422949125E+002
2.413500050000000E+009 -2.187765905340106E+000 -1.235245524311405E+002
2.413750050000000E+009 -2.241604052195610E+000 -1.223581348471033E+002
2.414000050000000E+009 -2.239115950225997E+000 -1.240602028796168E+002
2.414250050000000E+009 -2.292605950146966E+000 -1.241099616861735E+002
2.414500050000000E+009 -2.305880314185462E+000 -1.240135583489441E+002
2.414750050000000E+009 -2.340594649633664E+000 -1.245566993715598E+002
2.415000050000000E+009 -2.356923296085419E+000 -1.253430595708818E+002
2.415250050000000E+009 -2.435340701563516E+000 -1.237863916240828E+002
2.415500050000000E+009 -2.508669495959688E+000 -1.232928034746524E+002
2.415750050000000E+009 -2.464177436121472E+000 -1.260072011863974E+002
2.416000050000000E+009 -2.520276112372826E+000 -1.260846139658222E+002
2.416250050000000E+009 -2.564450107192341E+000 -1.260861895150159E+002
2.416500050000000E+009 -2.590646901797867E+000 -1.262254799437596E+002
2.416750050000000E+009 -2.652954772399315E+000 -1.251615758416109E+002
2.417000050000000E+009 -2.689501168985720E+000 -1.257963394993934E+002
2.417250050000000E+009 -2.710372397560709E+000 -1.260195200027489E+002
2.417500050000000E+009 -2.744994335444355E+000 -1.259118591400943E+002
2.417750050000000E+009 -2.800873458286543E+000 -1.261015177780833E+002
2.418000050000000E+009 -2.872322975107570E+000 -1.265596963375147E+002
2.418250050000000E+009 -2.883060553019107E+000 -1.270774483776304E+002
2.418500050000000E+009 -3.018551093708378E+000 -1.245049596934049E+002
2.418750050000000E+009 -3.038294018597598E+000 -1.262378690622184E+002
2.419000050000000E+009 -3.072842881176959E+000 -1.258034105057303E+002
2.419250050000000E+009 -3.129281502176899E+000 -1.261070513141388E+002
2.419500050000000E+009 -3.152775712430674E+000 -1.272648927375177E+002
2.419750050000000E+009 -3.218310337015379E+000 -1.260031023267975E+002
2.420000050000000E+009 -3.247660826928448E+000 -1.264135207347711E+002
2.420250050000000E+009 -3.349255697066277E+000 -1.268428864534247E+002
2.420500050000000E+009 -3.352426892852699E+000 -1.261236773046960E+002
2.420750050000000E+009 -3.402452202117641E+000 -1.286703229715792E+002
2.421000050000000E+009 -3.531089719680045E+000 -1.268246250208308E+002
2.421250050000000E+009 -3.540277319025399E+000 -1.279333573862751E+002
2.421500050000000E+009 -3.632892783488076E+000 -1.271435881026064E+002
2.421750050000000E+009 -3.703231164517652E+000 -1.268132035829416E+002
2.422000050000000E+009 -3.769973459532708E+000 -1.263286852644578E+002
2.422250050000000E+009 -3.833566097372030E+000 -1.263747357180406E+002
2.422500050000000E+009 -3.882799141329984E+000 -1.271923845526872E+002
2.422750050000000E+009 -3.907970418972502E+000 -1.271575758379481E+002
2.423000050000000E+009 -4.052593238538678E+000 -1.260892514786886E+002
2.423250050000000E+009 -4.098565387292465E+000 -1.259431617392940E+002
2.423500050000000E+009 -4.175913774413126E+000 -1.265276882500480E+002
2.423750050000000E+009 -4.240024004507683E+000 -1.260537369967052E+002
2.424000050000000E+009 -4.309181628950605E+000 -1.260843460906541E+002
2.424250050000000E+009 -4.453250586607055E+000 -1.254843307165541E+002
2.424500050000000E+009 -4.442609377838375E+000 -1.270953239570279E+002
2.424750050000000E+009 -4.582303833470117E+000 -1.254743522971784E+002
2.425000050000000E+009 -4.622253651719260E+000 -1.259360450523353E+002
2.425250050000000E+009 -4.754430525743377E+000 -1.254366822402943E+002
2.425500050000000E+009 -4.810563470640389E+000 -1.251117981519415E+002
2.425750050000000E+009 -4.904284913885910E+000 -1.260069369682686E+002
2.426000050000000E+009 -4.961862454325920E+000 -1.257281309179490E+002
2.426250050000000E+009 -4.991664088753500E+000 -1.260143671608992E+002
2.426500050000000E+009 -5.088598629921486E+000 -1.256297454069647E+002
2.426750050000000E+009 -5.231189891457944E+000 -1.236389697309248E+002
2.427000050000000E+009 -5.285278598008057E+000 -1.228010207153858E+002
2.427250050000000E+009 -5.338575717738467E+000 -1.252185515199286E+002
2.427500050000000E+009 -5.453801313161522E+000 -1.240574459371147E+002
2.427750050000000E+009 -5.463347026079795E+000 -1.252326017399234E+002
2.428000050000000E+009 -5.678947003842072E+000 -1.223583081278076E+002
2.428250050000000E+009 -5.744426715325764E+000 -1.227824108502555E+002
2.428500050000000E+009 -5.833377746236008E+000 -1.212272269544422E+002
2.428750050000000E+009 -5.879309603861746E+000 -1.210341442445196E+002
2.429000050000000E+009 -5.996481919876462E+000 -1.204838144621299E+002
2.429250050000000E+009 -6.039520653408607E+000 -1.204625286715295E+002
2.429500050000000E+009 -6.096396996375253E+000 -1.202494404462559E+002
2.429750050000000E+009 -6.196336144875011E+000 -1.186610012928178E+002
2.430000050000000E+009 -6.235855422508563E+000 -1.193846395056214E+002
2.430250050000000E+009 -6.344520147240179E+000 -1.182625362421861E+002
2.430500050000000E+009 -6.440405351168190E+000 -1.170711552875309E+002
2.430750050000000E+009 -6.393056866426016E+000 -1.193836758917604E+002
2.431000050000000E+009 -6.502758126799046E+000 -1.161776882697330E+002
2.431250050000000E+009 -6.598064016486734E+000 -1.144546217199105E+002
2.431500050000000E+009 -6.620003205563909E+000 -1.157853392727538E+002
2.431750050000000E+009 -6.591225026334747E+000 -1.156189402556000E+002
2.432000050000000E+009 -6.669620681730731E+000 -1.150792963554737E+002
2.432250050000000E+009 -6.682117454731650E+000 -1.130152956001436E+002
2.432500050000000E+009 -6.760442049280625E+000 -1.117637093631261E+002
2.432750050000000E+009 -6.789302465938676E+000 -1.119068010340730E+002
2.433000050000000E+009 -6.808657411445170E+000 -1.124224339670265E+002
2.433250050000000E+009 -6.930439150232926E+000 -1.097289117217582E+002
2.433500050000000E+009 -6.814254490112247E+000 -1.105458546635328E+002
2.433750050000000E+009 -6.815718648548682E+000 -1.085359174424502E+002
2.434000050000000E+009 -6.851701292927435E+000 -1.093950834190039E+002
2.434250050000000E+009 -6.844636657707832E+000 -1.064866767906973E+002
2.434500050000000E+009 -6.859847746763467E+000 -1.055359834205825E+002
2.434750050000000E+009 -6.785624426678876E+000 -1.062874745165782E+002
2.435000050000000E+009 -6.771787618429121E+000 -1.052677345431875E+002
2.435250050000000E+009 -6.752808949572972E+000 -1.041853332144155E+002
2.435500050000000E+009 -6.739819355630277E+000 -1.037258329544779E+002
2.435750050000000E+009 -6.729817407833590E+000 -1.018315331815032E+002
2.436000050000000E+009 -6.641061432614833E+000 -1.030473830819945E+002
2.436250050000000E+009 -6.663795450000401E+000 -1.012236032894867E+002
2.436500050000000E+009 -6.613359070038557E+000 -9.940394198583896E+001
2.436750050000000E+009 -6.532862039047440E+000 -9.959728935381398E+001
2.437000050000000E+009 -6.523721119254988E+000 -9.860120047247369E+001
2.437250050000000E+009 -6.543103560514497E+000 -9.642509165760862E+001
2.437500050000000E+009 -6.455673878408317E+000 -9.658819842933586E+001
2.437750050000000E+009 -6.345192531380202E+000 -9.641577622969676E+001
2.438000050000000E+009 -6.226774724236458E+000 -9.789023739119931E+001
2.438250050000000E+009 -6.218085490571057E+000 -9.607305503884389E+001
2.438500050000000E+009 -6.231419752846406E+000 -9.476510248605159E+001
2.438750050000000E+009 -6.085783579119770E+000 -9.642785196891653E+001
2.439000050000000E+009 -5.995774194602334E+000 -9.441784257326616E+001
2.439250050000000E+009 -5.933012668336950E+000 -9.414303516222914E+001
2.439500050000000E+009 -5.855536334853856E+000 -9.416778410005024E+001
2.439750050000000E+009 -5.777710331963987E+000 -9.372301523029859E+001
2.440000050000000E+009 -5.761589442619997E+000 -9.246451584630228E+001
2.440250050000000E+009 -5.669623703674010E+000 -9.185892564543282E+001
2.440500050000000E+009 -5.582501812102855E+000 -9.213374786465225E+001
2.440750050000000E+009 -5.454696381316168E+000 -9.264034580561413E+001
2.441000050000000E+009 -5.376055469430765E+000 -9.201885790749199E+001
2.441250050000000E+009 -5.378771649012973E+000 -9.194958549297246E+001
2.441500050000000E+009 -5.341746604895948E+000 -9.005728507647953E+001
2.441750050000000E+009 -5.262618741072296E+000 -8.915246527507792E+001
2.442000050000000E+009 -5.071648677104680E+000 -9.166489637805593E+001
2.442250050000000E+009 -5.039279579571646E+000 -9.023437976849928E+001
2.442500050000000E+009 -4.930294010331413E+000 -9.196369897638890E+001
2.442750050000000E+009 -4.894878887182201E+000 -9.055553226533159E+001
2.443000050000000E+009 -4.791171927451789E+000 -9.006852971277314E+001
2.443250050000000E+009 -4.717084290601454E+000 -9.011438840012687E+001
2.443500050000000E+009 -4.680772045938424E+000 -8.953588220793793E+001
2.443750050000000E+009 -4.558764005831309E+000 -9.107936035307104E+001
2.444000050000000E+009 -4.533180665338960E+000 -9.009485236248455E+001
2.444250050000000E+009 -4.428886554497669E+000 -9.050143346409024E+001
2.444500050000000E+009 -4.376363978464218E+000 -8.980848936992609E+001
2.444750050000000E+009 -4.297973816080510E+000 -9.099277025479140E+001
2.445000050000000E+009 -4.239844402992405E+000 -9.085891679019709E+001
2.445250050000000E+009 -4.235539604458924E+000 -8.922515854216735E+001
2.445500050000000E+009 -4.137891739356585E+000 -8.928460272871368E+001
2.445750050000000E+009 -4.023084508728326E+000 -9.050926472213979E+001
2.446000050000000E+009 -3.984566769976751E+000 -8.992427361747912E+001
2.446250050000000E+009 -3.888242432631619E+000 -9.136950065011499E+001
2.446500050000000E+009 -3.879982511432922E+000 -8.867057394146336E+001
2.446750050000000E+009 -3.795193567541591E+000 -9.009989356162865E+001
2.447000050000000E+009 -3.764893322823473E+000 -8.917065622524315E+001
2.447250050000000E+009 -3.718577764450826E+000 -9.010512138751660E+001
2.447500050000000E+009 -3.602646712376754E+000 -9.021612513686253E+001
2.447750050000000E+009 -3.625156190896450E+000 -9.026204548165140E+001
2.448000050000000E+009 -3.463437957334140E+000 -9.143010960244385E+001
2.448250050000000E+009 -3.502142680789779E+000 -8.947778260807878E+001
2.448500050000000E+009 -3.399580693791378E+000 -9.110829318727461E+001
2.448750050000000E+009 -3.418398455143598E+000 -9.127515909782993E+001
2.449000050000000E+009 -3.307236932518741E+000 -9.139635671792384E+001
2.449250050000000E+009 -3.232894670870946E+000 -9.176330014505487E+001
2.449500050000000E+009 -3.247038040787356E+000 -9.027741474368091E+001
2.449750050000000E+009 -3.149398605694199E+000 -9.127330388362690E+001
2.450000050000000E+009 -3.139475487913007E+000 -8.914735048551867E+001
2.450250050000000E+009 -3.080110098767947E+000 -9.141412311251004E+001
2.450500050000000E+009 -3.063255253952810E+000 -9.092820196453663E+001
2.450750050000000E+009 -3.022594916530641E+000 -9.021083662515832E+001
2.451000050000000E+009 -2.935683652328370E+000 -9.232710313876450E+001
2.451250050000000E+009 -2.911944684867702E+000 -9.190742920508730E+001
2.451500050000000E+009 -2.854113255155305E+000 -9.142141663145603E+001
2.451750050000000E+009 -2.879310469930268E+000 -9.049954389983053E+001
2.452000050000000E+009 -2.768776552313666E+000 -9.201871105059686E+001
2.452250050000000E+009 -2.720861954161335E+000 -9.280893132052022E+001
2.452500050000000E+009 -2.776167885988909E+000 -9.061019816713932E+001
2.452750050000000E+009 -2.709344309555053E+000 -9.104050224223438E+001
2.453000050000000E+009 -2.608881306862790E+000 -9.299640978118453E+001
2.453250050000000E+009 -2.575779674302167E+000 -9.378018625872512E+001
2.453500050000000E+009 -2.571227330520246E+000 -9.417364109904206E+001
2.453750050000000E+009 -2.534267753880579E+000 -9.276590560083673E+001
2.454000050000000E+009 -2.555685254468791E+000 -9.284288282754443E+001
2.454250050000000E+009 -2.503457215941949E+000 -9.234920264031018E+001
2.454500050000000E+009 -2.446274467161765E+000 -9.346411448267668E+001
2.454750050000000E+009 -2.409648573159651E+000 -9.441177803294980E+001
2.455000050000000E+009 -2.401797476236533E+000 -9.305309732680826E+001
