# Supplementary material for: A Displacement Sensor Based on a Normal Mode Helical Antenna
Source: Sensors (Basel). 2019 Aug 30;19(17):3767. doi: 10.3390/s19173767 (PMC6749469; doi:10.3390/s19173767)
Supplement: Supplementary file 1 [file sensors-19-03767-s001.zip › sensors-571672-sup/original experiment result/1F4.csv]

# Version 1.00
#
freq[Hz] db:Trc7_S22 ang:Trc7_S22
2.405000050000000E+009 -1.572346249580316E+000 -1.180566513494585E+002
2.405250050000000E+009 -1.563911171435465E+000 -1.180418609191656E+002
2.405500050000000E+009 -1.591082031084368E+000 -1.187927525185370E+002
2.405750050000000E+009 -1.580904339980832E+000 -1.178421212254278E+002
2.406000050000000E+009 -1.589904004767941E+000 -1.189453686285918E+002
2.406250050000000E+009 -1.629393959873498E+000 -1.184465194542200E+002
2.406500050000000E+009 -1.667638197052886E+000 -1.198897459776439E+002
2.406750050000000E+009 -1.661390784782877E+000 -1.196805696511557E+002
2.407000050000000E+009 -1.675528767469442E+000 -1.202574942934901E+002
2.407250050000000E+009 -1.666643517389032E+000 -1.191676967222122E+002
2.407500050000000E+009 -1.728678541006795E+000 -1.200220901019126E+002
2.407750050000000E+009 -1.713166866884235E+000 -1.199399067729588E+002
2.408000050000000E+009 -1.729290175606094E+000 -1.213125224858424E+002
2.408250050000000E+009 -1.723057533255410E+000 -1.208432959033523E+002
2.408500050000000E+009 -1.736710841191378E+000 -1.197992563808635E+002
2.408750050000000E+009 -1.761375246193956E+000 -1.213682996021812E+002
2.409000050000000E+009 -1.797777230885801E+000 -1.210405593941506E+002
2.409250050000000E+009 -1.792157068787541E+000 -1.186064340789735E+002
2.409500050000000E+009 -1.814449177725032E+000 -1.212049445739382E+002
2.409750050000000E+009 -1.835263086385191E+000 -1.202214031316964E+002
2.410000050000000E+009 -1.847986103713414E+000 -1.220293873119178E+002
2.410250050000000E+009 -1.865504843473068E+000 -1.227888634738065E+002
2.410500050000000E+009 -1.892093769820936E+000 -1.224038183839687E+002
2.410750050000000E+009 -1.910878252099610E+000 -1.219417206655605E+002
2.411000050000000E+009 -1.944119745047671E+000 -1.228369682424288E+002
2.411250050000000E+009 -1.939180665754026E+000 -1.221533420304178E+002
2.411500050000000E+009 -1.966964818008458E+000 -1.230869947157250E+002
2.411750050000000E+009 -1.990989277070192E+000 -1.237447902785461E+002
2.412000050000000E+009 -2.035165069201379E+000 -1.223386173038636E+002
2.412250050000000E+009 -2.027618060703348E+000 -1.229502395981333E+002
2.412500050000000E+009 -2.055763469776696E+000 -1.225089569111710E+002
2.412750050000000E+009 -2.097168400309000E+000 -1.227420904657121E+002
2.413000050000000E+009 -2.110597768264089E+000 -1.242935516208636E+002
2.413250050000000E+009 -2.169428223792862E+000 -1.234357961117838E+002
2.413500050000000E+009 -2.200440345168745E+000 -1.233023479271825E+002
2.413750050000000E+009 -2.241348390600108E+000 -1.239789580249078E+002
2.414000050000000E+009 -2.258592492476541E+000 -1.235908773042093E+002
2.414250050000000E+009 -2.294428004563319E+000 -1.235353521633073E+002
2.414500050000000E+009 -2.282306971726362E+000 -1.245282356721522E+002
2.414750050000000E+009 -2.347983509717634E+000 -1.249465728314978E+002
2.415000050000000E+009 -2.367421110149100E+000 -1.264674173282582E+002
2.415250050000000E+009 -2.425799678786898E+000 -1.250110966618959E+002
2.415500050000000E+009 -2.457750809703785E+000 -1.252403922257560E+002
2.415750050000000E+009 -2.494088030505990E+000 -1.239215076652308E+002
2.416000050000000E+009 -2.489544495684343E+000 -1.264312759084889E+002
2.416250050000000E+009 -2.540460669612485E+000 -1.259058333639418E+002
2.416500050000000E+009 -2.598785886035691E+000 -1.254509742880556E+002
2.416750050000000E+009 -2.623229395615208E+000 -1.270609872914993E+002
2.417000050000000E+009 -2.721083767452625E+000 -1.247759466593317E+002
2.417250050000000E+009 -2.726841507901346E+000 -1.260621900258523E+002
2.417500050000000E+009 -2.770643806934452E+000 -1.253456288585421E+002
2.417750050000000E+009 -2.787107485363260E+000 -1.277427703587673E+002
2.418000050000000E+009 -2.892822718568319E+000 -1.250818725937075E+002
2.418250050000000E+009 -2.880362474004488E+000 -1.273870229757090E+002
2.418500050000000E+009 -2.962223206750154E+000 -1.255053601563824E+002
2.418750050000000E+009 -2.977055126467836E+000 -1.269488616801810E+002
2.419000050000000E+009 -3.048268134528800E+000 -1.264204762818366E+002
2.419250050000000E+009 -3.113865750278080E+000 -1.274876305232397E+002
2.419500050000000E+009 -3.159904426984371E+000 -1.270528817110007E+002
2.419750050000000E+009 -3.236272328670816E+000 -1.256747475798010E+002
2.420000050000000E+009 -3.273987786708322E+000 -1.266692990253098E+002
2.420250050000000E+009 -3.337341294212888E+000 -1.269206587322397E+002
2.420500050000000E+009 -3.354614363080400E+000 -1.283113535658783E+002
2.420750050000000E+009 -3.454267363077300E+000 -1.274040603760711E+002
2.421000050000000E+009 -3.526804932082147E+000 -1.266027473410697E+002
2.421250050000000E+009 -3.590235833933910E+000 -1.278102366879169E+002
2.421500050000000E+009 -3.642722402790842E+000 -1.273895683391569E+002
2.421750050000000E+009 -3.783101093478754E+000 -1.266972457696762E+002
2.422000050000000E+009 -3.784394301200800E+000 -1.269785882994971E+002
2.422250050000000E+009 -3.878447904003239E+000 -1.261447157878308E+002
2.422500050000000E+009 -3.930594050804758E+000 -1.274523107512201E+002
2.422750050000000E+009 -4.009608381202600E+000 -1.269427577662770E+002
2.423000050000000E+009 -4.048561375648144E+000 -1.274828109353698E+002
2.423250050000000E+009 -4.158297132788491E+000 -1.269318297960457E+002
2.423500050000000E+009 -4.217411371558669E+000 -1.272134176423087E+002
2.423750050000000E+009 -4.293132254263573E+000 -1.270923560586164E+002
2.424000050000000E+009 -4.392428864507888E+000 -1.268963130416189E+002
2.424250050000000E+009 -4.417929380965439E+000 -1.277323509226563E+002
2.424500050000000E+009 -4.537181512488269E+000 -1.271083128697808E+002
2.424750050000000E+009 -4.559126030772228E+000 -1.272820384809577E+002
2.425000050000000E+009 -4.677155520748020E+000 -1.282476429221109E+002
2.425250050000000E+009 -4.801589657647344E+000 -1.261699307016664E+002
2.425500050000000E+009 -4.887022370054913E+000 -1.267287288507413E+002
2.425750050000000E+009 -4.919013983091669E+000 -1.269177437730856E+002
2.426000050000000E+009 -5.009638642976368E+000 -1.269962100620366E+002
2.426250050000000E+009 -5.084445549772937E+000 -1.266785863113844E+002
2.426500050000000E+009 -5.221414857579644E+000 -1.257104016670628E+002
2.426750050000000E+009 -5.278567859227288E+000 -1.254958420798515E+002
2.427000050000000E+009 -5.434716790570096E+000 -1.239307287636309E+002
2.427250050000000E+009 -5.494029076289399E+000 -1.236563799491769E+002
2.427500050000000E+009 -5.553741854959023E+000 -1.245446216205744E+002
2.427750050000000E+009 -5.686665799936939E+000 -1.227540258382812E+002
2.428000050000000E+009 -5.753672075418984E+000 -1.238492390797666E+002
2.428250050000000E+009 -5.866013129252037E+000 -1.235167814369410E+002
2.428500050000000E+009 -5.926184963723881E+000 -1.214034061508653E+002
2.428750050000000E+009 -6.035379950545755E+000 -1.211618706297935E+002
2.429000050000000E+009 -6.141819378164438E+000 -1.196846776796790E+002
2.429250050000000E+009 -6.137110051174417E+000 -1.211806676771921E+002
2.429500050000000E+009 -6.274710569978481E+000 -1.199776877602485E+002
2.429750050000000E+009 -6.247628091087163E+000 -1.203780375622645E+002
2.430000050000000E+009 -6.333197838695470E+000 -1.205926292965186E+002
2.430250050000000E+009 -6.466082076433380E+000 -1.177802409636696E+002
2.430500050000000E+009 -6.578344386776541E+000 -1.175540784600285E+002
2.430750050000000E+009 -6.584351613849543E+000 -1.168808020162332E+002
2.431000050000000E+009 -6.690770183504995E+000 -1.162303596078807E+002
2.431250050000000E+009 -6.731576797462056E+000 -1.160819792100161E+002
2.431500050000000E+009 -6.824614039663391E+000 -1.143430682364477E+002
2.431750050000000E+009 -6.875063868929204E+000 -1.143881690384388E+002
2.432000050000000E+009 -6.842758374375275E+000 -1.135272907102207E+002
2.432250050000000E+009 -6.890112590712740E+000 -1.133660803826311E+002
2.432500050000000E+009 -6.858731426442191E+000 -1.124232518619045E+002
2.432750050000000E+009 -6.966385293861686E+000 -1.121127783381265E+002
2.433000050000000E+009 -6.991438667434443E+000 -1.098888796032049E+002
2.433250050000000E+009 -7.044950608673931E+000 -1.091385416929246E+002
2.433500050000000E+009 -7.067847135059896E+000 -1.090901829052098E+002
2.433750050000000E+009 -7.108041341225187E+000 -1.069619084594761E+002
2.434000050000000E+009 -7.050080420296552E+000 -1.065314308069320E+002
2.434250050000000E+009 -7.010924005824579E+000 -1.067289533314378E+002
2.434500050000000E+009 -6.971978024529415E+000 -1.061306288164229E+002
2.434750050000000E+009 -6.999650475966792E+000 -1.047279310765200E+002
2.435000050000000E+009 -6.978041412744952E+000 -1.043514615268051E+002
2.435250050000000E+009 -6.962357415514658E+000 -1.030038806504083E+002
2.435500050000000E+009 -6.892909214814351E+000 -1.030686616231375E+002
2.435750050000000E+009 -6.883942804030975E+000 -1.023764485760952E+002
2.436000050000000E+009 -6.888793634937802E+000 -1.000999644434126E+002
2.436250050000000E+009 -6.819152023688567E+000 -1.004645450195488E+002
2.436500050000000E+009 -6.745515238032645E+000 -9.977310619711278E+001
2.436750050000000E+009 -6.703910150551375E+000 -9.913819693557102E+001
2.437000050000000E+009 -6.669810967308574E+000 -9.844905099917330E+001
2.437250050000000E+009 -6.547579154691964E+000 -9.856823883848013E+001
2.437500050000000E+009 -6.552589715291830E+000 -9.563575603964776E+001
2.437750050000000E+009 -6.448391446784116E+000 -9.687216677433304E+001
2.438000050000000E+009 -6.361611844404772E+000 -9.624146911402131E+001
2.438250050000000E+009 -6.370454020854322E+000 -9.416971361619665E+001
2.438500050000000E+009 -6.202895251292900E+000 -9.411611092694112E+001
2.438750050000000E+009 -6.141012981968830E+000 -9.567666898469791E+001
2.439000050000000E+009 -6.074240018508934E+000 -9.427149976003527E+001
2.439250050000000E+009 -5.979668443849326E+000 -9.260989505645061E+001
2.439500050000000E+009 -5.871044506392695E+000 -9.425465571046613E+001
2.439750050000000E+009 -5.838921483953914E+000 -9.363408791388527E+001
2.440000050000000E+009 -5.786494007139899E+000 -9.119917517090941E+001
2.440250050000000E+009 -5.690168303123731E+000 -9.121983569231223E+001
2.440500050000000E+009 -5.542213040418132E+000 -9.202762878516992E+001
2.440750050000000E+009 -5.499195688167477E+000 -9.200525180072908E+001
2.441000050000000E+009 -5.333994748184487E+000 -9.235088165065571E+001
2.441250050000000E+009 -5.300559826549178E+000 -9.149307021762186E+001
2.441500050000000E+009 -5.232312805694857E+000 -9.050155312209856E+001
2.441750050000000E+009 -5.139340379558262E+000 -9.052306657507157E+001
2.442000050000000E+009 -5.057209531113613E+000 -9.092456207862857E+001
2.442250050000000E+009 -5.008870610693748E+000 -8.948259055180229E+001
2.442500050000000E+009 -4.935183271201118E+000 -9.045772951696914E+001
2.442750050000000E+009 -4.851018959791780E+000 -9.024462772656820E+001
2.443000050000000E+009 -4.803369058071461E+000 -8.876276049545812E+001
2.443250050000000E+009 -4.718702263739113E+000 -9.003791582343096E+001
2.443500050000000E+009 -4.646703529165722E+000 -8.952121343725669E+001
2.443750050000000E+009 -4.663107115997620E+000 -8.683481261707759E+001
2.444000050000000E+009 -4.501980919235398E+000 -8.899224879887852E+001
2.444250050000000E+009 -4.473554913887012E+000 -8.811934276789609E+001
2.444500050000000E+009 -4.315543110597335E+000 -8.919654398339995E+001
2.444750050000000E+009 -4.300767023686012E+000 -8.875651559542501E+001
2.445000050000000E+009 -4.188233267933805E+000 -8.947908833619364E+001
2.445250050000000E+009 -4.170555354688865E+000 -8.936284529533850E+001
2.445500050000000E+009 -4.119398003859473E+000 -8.887882783534727E+001
2.445750050000000E+009 -3.977129420791204E+000 -9.010458230509180E+001
2.446000050000000E+009 -3.996947632520755E+000 -8.870102009590663E+001
2.446250050000000E+009 -3.895071747114282E+000 -8.864613272206671E+001
2.446500050000000E+009 -3.852973371805819E+000 -8.972559964919141E+001
2.446750050000000E+009 -3.770299705729840E+000 -8.839224781339956E+001
2.447000050000000E+009 -3.691669065630614E+000 -8.987556407729019E+001
2.447250050000000E+009 -3.576486174431884E+000 -9.055334773601857E+001
2.447500050000000E+009 -3.608171062888506E+000 -8.977435404280833E+001
2.447750050000000E+009 -3.509290315718995E+000 -8.965928587097791E+001
2.448000050000000E+009 -3.385744767179566E+000 -9.174603259950729E+001
2.448250050000000E+009 -3.378312809704170E+000 -9.059277358299141E+001
2.448500050000000E+009 -3.373655035002300E+000 -8.944070879901649E+001
2.448750050000000E+009 -3.296107471099832E+000 -9.004305860301585E+001
2.449000050000000E+009 -3.260859869764762E+000 -8.972853622179143E+001
2.449250050000000E+009 -3.220074358609454E+000 -8.971968629301169E+001
2.449500050000000E+009 -3.171026590804591E+000 -8.992695303025391E+001
2.449750050000000E+009 -3.118701237777841E+000 -9.042777284977125E+001
2.450000050000000E+009 -3.044144244275213E+000 -9.087581243706210E+001
2.450250050000000E+009 -3.022125095885649E+000 -9.137770051610060E+001
2.450500050000000E+009 -3.024159743704516E+000 -8.908940073787349E+001
2.450750050000000E+009 -2.970002757584312E+000 -9.086870156930239E+001
2.451000050000000E+009 -2.922093536582692E+000 -8.977841342371748E+001
2.451250050000000E+009 -2.861342436287929E+000 -9.220619746846512E+001
2.451500050000000E+009 -2.834356033526028E+000 -8.978991394953805E+001
2.451750050000000E+009 -2.784010039431714E+000 -9.128819456453525E+001
2.452000050000000E+009 -2.725564215093141E+000 -9.199711244859773E+001
2.452250050000000E+009 -2.705303670956565E+000 -9.216847542714581E+001
2.452500050000000E+009 -2.638269721197707E+000 -9.135852842058118E+001
2.452750050000000E+009 -2.615740777521883E+000 -9.193939955137901E+001
2.453000050000000E+009 -2.622786980647763E+000 -9.186089406440519E+001
2.453250050000000E+009 -2.536297239519056E+000 -9.336150134914789E+001
2.453500050000000E+009 -2.536431708863384E+000 -9.150640229033280E+001
2.453750050000000E+009 -2.478856098750442E+000 -9.273596431842672E+001
2.454000050000000E+009 -2.469769228370403E+000 -9.369208957928322E+001
2.454250050000000E+009 -2.402337034416523E+000 -9.343393732279412E+001
2.454500050000000E+009 -2.355204693718414E+000 -9.447569528585208E+001
2.454750050000000E+009 -2.411040072197298E+000 -9.267138620921942E+001
2.455000050000000E+009 -2.387443832931115E+000 -9.309898359285353E+001
