# Supplementary material for: A Displacement Sensor Based on a Normal Mode Helical Antenna
Source: Sensors (Basel). 2019 Aug 30;19(17):3767. doi: 10.3390/s19173767 (PMC6749469; doi:10.3390/s19173767)
Supplement: Supplementary file 1 [file sensors-19-03767-s001.zip › sensors-571672-sup/original experiment result/1F5.csv]

# Version 1.00
#
freq[Hz] db:Trc7_S22 ang:Trc7_S22
2.405000050000000E+009 -1.563278472847256E+000 -1.180125705548684E+002
2.405250050000000E+009 -1.573644680976696E+000 -1.188348549418611E+002
2.405500050000000E+009 -1.587196192112286E+000 -1.187005717734768E+002
2.405750050000000E+009 -1.581775751580796E+000 -1.190517171355255E+002
2.406000050000000E+009 -1.594743880187931E+000 -1.193629481347708E+002
2.406250050000000E+009 -1.619966601379801E+000 -1.177727603743880E+002
2.406500050000000E+009 -1.615501358243437E+000 -1.175227194018104E+002
2.406750050000000E+009 -1.620031147685385E+000 -1.194405040482402E+002
2.407000050000000E+009 -1.640785143745962E+000 -1.185835068056985E+002
2.407250050000000E+009 -1.668175125897886E+000 -1.200332713278402E+002
2.407500050000000E+009 -1.686416140821830E+000 -1.206986774046615E+002
2.407750050000000E+009 -1.686924960282590E+000 -1.206643011283625E+002
2.408000050000000E+009 -1.702344846327664E+000 -1.206095011595415E+002
2.408250050000000E+009 -1.700817387092159E+000 -1.209783092666209E+002
2.408500050000000E+009 -1.755695241952039E+000 -1.189481399770214E+002
2.408750050000000E+009 -1.781078003613515E+000 -1.192412249260490E+002
2.409000050000000E+009 -1.776254709052936E+000 -1.196651545670972E+002
2.409250050000000E+009 -1.801175458689987E+000 -1.222527892872978E+002
2.409500050000000E+009 -1.819327689127751E+000 -1.210139186507083E+002
2.409750050000000E+009 -1.823721869636493E+000 -1.212816632209334E+002
2.410000050000000E+009 -1.850515306075740E+000 -1.193899686809654E+002
2.410250050000000E+009 -1.838910737452695E+000 -1.215621184474292E+002
2.410500050000000E+009 -1.879406796241264E+000 -1.222775304680079E+002
2.410750050000000E+009 -1.901148600172784E+000 -1.226340364109818E+002
2.411000050000000E+009 -1.922213137992351E+000 -1.223619704086711E+002
2.411250050000000E+009 -1.955159286864072E+000 -1.222583999115451E+002
2.411500050000000E+009 -1.983734956200653E+000 -1.216651457617428E+002
2.411750050000000E+009 -1.993007583274427E+000 -1.226616585633489E+002
2.412000050000000E+009 -2.002404934833510E+000 -1.233859884449473E+002
2.412250050000000E+009 -2.027634833805523E+000 -1.235181682979140E+002
2.412500050000000E+009 -2.074071142314883E+000 -1.229713895016064E+002
2.412750050000000E+009 -2.071669197925111E+000 -1.254088165384362E+002
2.413000050000000E+009 -2.114498936902962E+000 -1.226875027901317E+002
2.413250050000000E+009 -2.144531688707905E+000 -1.225738705549128E+002
2.413500050000000E+009 -2.210714995203498E+000 -1.241162632763568E+002
2.413750050000000E+009 -2.202365470056694E+000 -1.245150797742694E+002
2.414000050000000E+009 -2.239346089932964E+000 -1.251815078132680E+002
2.414250050000000E+009 -2.267485562142245E+000 -1.241698990778318E+002
2.414500050000000E+009 -2.304227457749109E+000 -1.245885370560113E+002
2.414750050000000E+009 -2.330505549301677E+000 -1.249435775681387E+002
2.415000050000000E+009 -2.371695575134901E+000 -1.245136613562799E+002
2.415250050000000E+009 -2.357864627329470E+000 -1.256525161406774E+002
2.415500050000000E+009 -2.444197003989358E+000 -1.250104700885817E+002
2.415750050000000E+009 -2.447201240809302E+000 -1.261345915007715E+002
2.416000050000000E+009 -2.501735600820116E+000 -1.249204769163514E+002
2.416250050000000E+009 -2.588778984635018E+000 -1.250389842764354E+002
2.416500050000000E+009 -2.561788151223541E+000 -1.257185650218331E+002
2.416750050000000E+009 -2.639916740978355E+000 -1.257787562709719E+002
2.417000050000000E+009 -2.687962699355315E+000 -1.265343105736589E+002
2.417250050000000E+009 -2.724533678736809E+000 -1.270616943805475E+002
2.417500050000000E+009 -2.753902832857503E+000 -1.263600669725855E+002
2.417750050000000E+009 -2.798960918275612E+000 -1.263532905140538E+002
2.418000050000000E+009 -2.813617240313262E+000 -1.270103541156132E+002
2.418250050000000E+009 -2.912187422186188E+000 -1.249250932209882E+002
2.418500050000000E+009 -2.965922898949350E+000 -1.248834658614162E+002
2.418750050000000E+009 -2.997465920528649E+000 -1.261905635984712E+002
2.419000050000000E+009 -3.014376844156349E+000 -1.268780836864783E+002
2.419250050000000E+009 -3.092802609832933E+000 -1.265831017048089E+002
2.419500050000000E+009 -3.145842626575847E+000 -1.259002037982298E+002
2.419750050000000E+009 -3.160059915778168E+000 -1.271844866792016E+002
2.420000050000000E+009 -3.271317356242708E+000 -1.272152128627104E+002
2.420250050000000E+009 -3.322924470513258E+000 -1.267205882537094E+002
2.420500050000000E+009 -3.391117179482505E+000 -1.273405794532313E+002
2.420750050000000E+009 -3.453643525048908E+000 -1.257942115800620E+002
2.421000050000000E+009 -3.458458169272671E+000 -1.286245591920408E+002
2.421250050000000E+009 -3.610800005087859E+000 -1.266009806404698E+002
2.421500050000000E+009 -3.659265658243844E+000 -1.267977640019093E+002
2.421750050000000E+009 -3.620521510905291E+000 -1.289749163986921E+002
2.422000050000000E+009 -3.756305120959283E+000 -1.275354120990246E+002
2.422250050000000E+009 -3.785914737787545E+000 -1.287931497008800E+002
2.422500050000000E+009 -3.919881335268365E+000 -1.274330608901173E+002
2.422750050000000E+009 -3.936048281908520E+000 -1.281870634804131E+002
2.423000050000000E+009 -3.965507532206908E+000 -1.295240037886797E+002
2.423250050000000E+009 -4.144262668100654E+000 -1.259625315143871E+002
2.423500050000000E+009 -4.197410746974942E+000 -1.266538688164365E+002
2.423750050000000E+009 -4.242605767696726E+000 -1.269358787990885E+002
2.424000050000000E+009 -4.419080122327658E+000 -1.244976283278282E+002
2.424250050000000E+009 -4.395453576743904E+000 -1.275474604816903E+002
2.424500050000000E+009 -4.527873875132461E+000 -1.256425495408425E+002
2.424750050000000E+009 -4.560455598615654E+000 -1.268558189150176E+002
2.425000050000000E+009 -4.648653365588098E+000 -1.255863352608890E+002
2.425250050000000E+009 -4.683582133970275E+000 -1.282913115484318E+002
2.425500050000000E+009 -4.771800829481306E+000 -1.272461406311514E+002
2.425750050000000E+009 -4.900654050479362E+000 -1.261741359654567E+002
2.426000050000000E+009 -4.982468865839738E+000 -1.263433444877882E+002
2.426250050000000E+009 -5.045171011541250E+000 -1.265771135627804E+002
2.426500050000000E+009 -5.184303309089521E+000 -1.244327795120189E+002
2.426750050000000E+009 -5.271361284387158E+000 -1.253896735633261E+002
2.427000050000000E+009 -5.309718020944220E+000 -1.255727919341163E+002
2.427250050000000E+009 -5.455001090871571E+000 -1.241762370245729E+002
2.427500050000000E+009 -5.453464859916436E+000 -1.261917213549972E+002
2.427750050000000E+009 -5.611106418162688E+000 -1.246128382111242E+002
2.428000050000000E+009 -5.653270663422961E+000 -1.248992151983932E+002
2.428250050000000E+009 -5.825967967872249E+000 -1.218503364296879E+002
2.428500050000000E+009 -5.868535291864234E+000 -1.235365789911374E+002
2.428750050000000E+009 -5.929037621664278E+000 -1.226835884092854E+002
2.429000050000000E+009 -6.008624131984834E+000 -1.230136809006209E+002
2.429250050000000E+009 -6.095066969310920E+000 -1.218878284449852E+002
2.429500050000000E+009 -6.189679051726200E+000 -1.214733127539750E+002
2.429750050000000E+009 -6.263952497022282E+000 -1.197742773642791E+002
2.430000050000000E+009 -6.358649824950823E+000 -1.189849050137317E+002
2.430250050000000E+009 -6.402366509028272E+000 -1.192900043285818E+002
2.430500050000000E+009 -6.458032087636691E+000 -1.187107776413798E+002
2.430750050000000E+009 -6.588611038429266E+000 -1.159209784114611E+002
2.431000050000000E+009 -6.636401626305982E+000 -1.160372499861718E+002
2.431250050000000E+009 -6.662587677420565E+000 -1.171403493986615E+002
2.431500050000000E+009 -6.715492768373429E+000 -1.159707306612858E+002
2.431750050000000E+009 -6.749297504616226E+000 -1.155975367721328E+002
2.432000050000000E+009 -6.790510293654019E+000 -1.154348655962995E+002
2.432250050000000E+009 -6.903573878846118E+000 -1.126846436448402E+002
2.432500050000000E+009 -6.935117432417832E+000 -1.111208974438690E+002
2.432750050000000E+009 -6.840420268098687E+000 -1.138168197691608E+002
2.433000050000000E+009 -6.996593759578179E+000 -1.122142623956536E+002
2.433250050000000E+009 -6.937504673384571E+000 -1.115663984426951E+002
2.433500050000000E+009 -7.051398563245213E+000 -1.080358156968961E+002
2.433750050000000E+009 -7.003347381693513E+000 -1.105877847276765E+002
2.434000050000000E+009 -7.077604929170993E+000 -1.059270073683749E+002
2.434250050000000E+009 -7.031329732504664E+000 -1.069702124605457E+002
2.434500050000000E+009 -7.059986347633116E+000 -1.061675851326902E+002
2.434750050000000E+009 -7.062147552228843E+000 -1.046693888991585E+002
2.435000050000000E+009 -7.024654741827159E+000 -1.060700950039033E+002
2.435250050000000E+009 -6.965712019573477E+000 -1.034158430063335E+002
2.435500050000000E+009 -6.966533798271798E+000 -1.018524296491910E+002
2.435750050000000E+009 -6.891454233789601E+000 -1.020371940459425E+002
2.436000050000000E+009 -6.860807102872577E+000 -1.012761679665640E+002
2.436250050000000E+009 -6.769614031841121E+000 -1.020420208954381E+002
2.436500050000000E+009 -6.806314178745802E+000 -9.925881034670299E+001
2.436750050000000E+009 -6.779366783245263E+000 -9.930068850327886E+001
2.437000050000000E+009 -6.559870628531481E+000 -1.000237258586731E+002
2.437250050000000E+009 -6.525041761414533E+000 -9.993512451301689E+001
2.437500050000000E+009 -6.517082366077831E+000 -9.756143869682204E+001
2.437750050000000E+009 -6.494396490774818E+000 -9.592233313083416E+001
2.438000050000000E+009 -6.372786692950903E+000 -9.615180687386990E+001
2.438250050000000E+009 -6.366053356165293E+000 -9.542372737574796E+001
2.438500050000000E+009 -6.231506726278100E+000 -9.609035863553180E+001
2.438750050000000E+009 -6.244937280967281E+000 -9.347793423689925E+001
2.439000050000000E+009 -6.053971634939805E+000 -9.498089649232607E+001
2.439250050000000E+009 -6.103262176798773E+000 -9.327757360208503E+001
2.439500050000000E+009 -5.958895444801716E+000 -9.284662439547934E+001
2.439750050000000E+009 -5.850149065868972E+000 -9.450948368407798E+001
2.440000050000000E+009 -5.804092127828998E+000 -9.181230714629517E+001
2.440250050000000E+009 -5.726170324185998E+000 -9.186567709317374E+001
2.440500050000000E+009 -5.644829925964442E+000 -9.125263928588299E+001
2.440750050000000E+009 -5.536205945154822E+000 -9.163234662999379E+001
2.441000050000000E+009 -5.406247704741993E+000 -9.297859054375326E+001
2.441250050000000E+009 -5.341749636140571E+000 -9.155363725045066E+001
2.441500050000000E+009 -5.339131471496850E+000 -9.041324307858012E+001
2.441750050000000E+009 -5.265481400567873E+000 -9.003648295516869E+001
2.442000050000000E+009 -5.094763512719791E+000 -8.978205553474183E+001
2.442250050000000E+009 -5.103197287738452E+000 -8.924672728073200E+001
2.442500050000000E+009 -5.057187838908450E+000 -8.886459672803689E+001
2.442750050000000E+009 -4.872693999193565E+000 -8.975962094770846E+001
2.443000050000000E+009 -4.776350514326243E+000 -9.096719248969289E+001
2.443250050000000E+009 -4.781052931988562E+000 -8.813428919604725E+001
2.443500050000000E+009 -4.705828390365610E+000 -8.958110633213705E+001
2.443750050000000E+009 -4.635378712462114E+000 -8.891522529631622E+001
2.444000050000000E+009 -4.451955737599771E+000 -9.093392915351801E+001
2.444250050000000E+009 -4.443183758443230E+000 -8.905537420791175E+001
2.444500050000000E+009 -4.393154174491627E+000 -8.931228779573748E+001
2.444750050000000E+009 -4.311255787871773E+000 -9.001059927942069E+001
2.445000050000000E+009 -4.294751399453522E+000 -8.824309324083164E+001
2.445250050000000E+009 -4.209645082099435E+000 -9.040179353122255E+001
2.445500050000000E+009 -4.167597202254844E+000 -8.868937160946615E+001
2.445750050000000E+009 -4.083602035716286E+000 -8.947016635123208E+001
2.446000050000000E+009 -4.012666285044833E+000 -8.980739453691835E+001
2.446250050000000E+009 -3.882769562165031E+000 -9.061033827256763E+001
2.446500050000000E+009 -3.848677079775657E+000 -8.854481282116291E+001
2.446750050000000E+009 -3.809026325591270E+000 -8.944282891490306E+001
2.447000050000000E+009 -3.709332488654950E+000 -9.070419089884210E+001
2.447250050000000E+009 -3.619222063957528E+000 -9.055999572191084E+001
2.447500050000000E+009 -3.567897777642788E+000 -9.061231283696050E+001
2.447750050000000E+009 -3.571842047825399E+000 -8.927813378253489E+001
2.448000050000000E+009 -3.527280443137385E+000 -9.005087431449276E+001
2.448250050000000E+009 -3.540682252195670E+000 -8.781859767808598E+001
2.448500050000000E+009 -3.385373030739137E+000 -9.039526653639113E+001
2.448750050000000E+009 -3.360113075013479E+000 -9.048436901795053E+001
2.449000050000000E+009 -3.221169087163692E+000 -9.220529768236942E+001
2.449250050000000E+009 -3.236559947121939E+000 -9.052127807646835E+001
2.449500050000000E+009 -3.182501807199766E+000 -8.954677101561784E+001
2.449750050000000E+009 -3.161497005816303E+000 -8.996840727464328E+001
2.450000050000000E+009 -3.112406158129450E+000 -8.983916536045314E+001
2.450250050000000E+009 -3.066754417056709E+000 -9.055490257752007E+001
2.450500050000000E+009 -2.995187004608847E+000 -9.062226006953243E+001
2.450750050000000E+009 -2.973804180636187E+000 -9.096411027553253E+001
2.451000050000000E+009 -2.939076638952053E+000 -8.982087696395961E+001
2.451250050000000E+009 -2.865970027040333E+000 -9.244530903333384E+001
2.451500050000000E+009 -2.846889099526055E+000 -9.147673510907248E+001
2.451750050000000E+009 -2.804010702086658E+000 -9.182246094877564E+001
2.452000050000000E+009 -2.750631630657442E+000 -9.119664117392301E+001
2.452250050000000E+009 -2.673145443832139E+000 -9.352914393593771E+001
2.452500050000000E+009 -2.698875487665050E+000 -9.188751747852434E+001
2.452750050000000E+009 -2.584203104488686E+000 -9.364721265050576E+001
2.453000050000000E+009 -2.601402850592977E+000 -9.250770215029311E+001
2.453250050000000E+009 -2.600450371332332E+000 -9.206189355105927E+001
2.453500050000000E+009 -2.553770359885776E+000 -9.206878017825069E+001
2.453750050000000E+009 -2.500768520996399E+000 -9.219743194243732E+001
2.454000050000000E+009 -2.427421125061341E+000 -9.458328877853475E+001
2.454250050000000E+009 -2.452264153857060E+000 -9.302526853522089E+001
2.454500050000000E+009 -2.455475933256793E+000 -9.245666736292344E+001
2.454750050000000E+009 -2.452483628838955E+000 -9.076903125900117E+001
2.455000050000000E+009 -2.425589893533363E+000 -9.294500206731107E+001
