# Supplementary material for: A Displacement Sensor Based on a Normal Mode Helical Antenna
Source: Sensors (Basel). 2019 Aug 30;19(17):3767. doi: 10.3390/s19173767 (PMC6749469; doi:10.3390/s19173767)
Supplement: Supplementary file 1 [file sensors-19-03767-s001.zip › sensors-571672-sup/original experiment result/1G1.csv]

# Version 1.00
#
freq[Hz] db:Trc7_S22 ang:Trc7_S22
2.405000050000000E+009 -1.828108981316095E+000 -1.189230395930330E+002
2.405250050000000E+009 -1.884395058405633E+000 -1.204444935785480E+002
2.405500050000000E+009 -1.886551999198726E+000 -1.200505385605424E+002
2.405750050000000E+009 -1.899160670906625E+000 -1.212568751295026E+002
2.406000050000000E+009 -1.890619320735332E+000 -1.195558220352645E+002
2.406250050000000E+009 -1.918456536606571E+000 -1.211194473108545E+002
2.406500050000000E+009 -1.954582408227009E+000 -1.216546450416630E+002
2.406750050000000E+009 -1.968546975621531E+000 -1.209072887965035E+002
2.407000050000000E+009 -1.979886801243243E+000 -1.197241559931176E+002
2.407250050000000E+009 -2.029946268061329E+000 -1.198318699409435E+002
2.407500050000000E+009 -2.025345169722451E+000 -1.208662773063410E+002
2.407750050000000E+009 -2.044428005465531E+000 -1.228023281263095E+002
2.408000050000000E+009 -2.044909636901362E+000 -1.231021266281378E+002
2.408250050000000E+009 -2.101051228895963E+000 -1.204935327334951E+002
2.408500050000000E+009 -2.107369556154676E+000 -1.221056409513749E+002
2.408750050000000E+009 -2.127317874972746E+000 -1.229210847993352E+002
2.409000050000000E+009 -2.149663306797910E+000 -1.239921440880917E+002
2.409250050000000E+009 -2.122055687658490E+000 -1.238306537732211E+002
2.409500050000000E+009 -2.205847437829060E+000 -1.228702462784723E+002
2.409750050000000E+009 -2.190298827526681E+000 -1.231430838712429E+002
2.410000050000000E+009 -2.222068797715111E+000 -1.235881515226211E+002
2.410250050000000E+009 -2.237100018801721E+000 -1.240794077290630E+002
2.410500050000000E+009 -2.302387264556018E+000 -1.223040664706072E+002
2.410750050000000E+009 -2.307041771070343E+000 -1.250060653278007E+002
2.411000050000000E+009 -2.359811403444494E+000 -1.247388997492289E+002
2.411250050000000E+009 -2.402349410668852E+000 -1.233155950062629E+002
2.411500050000000E+009 -2.397851498069941E+000 -1.247927015660162E+002
2.411750050000000E+009 -2.446218233140052E+000 -1.248601251235877E+002
2.412000050000000E+009 -2.419955566675974E+000 -1.259000484967991E+002
2.412250050000000E+009 -2.452357167232956E+000 -1.256313067379570E+002
2.412500050000000E+009 -2.536570610102544E+000 -1.236814302777304E+002
2.412750050000000E+009 -2.549915546076982E+000 -1.255732759931436E+002
2.413000050000000E+009 -2.562033483946068E+000 -1.257425277789089E+002
2.413250050000000E+009 -2.615412459246931E+000 -1.260652934365835E+002
2.413500050000000E+009 -2.623825165931782E+000 -1.263868636831002E+002
2.413750050000000E+009 -2.719460914316447E+000 -1.253936401581480E+002
2.414000050000000E+009 -2.720110191063375E+000 -1.262728329399059E+002
2.414250050000000E+009 -2.710607363173416E+000 -1.260180423320132E+002
2.414500050000000E+009 -2.785295490500209E+000 -1.263393173969758E+002
2.414750050000000E+009 -2.854130194836464E+000 -1.258606851842302E+002
2.415000050000000E+009 -2.852885968461997E+000 -1.271315543275341E+002
2.415250050000000E+009 -2.919650267638208E+000 -1.258006092774739E+002
2.415500050000000E+009 -2.936112121927742E+000 -1.260254870834413E+002
2.415750050000000E+009 -3.003712244461654E+000 -1.260441312209242E+002
2.416000050000000E+009 -3.025587535390435E+000 -1.260554733440560E+002
2.416250050000000E+009 -3.121491007149639E+000 -1.253972681841329E+002
2.416500050000000E+009 -3.114036378791137E+000 -1.273536589510768E+002
2.416750050000000E+009 -3.116618289745584E+000 -1.275192400909512E+002
2.417000050000000E+009 -3.173805370777755E+000 -1.279667479937356E+002
2.417250050000000E+009 -3.207724088722701E+000 -1.272789795193239E+002
2.417500050000000E+009 -3.279599759233327E+000 -1.274291515027221E+002
2.417750050000000E+009 -3.380035593748878E+000 -1.264876619424139E+002
2.418000050000000E+009 -3.406383576218452E+000 -1.270893913080376E+002
2.418250050000000E+009 -3.440984386548423E+000 -1.277178376598425E+002
2.418500050000000E+009 -3.482688034832922E+000 -1.276751240511288E+002
2.418750050000000E+009 -3.508122297457342E+000 -1.289930791134906E+002
2.419000050000000E+009 -3.631145057865470E+000 -1.279991915103501E+002
2.419250050000000E+009 -3.688305641529989E+000 -1.265268953235466E+002
2.419500050000000E+009 -3.736456003176139E+000 -1.280138598292547E+002
2.419750050000000E+009 -3.702443063737141E+000 -1.278414289730729E+002
2.420000050000000E+009 -3.821556311201051E+000 -1.279085741133450E+002
2.420250050000000E+009 -3.918468147878353E+000 -1.264601290967030E+002
2.420500050000000E+009 -3.940131731745335E+000 -1.276186594384227E+002
2.420750050000000E+009 -3.977544623092427E+000 -1.278997442004759E+002
2.421000050000000E+009 -4.054574162434786E+000 -1.279618416991544E+002
2.421250050000000E+009 -4.148013794302960E+000 -1.268671571150460E+002
2.421500050000000E+009 -4.194780253803534E+000 -1.283926012678370E+002
2.421750050000000E+009 -4.252748950213726E+000 -1.272212562232815E+002
2.422000050000000E+009 -4.317728024854771E+000 -1.273846389240043E+002
2.422250050000000E+009 -4.431476235579895E+000 -1.259394436784773E+002
2.422500050000000E+009 -4.428185339321670E+000 -1.280063140710703E+002
2.422750050000000E+009 -4.575458655535086E+000 -1.260034181015633E+002
2.423000050000000E+009 -4.620528474475526E+000 -1.256693060056570E+002
2.423250050000000E+009 -4.682827781078435E+000 -1.272051080360489E+002
2.423500050000000E+009 -4.745585110402758E+000 -1.265795008961628E+002
2.423750050000000E+009 -4.794152303667827E+000 -1.265875382502640E+002
2.424000050000000E+009 -4.947391106158571E+000 -1.249919431028270E+002
2.424250050000000E+009 -5.000671787938646E+000 -1.245940907961312E+002
2.424500050000000E+009 -5.073174230262141E+000 -1.257980351906550E+002
2.424750050000000E+009 -5.094628731759150E+000 -1.273931180556972E+002
2.425000050000000E+009 -5.145845590063399E+000 -1.268666237117026E+002
2.425250050000000E+009 -5.290476244035200E+000 -1.247668660565264E+002
2.425500050000000E+009 -5.325299615567426E+000 -1.249647392504467E+002
2.425750050000000E+009 -5.430533615630423E+000 -1.247911367650065E+002
2.426000050000000E+009 -5.493430692122860E+000 -1.245236789654090E+002
2.426250050000000E+009 -5.496958952515985E+000 -1.249121291601201E+002
2.426500050000000E+009 -5.672660358212922E+000 -1.228753802451563E+002
2.426750050000000E+009 -5.682542250990093E+000 -1.230858126080813E+002
2.427000050000000E+009 -5.700753591806167E+000 -1.241960267145620E+002
2.427250050000000E+009 -5.826842918816920E+000 -1.234562553163597E+002
2.427500050000000E+009 -5.946032422612624E+000 -1.230384259258375E+002
2.427750050000000E+009 -5.956885233078406E+000 -1.229661532561093E+002
2.428000050000000E+009 -6.049938504527951E+000 -1.211828174108325E+002
2.428250050000000E+009 -6.195251392052675E+000 -1.209970112391014E+002
2.428500050000000E+009 -6.180164587306058E+000 -1.210469511445433E+002
2.428750050000000E+009 -6.230588232981210E+000 -1.213748429420839E+002
2.429000050000000E+009 -6.320013065901778E+000 -1.196223319781175E+002
2.429250050000000E+009 -6.384549540654152E+000 -1.190247519654033E+002
2.429500050000000E+009 -6.421653724278226E+000 -1.187392765256222E+002
2.429750050000000E+009 -6.537787603578773E+000 -1.174771652005700E+002
2.430000050000000E+009 -6.551987094828413E+000 -1.172797655351244E+002
2.430250050000000E+009 -6.625093866415129E+000 -1.182541988465187E+002
2.430500050000000E+009 -6.621556059550604E+000 -1.159072686765816E+002
2.430750050000000E+009 -6.719278337190433E+000 -1.150234004576558E+002
2.431000050000000E+009 -6.703242379717117E+000 -1.154567044492768E+002
2.431250050000000E+009 -6.752389096760863E+000 -1.151273028158238E+002
2.431500050000000E+009 -6.829214114693607E+000 -1.140325288110522E+002
2.431750050000000E+009 -6.788379722572010E+000 -1.142642460188940E+002
2.432000050000000E+009 -6.850687315606259E+000 -1.123520586313573E+002
2.432250050000000E+009 -6.844541475055738E+000 -1.126908640802940E+002
2.432500050000000E+009 -6.873347449497968E+000 -1.114469869342431E+002
2.432750050000000E+009 -6.915294166199314E+000 -1.103345853432552E+002
2.433000050000000E+009 -6.898022977605332E+000 -1.103331431406168E+002
2.433250050000000E+009 -6.943030839120287E+000 -1.098198113942194E+002
2.433500050000000E+009 -7.010503301900059E+000 -1.081516548647566E+002
2.433750050000000E+009 -6.940271129752312E+000 -1.088600067345772E+002
2.434000050000000E+009 -7.001139609321935E+000 -1.062379759092220E+002
2.434250050000000E+009 -7.063997923859780E+000 -1.063297818438687E+002
2.434500050000000E+009 -6.975934792377983E+000 -1.054658528873577E+002
2.434750050000000E+009 -6.926020390545828E+000 -1.064706921590722E+002
2.435000050000000E+009 -6.904930474329746E+000 -1.037411135072899E+002
2.435250050000000E+009 -6.882991916619161E+000 -1.041078558968788E+002
2.435500050000000E+009 -6.873112132480878E+000 -1.038125357665700E+002
2.435750050000000E+009 -6.858452220398583E+000 -1.024069954724283E+002
2.436000050000000E+009 -6.834562086839529E+000 -1.022296826439736E+002
2.436250050000000E+009 -6.817997035419017E+000 -1.015777827624556E+002
2.436500050000000E+009 -6.764346045710296E+000 -1.006180352016059E+002
2.436750050000000E+009 -6.694447289508382E+000 -1.009615259182037E+002
2.437000050000000E+009 -6.718405764497465E+000 -9.992651072822841E+001
2.437250050000000E+009 -6.699178602232730E+000 -9.794409301999986E+001
2.437500050000000E+009 -6.526064508529209E+000 -1.001510593008774E+002
2.437750050000000E+009 -6.493909738832813E+000 -9.802232848696865E+001
2.438000050000000E+009 -6.513992331568471E+000 -9.707763458896926E+001
2.438250050000000E+009 -6.426068399209454E+000 -9.722607934294150E+001
2.438500050000000E+009 -6.351172219453604E+000 -9.591128295580381E+001
2.438750050000000E+009 -6.368100981245508E+000 -9.438503079313696E+001
2.439000050000000E+009 -6.176718894793278E+000 -9.647972759669356E+001
2.439250050000000E+009 -6.122549217436108E+000 -9.612802749400129E+001
2.439500050000000E+009 -6.092312955435871E+000 -9.477147212401054E+001
2.439750050000000E+009 -6.021929488719901E+000 -9.540779163250723E+001
2.440000050000000E+009 -6.010568637832894E+000 -9.304415705297896E+001
2.440250050000000E+009 -5.930705671361029E+000 -9.397804021707407E+001
2.440500050000000E+009 -5.896804236054272E+000 -9.279324165627521E+001
2.440750050000000E+009 -5.769276632370546E+000 -9.318638910754021E+001
2.441000050000000E+009 -5.649386074703762E+000 -9.318234587095718E+001
2.441250050000000E+009 -5.671907932230114E+000 -9.252105120710765E+001
2.441500050000000E+009 -5.608759992969821E+000 -9.142736008887668E+001
2.441750050000000E+009 -5.490890965064836E+000 -9.133975739978692E+001
2.442000050000000E+009 -5.457834126329696E+000 -9.214606600796155E+001
2.442250050000000E+009 -5.386696297257015E+000 -9.086242160051988E+001
2.442500050000000E+009 -5.257789767989398E+000 -9.175381106247049E+001
2.442750050000000E+009 -5.212511923103799E+000 -9.182032268315531E+001
2.443000050000000E+009 -5.186131537898802E+000 -9.101241784669560E+001
2.443250050000000E+009 -5.136640486630882E+000 -9.032827308291989E+001
2.443500050000000E+009 -5.046406954339125E+000 -9.091399250238501E+001
2.443750050000000E+009 -4.977462405385414E+000 -8.923963596872663E+001
2.444000050000000E+009 -4.871076722566763E+000 -9.183789418519523E+001
2.444250050000000E+009 -4.879736376903757E+000 -9.040817017262469E+001
2.444500050000000E+009 -4.782281441438055E+000 -9.142272529081605E+001
2.444750050000000E+009 -4.734343123979587E+000 -8.961613180188272E+001
2.445000050000000E+009 -4.659217216221083E+000 -8.958406456000628E+001
2.445250050000000E+009 -4.586401602943039E+000 -9.111809672920863E+001
2.445500050000000E+009 -4.490910365659399E+000 -9.057054219263723E+001
2.445750050000000E+009 -4.474343813387803E+000 -8.948625650007243E+001
2.446000050000000E+009 -4.363083559079893E+000 -9.024679278486170E+001
2.446250050000000E+009 -4.328251953864418E+000 -8.972208975450069E+001
2.446500050000000E+009 -4.282007748255798E+000 -8.962429149968668E+001
2.446750050000000E+009 -4.218066988191182E+000 -9.036169773084475E+001
2.447000050000000E+009 -4.185618008466667E+000 -8.859010613030354E+001
2.447250050000000E+009 -4.115614423233564E+000 -8.964665744150780E+001
2.447500050000000E+009 -4.005116666949067E+000 -8.977459586013154E+001
2.447750050000000E+009 -3.964281639765553E+000 -9.031666010043055E+001
2.448000050000000E+009 -3.962034052171324E+000 -9.003544610990731E+001
2.448250050000000E+009 -3.815070209051943E+000 -9.198194252726373E+001
2.448500050000000E+009 -3.848338354787052E+000 -8.929437493125325E+001
2.448750050000000E+009 -3.784379513919886E+000 -8.955055347210472E+001
2.449000050000000E+009 -3.724304227581020E+000 -8.940235111824934E+001
2.449250050000000E+009 -3.623073810929754E+000 -9.050152390031109E+001
2.449500050000000E+009 -3.639323125890444E+000 -8.964861807010608E+001
2.449750050000000E+009 -3.543979139613507E+000 -9.042566718200636E+001
2.450000050000000E+009 -3.577565908908966E+000 -8.858750646236307E+001
2.450250050000000E+009 -3.463972608221135E+000 -9.050166761980110E+001
2.450500050000000E+009 -3.435951422726856E+000 -9.090923912789326E+001
2.450750050000000E+009 -3.381958747471691E+000 -9.116297044328373E+001
2.451000050000000E+009 -3.370657206188095E+000 -8.983264082010865E+001
2.451250050000000E+009 -3.274153882067612E+000 -9.127470427667436E+001
2.451500050000000E+009 -3.246609777361278E+000 -9.071642771435681E+001
2.451750050000000E+009 -3.199224548913711E+000 -9.160117881614241E+001
2.452000050000000E+009 -3.172363038161703E+000 -9.238401349596876E+001
2.452250050000000E+009 -3.122958981594658E+000 -9.150109725807633E+001
2.452500050000000E+009 -3.078797112772598E+000 -9.198002880447599E+001
2.452750050000000E+009 -3.037655933874329E+000 -9.124665624509976E+001
2.453000050000000E+009 -3.010264124191605E+000 -9.115419461745353E+001
2.453250050000000E+009 -3.000263681342611E+000 -9.081339934001984E+001
2.453500050000000E+009 -2.902454283639461E+000 -9.292921869764918E+001
2.453750050000000E+009 -2.909897996352966E+000 -9.161176183749153E+001
2.454000050000000E+009 -2.865519790666233E+000 -9.236518294695648E+001
2.454250050000000E+009 -2.818425042100304E+000 -9.300169216448524E+001
2.454500050000000E+009 -2.784378448661465E+000 -9.266607201637200E+001
2.454750050000000E+009 -2.774533331927132E+000 -9.124434075779469E+001
2.455000050000000E+009 -2.746586845230949E+000 -9.236185979114217E+001
