# Supplementary material for: A Displacement Sensor Based on a Normal Mode Helical Antenna
Source: Sensors (Basel). 2019 Aug 30;19(17):3767. doi: 10.3390/s19173767 (PMC6749469; doi:10.3390/s19173767)
Supplement: Supplementary file 1 [file sensors-19-03767-s001.zip › sensors-571672-sup/original experiment result/1G2.csv]

# Version 1.00
#
freq[Hz] db:Trc7_S22 ang:Trc7_S22
2.405000050000000E+009 -1.835162087004997E+000 -1.199800145260030E+002
2.405250050000000E+009 -1.831538068459859E+000 -1.196825548949059E+002
2.405500050000000E+009 -1.889043919049167E+000 -1.205373219530790E+002
2.405750050000000E+009 -1.883371387786233E+000 -1.192847417897300E+002
2.406000050000000E+009 -1.890223527979616E+000 -1.201949419305444E+002
2.406250050000000E+009 -1.893088807809294E+000 -1.202498708497687E+002
2.406500050000000E+009 -1.954615118857163E+000 -1.208700364511985E+002
2.406750050000000E+009 -1.953848685767841E+000 -1.199038340062878E+002
2.407000050000000E+009 -1.942858772754647E+000 -1.210657642165110E+002
2.407250050000000E+009 -1.979799351929338E+000 -1.220363639830098E+002
2.407500050000000E+009 -2.011225406824813E+000 -1.205683557063409E+002
2.407750050000000E+009 -2.021930848126652E+000 -1.213835008952791E+002
2.408000050000000E+009 -2.038175376045035E+000 -1.228048201176255E+002
2.408250050000000E+009 -2.055793480943452E+000 -1.235299514843747E+002
2.408500050000000E+009 -2.087545396752399E+000 -1.214333643864308E+002
2.408750050000000E+009 -2.075409134998203E+000 -1.232379793685241E+002
2.409000050000000E+009 -2.128249821613278E+000 -1.203370921040252E+002
2.409250050000000E+009 -2.146804888624767E+000 -1.230823758703723E+002
2.409500050000000E+009 -2.153102277913200E+000 -1.236717257363643E+002
2.409750050000000E+009 -2.173226488675684E+000 -1.242521404239349E+002
2.410000050000000E+009 -2.203067510952290E+000 -1.238124448032704E+002
2.410250050000000E+009 -2.233583115430240E+000 -1.240409133592024E+002
2.410500050000000E+009 -2.237274349388035E+000 -1.228181816188576E+002
2.410750050000000E+009 -2.302360156692471E+000 -1.229995694324088E+002
2.411000050000000E+009 -2.299348813361489E+000 -1.247438611835605E+002
2.411250050000000E+009 -2.317990753238022E+000 -1.235887178333493E+002
2.411500050000000E+009 -2.377676427536033E+000 -1.229488261319799E+002
2.411750050000000E+009 -2.413329762461054E+000 -1.236302363500205E+002
2.412000050000000E+009 -2.425282046884534E+000 -1.244823705783353E+002
2.412250050000000E+009 -2.435181326598331E+000 -1.252045224130678E+002
2.412500050000000E+009 -2.458793779610268E+000 -1.249948747893118E+002
2.412750050000000E+009 -2.519031577870163E+000 -1.263419006308024E+002
2.413000050000000E+009 -2.555081902182546E+000 -1.242242752398899E+002
2.413250050000000E+009 -2.603398582884998E+000 -1.250948692636851E+002
2.413500050000000E+009 -2.609635993981413E+000 -1.252783784356615E+002
2.413750050000000E+009 -2.671533388481299E+000 -1.248564222276625E+002
2.414000050000000E+009 -2.665156011929407E+000 -1.274861528183428E+002
2.414250050000000E+009 -2.727315017076009E+000 -1.258379537827956E+002
2.414500050000000E+009 -2.754832758461762E+000 -1.249370249934693E+002
2.414750050000000E+009 -2.832426870279689E+000 -1.253529697382031E+002
2.415000050000000E+009 -2.799668068245326E+000 -1.277776498694760E+002
2.415250050000000E+009 -2.884884261511811E+000 -1.267574377566604E+002
2.415500050000000E+009 -2.924237311333481E+000 -1.264177239361921E+002
2.415750050000000E+009 -2.928700774023855E+000 -1.281413222100464E+002
2.416000050000000E+009 -3.016901409804046E+000 -1.252178769648643E+002
2.416250050000000E+009 -3.053142850035126E+000 -1.261162045712596E+002
2.416500050000000E+009 -3.119252456926261E+000 -1.245016174371663E+002
2.416750050000000E+009 -3.065189983750587E+000 -1.287677058391922E+002
2.417000050000000E+009 -3.155971272303370E+000 -1.279728857867353E+002
2.417250050000000E+009 -3.256967810978569E+000 -1.242163298186047E+002
2.417500050000000E+009 -3.238069958548639E+000 -1.283361672995505E+002
2.417750050000000E+009 -3.268251483857169E+000 -1.292952535145272E+002
2.418000050000000E+009 -3.337939568090794E+000 -1.275951977221457E+002
2.418250050000000E+009 -3.387767499038305E+000 -1.269347752988143E+002
2.418500050000000E+009 -3.478888480012999E+000 -1.270475011987051E+002
2.418750050000000E+009 -3.547313583522763E+000 -1.260137049634396E+002
2.419000050000000E+009 -3.560554003908097E+000 -1.266553955788071E+002
2.419250050000000E+009 -3.621793666838160E+000 -1.278135172272481E+002
2.419500050000000E+009 -3.639596308531035E+000 -1.280415729422984E+002
2.419750050000000E+009 -3.707465164601500E+000 -1.271185302908162E+002
2.420000050000000E+009 -3.827400026712164E+000 -1.253975313296466E+002
2.420250050000000E+009 -3.841856351700762E+000 -1.280326158318083E+002
2.420500050000000E+009 -3.912535629808235E+000 -1.271036938687762E+002
2.420750050000000E+009 -3.980186765332174E+000 -1.275562730256364E+002
2.421000050000000E+009 -4.040484954418342E+000 -1.270606785711577E+002
2.421250050000000E+009 -4.101593329281649E+000 -1.263212727864423E+002
2.421500050000000E+009 -4.162501222873179E+000 -1.262885934383908E+002
2.421750050000000E+009 -4.253366821184297E+000 -1.260654487375913E+002
2.422000050000000E+009 -4.263722331367521E+000 -1.269845619206722E+002
2.422250050000000E+009 -4.400439572884364E+000 -1.259344726798357E+002
2.422500050000000E+009 -4.463981797196302E+000 -1.256836496152333E+002
2.422750050000000E+009 -4.463489897867758E+000 -1.256259209737130E+002
2.423000050000000E+009 -4.494201607129717E+000 -1.285281028875624E+002
2.423250050000000E+009 -4.629789922122522E+000 -1.265117885630471E+002
2.423500050000000E+009 -4.698170251594280E+000 -1.264073847087367E+002
2.423750050000000E+009 -4.767982843468023E+000 -1.275771181388972E+002
2.424000050000000E+009 -4.852730620055270E+000 -1.270678592599557E+002
2.424250050000000E+009 -4.976126032855602E+000 -1.253622405820323E+002
2.424500050000000E+009 -4.895680754266185E+000 -1.280213689040608E+002
2.424750050000000E+009 -5.147659474582680E+000 -1.248208006803457E+002
2.425000050000000E+009 -5.095949008177191E+000 -1.260470368151158E+002
2.425250050000000E+009 -5.258886041354169E+000 -1.242751240569264E+002
2.425500050000000E+009 -5.258238646168030E+000 -1.257596043782732E+002
2.425750050000000E+009 -5.359717757673386E+000 -1.244629005309995E+002
2.426000050000000E+009 -5.421960137178961E+000 -1.245314975549306E+002
2.426250050000000E+009 -5.501754377018638E+000 -1.247381078050428E+002
2.426500050000000E+009 -5.565772177975887E+000 -1.240992616804442E+002
2.426750050000000E+009 -5.684051665576199E+000 -1.231428068297766E+002
2.427000050000000E+009 -5.769196861249260E+000 -1.236091192159761E+002
2.427250050000000E+009 -5.765482700273244E+000 -1.236362659504408E+002
2.427500050000000E+009 -5.905033907681432E+000 -1.210800525687284E+002
2.427750050000000E+009 -5.898877779120341E+000 -1.230493608415926E+002
2.428000050000000E+009 -6.019793648842727E+000 -1.206658804398788E+002
2.428250050000000E+009 -6.106631939269180E+000 -1.214873650960316E+002
2.428500050000000E+009 -6.159745965184852E+000 -1.204832797889821E+002
2.428750050000000E+009 -6.160884475813696E+000 -1.209804372530469E+002
2.429000050000000E+009 -6.313793431702839E+000 -1.201826659897612E+002
2.429250050000000E+009 -6.405923283518360E+000 -1.183086167860354E+002
2.429500050000000E+009 -6.376892869413267E+000 -1.193385634753245E+002
2.429750050000000E+009 -6.457025225406167E+000 -1.175153083607596E+002
2.430000050000000E+009 -6.559370887993979E+000 -1.164909000138833E+002
2.430250050000000E+009 -6.525956518297003E+000 -1.188556042532213E+002
2.430500050000000E+009 -6.606636743004151E+000 -1.150591492583342E+002
2.430750050000000E+009 -6.724484814319955E+000 -1.150481062243127E+002
2.431000050000000E+009 -6.706700106991400E+000 -1.145702341854060E+002
2.431250050000000E+009 -6.699683260927067E+000 -1.143829840489695E+002
2.431500050000000E+009 -6.794110392941366E+000 -1.133189196128708E+002
2.431750050000000E+009 -6.881178907540808E+000 -1.114390284077755E+002
2.432000050000000E+009 -6.816433338347419E+000 -1.133512452197360E+002
2.432250050000000E+009 -6.818313555294613E+000 -1.127012683340813E+002
2.432500050000000E+009 -6.901916056304120E+000 -1.113408541960541E+002
2.432750050000000E+009 -6.890291441190273E+000 -1.110185299975100E+002
2.433000050000000E+009 -6.913822814686812E+000 -1.112047302929106E+002
2.433250050000000E+009 -6.911945706011146E+000 -1.086359833828679E+002
2.433500050000000E+009 -6.976242067820941E+000 -1.085016531489350E+002
2.433750050000000E+009 -6.923116806516600E+000 -1.078548353214807E+002
2.434000050000000E+009 -7.011674422167024E+000 -1.062473354453837E+002
2.434250050000000E+009 -6.916553786258139E+000 -1.064290071209486E+002
2.434500050000000E+009 -6.914720514062061E+000 -1.067814621313695E+002
2.434750050000000E+009 -6.948571612533295E+000 -1.047577762119364E+002
2.435000050000000E+009 -6.881850369330858E+000 -1.043828597026876E+002
2.435250050000000E+009 -6.881119131230505E+000 -1.038630953933075E+002
2.435500050000000E+009 -6.876746813456955E+000 -1.040848658355440E+002
2.435750050000000E+009 -6.845523874952257E+000 -1.009737875898254E+002
2.436000050000000E+009 -6.761111697544236E+000 -1.030579296283921E+002
2.436250050000000E+009 -6.816490157435165E+000 -1.003672752958676E+002
2.436500050000000E+009 -6.715551876329906E+000 -1.012912281624415E+002
2.436750050000000E+009 -6.723522012067555E+000 -9.825894613990985E+001
2.437000050000000E+009 -6.628438780697038E+000 -9.982516637985410E+001
2.437250050000000E+009 -6.656155417162839E+000 -9.796936264034132E+001
2.437500050000000E+009 -6.513365048695398E+000 -9.885549864390198E+001
2.437750050000000E+009 -6.572380389504818E+000 -9.637382564347766E+001
2.438000050000000E+009 -6.395869805058475E+000 -9.789904546575555E+001
2.438250050000000E+009 -6.395242786700006E+000 -9.731375408555999E+001
2.438500050000000E+009 -6.362887100903053E+000 -9.629442310944988E+001
2.438750050000000E+009 -6.262185883439575E+000 -9.594479924200732E+001
2.439000050000000E+009 -6.189180389363426E+000 -9.545691725673849E+001
2.439250050000000E+009 -6.161602017730425E+000 -9.514060222773965E+001
2.439500050000000E+009 -6.082469405486821E+000 -9.438355193841525E+001
2.439750050000000E+009 -5.975916792132689E+000 -9.424500755727839E+001
2.440000050000000E+009 -5.907751254621681E+000 -9.479747516858421E+001
2.440250050000000E+009 -5.871953448977908E+000 -9.433526355013935E+001
2.440500050000000E+009 -5.865635429266791E+000 -9.140886295042920E+001
2.440750050000000E+009 -5.733689491869090E+000 -9.233263533214969E+001
2.441000050000000E+009 -5.644015166128013E+000 -9.265285669687840E+001
2.441250050000000E+009 -5.635602331305814E+000 -9.213283475984930E+001
2.441500050000000E+009 -5.473431744654733E+000 -9.295479246119864E+001
2.441750050000000E+009 -5.463928214801348E+000 -9.170881900300236E+001
2.442000050000000E+009 -5.386380416213316E+000 -9.170938550324962E+001
2.442250050000000E+009 -5.298048025396485E+000 -9.151100192395279E+001
2.442500050000000E+009 -5.133058065269574E+000 -9.262026170961612E+001
2.442750050000000E+009 -5.121934980271787E+000 -9.271212662593003E+001
2.443000050000000E+009 -5.080563628882343E+000 -9.173343864384374E+001
2.443250050000000E+009 -5.055290647743123E+000 -9.111490334530078E+001
2.443500050000000E+009 -4.978664758125863E+000 -9.018861877524853E+001
2.443750050000000E+009 -4.877081131839934E+000 -9.108057444488021E+001
2.444000050000000E+009 -4.812028963503320E+000 -9.049424240452386E+001
2.444250050000000E+009 -4.738548656092919E+000 -9.051983234211402E+001
2.444500050000000E+009 -4.734997588342519E+000 -9.006185183978644E+001
2.444750050000000E+009 -4.665911838179224E+000 -9.003659015185409E+001
2.445000050000000E+009 -4.590594774012487E+000 -8.964251663112876E+001
2.445250050000000E+009 -4.512633636214884E+000 -8.961905127184555E+001
2.445500050000000E+009 -4.484275869497284E+000 -8.943335490425514E+001
2.445750050000000E+009 -4.428808272111992E+000 -8.962885858247276E+001
2.446000050000000E+009 -4.321971127439966E+000 -9.110941338343828E+001
2.446250050000000E+009 -4.297679479409355E+000 -9.021288814567446E+001
2.446500050000000E+009 -4.136320567038418E+000 -9.170151974414353E+001
2.446750050000000E+009 -4.173692728449034E+000 -8.949393766324879E+001
2.447000050000000E+009 -4.101603357601866E+000 -8.985242256281502E+001
2.447250050000000E+009 -4.098033179736997E+000 -8.839167224376193E+001
2.447500050000000E+009 -3.952364054430347E+000 -9.065953357488286E+001
2.447750050000000E+009 -3.875056574491421E+000 -9.117517334685284E+001
2.448000050000000E+009 -3.928579436196274E+000 -8.912927152054168E+001
2.448250050000000E+009 -3.832580288179213E+000 -9.026516366168029E+001
2.448500050000000E+009 -3.761807512276075E+000 -9.005676651498325E+001
2.448750050000000E+009 -3.654977511920252E+000 -9.154692500918125E+001
2.449000050000000E+009 -3.661420761847067E+000 -9.010761053804058E+001
2.449250050000000E+009 -3.585191272531103E+000 -9.062951468544392E+001
2.449500050000000E+009 -3.544923178459115E+000 -9.116074600162384E+001
2.449750050000000E+009 -3.493595686463060E+000 -9.048706218331829E+001
2.450000050000000E+009 -3.520145909565614E+000 -8.884581681360282E+001
2.450250050000000E+009 -3.361320910746707E+000 -9.119462626584364E+001
2.450500050000000E+009 -3.361139913529446E+000 -9.099265874018740E+001
2.450750050000000E+009 -3.340107815477627E+000 -9.015544614370970E+001
2.451000050000000E+009 -3.334478332202892E+000 -9.005347543178179E+001
2.451250050000000E+009 -3.255418815877542E+000 -9.077348477853623E+001
2.451500050000000E+009 -3.213507265414040E+000 -9.180581163612193E+001
2.451750050000000E+009 -3.123808096098081E+000 -9.127375240420858E+001
2.452000050000000E+009 -3.049549189527924E+000 -9.280441627044935E+001
2.452250050000000E+009 -3.057291062235569E+000 -9.262013775926617E+001
2.452500050000000E+009 -3.039944239239262E+000 -9.086579238417198E+001
2.452750050000000E+009 -3.049697191675489E+000 -9.086396044629112E+001
2.453000050000000E+009 -2.952347125981385E+000 -9.189463344196561E+001
2.453250050000000E+009 -2.940915116996334E+000 -9.139361643277792E+001
2.453500050000000E+009 -2.857349024638905E+000 -9.423456475170482E+001
2.453750050000000E+009 -2.846925618704209E+000 -9.248740074015616E+001
2.454000050000000E+009 -2.817543410163331E+000 -9.367500041665456E+001
2.454250050000000E+009 -2.792192627717167E+000 -9.333405360096371E+001
2.454500050000000E+009 -2.678680264778188E+000 -9.514500679320398E+001
2.454750050000000E+009 -2.709706797828346E+000 -9.155708114002742E+001
2.455000050000000E+009 -2.724746339144016E+000 -9.278059675134399E+001
