# Supplementary material for: A Displacement Sensor Based on a Normal Mode Helical Antenna
Source: Sensors (Basel). 2019 Aug 30;19(17):3767. doi: 10.3390/s19173767 (PMC6749469; doi:10.3390/s19173767)
Supplement: Supplementary file 1 [file sensors-19-03767-s001.zip › sensors-571672-sup/original experiment result/1G3.csv]

# Version 1.00
#
freq[Hz] db:Trc7_S22 ang:Trc7_S22
2.405000050000000E+009 -1.814182797693876E+000 -1.186525957748738E+002
2.405250050000000E+009 -1.845471336650099E+000 -1.196403091684151E+002
2.405500050000000E+009 -1.860461885995247E+000 -1.212754612913086E+002
2.405750050000000E+009 -1.883840762162806E+000 -1.209212815668844E+002
2.406000050000000E+009 -1.867080537687641E+000 -1.201102000062461E+002
2.406250050000000E+009 -1.921807630636039E+000 -1.216891826841382E+002
2.406500050000000E+009 -1.933829681294746E+000 -1.217779549521426E+002
2.406750050000000E+009 -1.947348798643726E+000 -1.198761887447573E+002
2.407000050000000E+009 -1.969138404799969E+000 -1.214434287251096E+002
2.407250050000000E+009 -1.965933506951042E+000 -1.218386788138615E+002
2.407500050000000E+009 -1.981598285094957E+000 -1.211547671186481E+002
2.407750050000000E+009 -2.030609859233983E+000 -1.217979910816027E+002
2.408000050000000E+009 -2.055868755403865E+000 -1.206646210168128E+002
2.408250050000000E+009 -2.063932063127727E+000 -1.221559042672698E+002
2.408500050000000E+009 -2.069634501874485E+000 -1.220159512606544E+002
2.408750050000000E+009 -2.072345653384486E+000 -1.225941848932954E+002
2.409000050000000E+009 -2.121503886771271E+000 -1.227022367711851E+002
2.409250050000000E+009 -2.117692961106561E+000 -1.232556564412287E+002
2.409500050000000E+009 -2.159438003517923E+000 -1.222639952813942E+002
2.409750050000000E+009 -2.171086221753654E+000 -1.231543122939720E+002
2.410000050000000E+009 -2.205089948536926E+000 -1.227260082290545E+002
2.410250050000000E+009 -2.211938722857356E+000 -1.230641221066883E+002
2.410500050000000E+009 -2.258891893385016E+000 -1.239892246446492E+002
2.410750050000000E+009 -2.289895556007729E+000 -1.243584727881057E+002
2.411000050000000E+009 -2.303697890366233E+000 -1.243361849470139E+002
2.411250050000000E+009 -2.331666405422229E+000 -1.237779323592076E+002
2.411500050000000E+009 -2.346002257531719E+000 -1.259357845644921E+002
2.411750050000000E+009 -2.408515333744106E+000 -1.238676530143903E+002
2.412000050000000E+009 -2.457769001817194E+000 -1.242362642593569E+002
2.412250050000000E+009 -2.415148048327763E+000 -1.260852892513303E+002
2.412500050000000E+009 -2.468009307571546E+000 -1.239272545529907E+002
2.412750050000000E+009 -2.491736229589468E+000 -1.246337669547457E+002
2.413000050000000E+009 -2.557034252173127E+000 -1.247003223429366E+002
2.413250050000000E+009 -2.591907511271354E+000 -1.259672433943476E+002
2.413500050000000E+009 -2.632438114790976E+000 -1.260940259703798E+002
2.413750050000000E+009 -2.645432061686778E+000 -1.250553818074050E+002
2.414000050000000E+009 -2.683628263889078E+000 -1.245640029738732E+002
2.414250050000000E+009 -2.708061586918635E+000 -1.250321338805659E+002
2.414500050000000E+009 -2.770727997680158E+000 -1.252702364239825E+002
2.414750050000000E+009 -2.775822180427446E+000 -1.264931197102944E+002
2.415000050000000E+009 -2.829126586526300E+000 -1.257133563825101E+002
2.415250050000000E+009 -2.852119472085295E+000 -1.263624482230382E+002
2.415500050000000E+009 -2.883956216696928E+000 -1.263974657548821E+002
2.415750050000000E+009 -2.936819263307006E+000 -1.265277535678345E+002
2.416000050000000E+009 -2.980855309029055E+000 -1.261425279545525E+002
2.416250050000000E+009 -3.031925891418803E+000 -1.272797969004260E+002
2.416500050000000E+009 -3.093736494365261E+000 -1.261735161024784E+002
2.416750050000000E+009 -3.142825640517403E+000 -1.269351740435242E+002
2.417000050000000E+009 -3.166766728113413E+000 -1.267715318052736E+002
2.417250050000000E+009 -3.236327384973396E+000 -1.268631581215106E+002
2.417500050000000E+009 -3.277730822940452E+000 -1.259894828032775E+002
2.417750050000000E+009 -3.294450246900141E+000 -1.273280355151585E+002
2.418000050000000E+009 -3.376450272204489E+000 -1.272328057710623E+002
2.418250050000000E+009 -3.425485769248291E+000 -1.262996102525890E+002
2.418500050000000E+009 -3.476366914335140E+000 -1.266531992737105E+002
2.418750050000000E+009 -3.524839809232898E+000 -1.279862832791754E+002
2.419000050000000E+009 -3.613075617041375E+000 -1.254826877223796E+002
2.419250050000000E+009 -3.635709432609569E+000 -1.266106390479479E+002
2.419500050000000E+009 -3.687933771013845E+000 -1.268484950573363E+002
2.419750050000000E+009 -3.689165892247728E+000 -1.279195215735729E+002
2.420000050000000E+009 -3.785474640653344E+000 -1.278814689110858E+002
2.420250050000000E+009 -3.870561118329722E+000 -1.255648141064622E+002
2.420500050000000E+009 -3.922056669989781E+000 -1.276483250940680E+002
2.420750050000000E+009 -3.952889342596714E+000 -1.274375693753216E+002
2.421000050000000E+009 -4.025163719479289E+000 -1.272251601326447E+002
2.421250050000000E+009 -4.090094481112092E+000 -1.268989512666575E+002
2.421500050000000E+009 -4.182545878789502E+000 -1.252818336501430E+002
2.421750050000000E+009 -4.213240709339186E+000 -1.273059890788622E+002
2.422000050000000E+009 -4.278584185764751E+000 -1.265819063309022E+002
2.422250050000000E+009 -4.393247225609773E+000 -1.263631130171600E+002
2.422500050000000E+009 -4.355823328141943E+000 -1.287200266509277E+002
2.422750050000000E+009 -4.531330449455017E+000 -1.258383858269598E+002
2.423000050000000E+009 -4.569549537215528E+000 -1.259651083915374E+002
2.423250050000000E+009 -4.600869550775111E+000 -1.271675241333247E+002
2.423500050000000E+009 -4.650089037321984E+000 -1.274671274959046E+002
2.423750050000000E+009 -4.775831753711082E+000 -1.263491038108724E+002
2.424000050000000E+009 -4.847306117805105E+000 -1.263875287598883E+002
2.424250050000000E+009 -4.872341902977150E+000 -1.260953804631101E+002
2.424500050000000E+009 -4.996612311464254E+000 -1.257008261496587E+002
2.424750050000000E+009 -5.018650499118565E+000 -1.264808202121325E+002
2.425000050000000E+009 -5.152708624544408E+000 -1.256825694462050E+002
2.425250050000000E+009 -5.215289864319340E+000 -1.244179974014146E+002
2.425500050000000E+009 -5.186575143797474E+000 -1.264387430393292E+002
2.425750050000000E+009 -5.346827981339327E+000 -1.248773657370991E+002
2.426000050000000E+009 -5.364054379762425E+000 -1.263054185906572E+002
2.426250050000000E+009 -5.596993809095331E+000 -1.222281635071720E+002
2.426500050000000E+009 -5.552431344169147E+000 -1.241784510898829E+002
2.426750050000000E+009 -5.609659939984911E+000 -1.237387843669941E+002
2.427000050000000E+009 -5.708647041619438E+000 -1.235772431938281E+002
2.427250050000000E+009 -5.743805161264426E+000 -1.244112216743700E+002
2.427500050000000E+009 -5.791708964165175E+000 -1.231837640163950E+002
2.427750050000000E+009 -5.939913037358394E+000 -1.230004174287461E+002
2.428000050000000E+009 -5.946173841873960E+000 -1.223541305391152E+002
2.428250050000000E+009 -6.078191908361283E+000 -1.210069674592170E+002
2.428500050000000E+009 -6.084370138517400E+000 -1.215306089941050E+002
2.428750050000000E+009 -6.204109050632693E+000 -1.203314491106825E+002
2.429000050000000E+009 -6.306620952961022E+000 -1.186517279281613E+002
2.429250050000000E+009 -6.305915102026047E+000 -1.191403999496820E+002
2.429500050000000E+009 -6.293607414685371E+000 -1.199888508623244E+002
2.429750050000000E+009 -6.421310910856015E+000 -1.176767667422357E+002
2.430000050000000E+009 -6.399561113535264E+000 -1.186216478562036E+002
2.430250050000000E+009 -6.525290037925460E+000 -1.163479583092028E+002
2.430500050000000E+009 -6.581062390397098E+000 -1.164713429775849E+002
2.430750050000000E+009 -6.596848359313193E+000 -1.156316144220255E+002
2.431000050000000E+009 -6.650634700020785E+000 -1.158469456600476E+002
2.431250050000000E+009 -6.782931799176515E+000 -1.127648148411941E+002
2.431500050000000E+009 -6.713194079528128E+000 -1.137449100637485E+002
2.431750050000000E+009 -6.798592752422784E+000 -1.131759963845535E+002
2.432000050000000E+009 -6.799628571443132E+000 -1.122453106615531E+002
2.432250050000000E+009 -6.761080936347645E+000 -1.132156284465847E+002
2.432500050000000E+009 -6.857532496732258E+000 -1.104022613829991E+002
2.432750050000000E+009 -6.861384689304553E+000 -1.102512805020768E+002
2.433000050000000E+009 -6.821475178056010E+000 -1.117024239526658E+002
2.433250050000000E+009 -6.932647142006217E+000 -1.077995951942048E+002
2.433500050000000E+009 -6.948665178072323E+000 -1.082417404773887E+002
2.433750050000000E+009 -6.898070111808051E+000 -1.082266491284321E+002
2.434000050000000E+009 -6.923277095054123E+000 -1.068434211137929E+002
2.434250050000000E+009 -6.945879154192116E+000 -1.064809635936868E+002
2.434500050000000E+009 -6.866654512267957E+000 -1.051689257554527E+002
2.434750050000000E+009 -6.880986622971542E+000 -1.042059549988464E+002
2.435000050000000E+009 -6.797687623796452E+000 -1.051978594486988E+002
2.435250050000000E+009 -6.869429789063929E+000 -1.037339835067481E+002
2.435500050000000E+009 -6.868705620075824E+000 -1.032348076563426E+002
2.435750050000000E+009 -6.773457607329470E+000 -1.036083313662036E+002
2.436000050000000E+009 -6.694954359459853E+000 -1.029944804559277E+002
2.436250050000000E+009 -6.715216090949726E+000 -1.014668070797392E+002
2.436500050000000E+009 -6.703929984976149E+000 -1.012388207309314E+002
2.436750050000000E+009 -6.674951191722554E+000 -1.004370568316088E+002
2.437000050000000E+009 -6.636687269949852E+000 -9.969720015210037E+001
2.437250050000000E+009 -6.527804435232832E+000 -9.911127647149134E+001
2.437500050000000E+009 -6.532374382524518E+000 -9.852129140516412E+001
2.437750050000000E+009 -6.465115997676429E+000 -9.848598773397281E+001
2.438000050000000E+009 -6.422256954979432E+000 -9.742778572254156E+001
2.438250050000000E+009 -6.421445410407704E+000 -9.655424800908965E+001
2.438500050000000E+009 -6.285871221291562E+000 -9.681197642138585E+001
2.438750050000000E+009 -6.276419157236865E+000 -9.717727044983049E+001
2.439000050000000E+009 -6.150320769211078E+000 -9.735959964645750E+001
2.439250050000000E+009 -6.088190837975747E+000 -9.586531241897933E+001
2.439500050000000E+009 -6.062025347215891E+000 -9.528959583426988E+001
2.439750050000000E+009 -6.053728543749745E+000 -9.372425377434314E+001
2.440000050000000E+009 -5.955839520856610E+000 -9.314851619639023E+001
2.440250050000000E+009 -5.822347429358445E+000 -9.529658085330421E+001
2.440500050000000E+009 -5.875336797647116E+000 -9.107241751916973E+001
2.440750050000000E+009 -5.692857435430217E+000 -9.398191551924811E+001
2.441000050000000E+009 -5.678086737004620E+000 -9.197098442699306E+001
2.441250050000000E+009 -5.633618495017008E+000 -9.149634870263394E+001
2.441500050000000E+009 -5.547494730193846E+000 -9.239435031439031E+001
2.441750050000000E+009 -5.435549740936833E+000 -9.184875217724996E+001
2.442000050000000E+009 -5.426345781984767E+000 -9.113956212083542E+001
2.442250050000000E+009 -5.289867379166344E+000 -9.170233239359354E+001
2.442500050000000E+009 -5.289277302082049E+000 -9.019888071219201E+001
2.442750050000000E+009 -5.254168896905093E+000 -8.966957067680868E+001
2.443000050000000E+009 -5.096121950601017E+000 -9.086262666996819E+001
2.443250050000000E+009 -5.004412448175700E+000 -9.229447270394641E+001
2.443500050000000E+009 -4.983811497529543E+000 -9.177943867832063E+001
2.443750050000000E+009 -4.929067805829809E+000 -9.106450355464233E+001
2.444000050000000E+009 -4.891948389047403E+000 -9.022025337019585E+001
2.444250050000000E+009 -4.772474187390051E+000 -9.196092800118959E+001
2.444500050000000E+009 -4.798094033574833E+000 -8.787860790639851E+001
2.444750050000000E+009 -4.619195586916524E+000 -9.145499219495463E+001
2.445000050000000E+009 -4.591145511248104E+000 -9.078011634528873E+001
2.445250050000000E+009 -4.580547746605229E+000 -9.057299106066176E+001
2.445500050000000E+009 -4.469326005531244E+000 -9.070866724504721E+001
2.445750050000000E+009 -4.427553845343098E+000 -9.048672337908971E+001
2.446000050000000E+009 -4.354728277372392E+000 -9.101263369534489E+001
2.446250050000000E+009 -4.283031737655282E+000 -9.009020233753317E+001
2.446500050000000E+009 -4.233144033454816E+000 -9.001335119391453E+001
2.446750050000000E+009 -4.137982579305084E+000 -9.058012628079285E+001
2.447000050000000E+009 -4.121867460476262E+000 -9.088221537666630E+001
2.447250050000000E+009 -4.084389712361079E+000 -8.950077101306243E+001
2.447500050000000E+009 -3.947278344179704E+000 -9.251366950391953E+001
2.447750050000000E+009 -3.980869725334562E+000 -8.975786714859632E+001
2.448000050000000E+009 -3.883155173396973E+000 -8.979428644919318E+001
2.448250050000000E+009 -3.871737594516833E+000 -8.901941195320583E+001
2.448500050000000E+009 -3.772071101285289E+000 -9.119821189885877E+001
2.448750050000000E+009 -3.731083987040870E+000 -8.994872860564411E+001
2.449000050000000E+009 -3.670084162742161E+000 -9.068839478778071E+001
2.449250050000000E+009 -3.659742031193064E+000 -8.952308906638886E+001
2.449500050000000E+009 -3.575277508547172E+000 -9.003511100580992E+001
2.449750050000000E+009 -3.537685808440147E+000 -9.028302267816783E+001
2.450000050000000E+009 -3.511159017196919E+000 -8.977911134964836E+001
2.450250050000000E+009 -3.425558798620703E+000 -9.150046328778265E+001
2.450500050000000E+009 -3.356198052202752E+000 -9.256601702495277E+001
2.450750050000000E+009 -3.314428593797846E+000 -9.217519678653039E+001
2.451000050000000E+009 -3.314162286733016E+000 -8.968330913581112E+001
2.451250050000000E+009 -3.273327670071615E+000 -8.990344773261083E+001
2.451500050000000E+009 -3.179267182146551E+000 -9.216732809668345E+001
2.451750050000000E+009 -3.230262502806449E+000 -9.100991181125056E+001
2.452000050000000E+009 -3.168720885015397E+000 -9.028186679280015E+001
2.452250050000000E+009 -3.078216084979338E+000 -9.215384834285834E+001
2.452500050000000E+009 -3.053716045190112E+000 -9.202059665239656E+001
2.452750050000000E+009 -2.974212587231136E+000 -9.347886724975992E+001
2.453000050000000E+009 -2.934875566020717E+000 -9.337555893419732E+001
2.453250050000000E+009 -2.940664075558241E+000 -9.261344601176045E+001
2.453500050000000E+009 -2.914814650811072E+000 -9.151491990572851E+001
2.453750050000000E+009 -2.866094976848304E+000 -9.252992424778847E+001
2.454000050000000E+009 -2.810922921249353E+000 -9.250528970711142E+001
2.454250050000000E+009 -2.789579557059096E+000 -9.280196738966787E+001
2.454500050000000E+009 -2.747550734460679E+000 -9.287771617320483E+001
2.454750050000000E+009 -2.774222646769061E+000 -9.206526857431624E+001
2.455000050000000E+009 -2.730127717700122E+000 -9.302129629598250E+001
