# Supplementary material for: A Displacement Sensor Based on a Normal Mode Helical Antenna
Source: Sensors (Basel). 2019 Aug 30;19(17):3767. doi: 10.3390/s19173767 (PMC6749469; doi:10.3390/s19173767)
Supplement: Supplementary file 1 [file sensors-19-03767-s001.zip › sensors-571672-sup/original experiment result/1G4.csv]

# Version 1.00
#
freq[Hz] db:Trc7_S22 ang:Trc7_S22
2.405000050000000E+009 -1.798429535221261E+000 -1.199997768071631E+002
2.405250050000000E+009 -1.837789281962462E+000 -1.196359018722123E+002
2.405500050000000E+009 -1.860794468938810E+000 -1.206240816858696E+002
2.405750050000000E+009 -1.899287258111412E+000 -1.211892832726263E+002
2.406000050000000E+009 -1.913546855269555E+000 -1.197890741983310E+002
2.406250050000000E+009 -1.892636127300887E+000 -1.214401666498199E+002
2.406500050000000E+009 -1.937358578132132E+000 -1.211587518454093E+002
2.406750050000000E+009 -1.926443292176452E+000 -1.202411504087698E+002
2.407000050000000E+009 -1.954634424331021E+000 -1.225490431352688E+002
2.407250050000000E+009 -1.999913574870842E+000 -1.210610174732088E+002
2.407500050000000E+009 -2.015113226785708E+000 -1.205421938197131E+002
2.407750050000000E+009 -2.020560084043069E+000 -1.212660725793779E+002
2.408000050000000E+009 -2.021877338772056E+000 -1.230577277028106E+002
2.408250050000000E+009 -2.063677449213425E+000 -1.219371730063225E+002
2.408500050000000E+009 -2.061732753166364E+000 -1.214746312348936E+002
2.408750050000000E+009 -2.109314793097586E+000 -1.228400286847318E+002
2.409000050000000E+009 -2.150880221502290E+000 -1.207561716993877E+002
2.409250050000000E+009 -2.149804252278230E+000 -1.230285219423721E+002
2.409500050000000E+009 -2.165105161016049E+000 -1.220095264705769E+002
2.409750050000000E+009 -2.192941192254203E+000 -1.238993853292346E+002
2.410000050000000E+009 -2.239671872512571E+000 -1.223353557877331E+002
2.410250050000000E+009 -2.231092825661724E+000 -1.240233056478292E+002
2.410500050000000E+009 -2.263651167579273E+000 -1.228984101096602E+002
2.410750050000000E+009 -2.267459350308239E+000 -1.237073761060841E+002
2.411000050000000E+009 -2.332164756358623E+000 -1.236059542521965E+002
2.411250050000000E+009 -2.330966042895942E+000 -1.231403082941630E+002
2.411500050000000E+009 -2.373651477710640E+000 -1.253739007572204E+002
2.411750050000000E+009 -2.385207876156698E+000 -1.244355501791786E+002
2.412000050000000E+009 -2.440698545056850E+000 -1.230138047206981E+002
2.412250050000000E+009 -2.502530475765786E+000 -1.232634722787835E+002
2.412500050000000E+009 -2.479366666835210E+000 -1.254005287948795E+002
2.412750050000000E+009 -2.503683182810230E+000 -1.253753709763740E+002
2.413000050000000E+009 -2.584430561805469E+000 -1.243497053336104E+002
2.413250050000000E+009 -2.589985307364648E+000 -1.254399284820245E+002
2.413500050000000E+009 -2.579994423820363E+000 -1.259482366312012E+002
2.413750050000000E+009 -2.664530211596973E+000 -1.266076840149164E+002
2.414000050000000E+009 -2.692921366574960E+000 -1.248666449329699E+002
2.414250050000000E+009 -2.724356310628426E+000 -1.253986783052247E+002
2.414500050000000E+009 -2.736856808065781E+000 -1.261324066859401E+002
2.414750050000000E+009 -2.773168436616162E+000 -1.263512322022189E+002
2.415000050000000E+009 -2.857034973595826E+000 -1.269182922164445E+002
2.415250050000000E+009 -2.874800947044103E+000 -1.269627571988145E+002
2.415500050000000E+009 -2.879829402128875E+000 -1.278266591219036E+002
2.415750050000000E+009 -2.938106085315752E+000 -1.269319231999577E+002
2.416000050000000E+009 -3.052678305202972E+000 -1.241270386001847E+002
2.416250050000000E+009 -3.028500446878597E+000 -1.281313890368955E+002
2.416500050000000E+009 -3.085202516412721E+000 -1.272512698979874E+002
2.416750050000000E+009 -3.147131952419467E+000 -1.270171105412337E+002
2.417000050000000E+009 -3.213065342175978E+000 -1.261946286512310E+002
2.417250050000000E+009 -3.233098635392190E+000 -1.266517253951288E+002
2.417500050000000E+009 -3.275170052015466E+000 -1.274813172162900E+002
2.417750050000000E+009 -3.331744095311815E+000 -1.264495618698089E+002
2.418000050000000E+009 -3.362891672547184E+000 -1.268141169961961E+002
2.418250050000000E+009 -3.466297798664174E+000 -1.266790897917018E+002
2.418500050000000E+009 -3.496346651188981E+000 -1.265864122525247E+002
2.418750050000000E+009 -3.523175611961241E+000 -1.277945430560629E+002
2.419000050000000E+009 -3.576706864071793E+000 -1.274650390473398E+002
2.419250050000000E+009 -3.634663497734651E+000 -1.275428990411947E+002
2.419500050000000E+009 -3.705503939870233E+000 -1.267551509019297E+002
2.419750050000000E+009 -3.701072540116244E+000 -1.282219256252117E+002
2.420000050000000E+009 -3.778605378798942E+000 -1.276583398531366E+002
2.420250050000000E+009 -3.847544435593593E+000 -1.284687087332622E+002
2.420500050000000E+009 -3.927779067716706E+000 -1.271311254649813E+002
2.420750050000000E+009 -3.992573317042468E+000 -1.265221283846587E+002
2.421000050000000E+009 -4.049432592760103E+000 -1.273422632631188E+002
2.421250050000000E+009 -4.103300800173017E+000 -1.269809600968579E+002
2.421500050000000E+009 -4.187989793399931E+000 -1.269908189329574E+002
2.421750050000000E+009 -4.269678555555772E+000 -1.262178451148184E+002
2.422000050000000E+009 -4.266337792562595E+000 -1.283878534368735E+002
2.422250050000000E+009 -4.346063768279564E+000 -1.276218099877467E+002
2.422500050000000E+009 -4.450477945347843E+000 -1.270572548433014E+002
2.422750050000000E+009 -4.503706321196305E+000 -1.272802582975953E+002
2.423000050000000E+009 -4.549255508002077E+000 -1.268686570335431E+002
2.423250050000000E+009 -4.624441148816703E+000 -1.276075431604129E+002
2.423500050000000E+009 -4.698947174021915E+000 -1.270535361415940E+002
2.423750050000000E+009 -4.816995901088730E+000 -1.257068426831580E+002
2.424000050000000E+009 -4.819769266786557E+000 -1.259174634159935E+002
2.424250050000000E+009 -4.966006564571532E+000 -1.248587488811300E+002
2.424500050000000E+009 -5.039836403584562E+000 -1.249695166303017E+002
2.424750050000000E+009 -5.059471072439150E+000 -1.259871185946942E+002
2.425000050000000E+009 -5.146745302995421E+000 -1.264955375834025E+002
2.425250050000000E+009 -5.208661526632957E+000 -1.248451168085396E+002
2.425500050000000E+009 -5.333221520366657E+000 -1.241634041354135E+002
2.425750050000000E+009 -5.387315870638755E+000 -1.240754892498508E+002
2.426000050000000E+009 -5.418058776611070E+000 -1.244026519962828E+002
2.426250050000000E+009 -5.542708320443083E+000 -1.232199921079010E+002
2.426500050000000E+009 -5.626481703288725E+000 -1.232678122786423E+002
2.426750050000000E+009 -5.662858338317272E+000 -1.233270701074807E+002
2.427000050000000E+009 -5.756594308681487E+000 -1.212571984792220E+002
2.427250050000000E+009 -5.831077624804107E+000 -1.210989762862390E+002
2.427500050000000E+009 -5.909346816851004E+000 -1.211183731615508E+002
2.427750050000000E+009 -5.941060420134098E+000 -1.218654313404118E+002
2.428000050000000E+009 -6.002043867060212E+000 -1.216243558022141E+002
2.428250050000000E+009 -6.053171835003723E+000 -1.212037640360207E+002
2.428500050000000E+009 -6.165181572399590E+000 -1.198852273725000E+002
2.428750050000000E+009 -6.148729199646387E+000 -1.203211294874708E+002
2.429000050000000E+009 -6.275485801318448E+000 -1.188003690245066E+002
2.429250050000000E+009 -6.308309734507271E+000 -1.182592768686915E+002
2.429500050000000E+009 -6.328394796068039E+000 -1.185781117657898E+002
2.429750050000000E+009 -6.372022238277056E+000 -1.178898786961891E+002
2.430000050000000E+009 -6.467837332091557E+000 -1.166172764968797E+002
2.430250050000000E+009 -6.483775670497457E+000 -1.166194064514736E+002
2.430500050000000E+009 -6.580773221905449E+000 -1.157871834681842E+002
2.430750050000000E+009 -6.614858886238662E+000 -1.149859225669951E+002
2.431000050000000E+009 -6.625249272774014E+000 -1.150869129380767E+002
2.431250050000000E+009 -6.701615643793009E+000 -1.127944049345990E+002
2.431500050000000E+009 -6.745859460385915E+000 -1.126590297537247E+002
2.431750050000000E+009 -6.680200479966148E+000 -1.142093105062660E+002
2.432000050000000E+009 -6.758069411528275E+000 -1.128732024849615E+002
2.432250050000000E+009 -6.880815689816973E+000 -1.105702414723878E+002
2.432500050000000E+009 -6.867426002847737E+000 -1.098676053226905E+002
2.432750050000000E+009 -6.794469649886176E+000 -1.109858870226657E+002
2.433000050000000E+009 -6.846808689317715E+000 -1.105770693648071E+002
2.433250050000000E+009 -6.865504869120218E+000 -1.080737553855274E+002
2.433500050000000E+009 -6.903250211135326E+000 -1.070030776520614E+002
2.433750050000000E+009 -6.880492381411878E+000 -1.078506209181747E+002
2.434000050000000E+009 -6.831768884408654E+000 -1.071741999566183E+002
2.434250050000000E+009 -6.835415460478393E+000 -1.056588975271096E+002
2.434500050000000E+009 -6.845029409194122E+000 -1.058120407110846E+002
2.434750050000000E+009 -6.819912470298886E+000 -1.063080285494589E+002
2.435000050000000E+009 -6.826746506081158E+000 -1.045423927504434E+002
2.435250050000000E+009 -6.864528048089771E+000 -1.036398797206353E+002
2.435500050000000E+009 -6.818692276712472E+000 -1.026819732351859E+002
2.435750050000000E+009 -6.775540418148789E+000 -1.027730279356862E+002
2.436000050000000E+009 -6.763413460358780E+000 -1.012751918556620E+002
2.436250050000000E+009 -6.724155839458360E+000 -1.015083718230888E+002
2.436500050000000E+009 -6.629390953834731E+000 -1.012743662227632E+002
2.436750050000000E+009 -6.653745193471657E+000 -9.938551378051515E+001
2.437000050000000E+009 -6.531560296416201E+000 -1.005080689908246E+002
2.437250050000000E+009 -6.493016107884721E+000 -9.864962192187039E+001
2.437500050000000E+009 -6.479873460216344E+000 -9.855990152233309E+001
2.437750050000000E+009 -6.445168751239485E+000 -9.747858242870893E+001
2.438000050000000E+009 -6.463817612731961E+000 -9.617606192798800E+001
2.438250050000000E+009 -6.312644643548199E+000 -9.796600568862685E+001
2.438500050000000E+009 -6.285612386641596E+000 -9.647173284164512E+001
2.438750050000000E+009 -6.132293823487888E+000 -9.758277946924254E+001
2.439000050000000E+009 -6.128855046739838E+000 -9.477167360909665E+001
2.439250050000000E+009 -6.016588224718679E+000 -9.653175015065999E+001
2.439500050000000E+009 -6.004920407669716E+000 -9.572119942271890E+001
2.439750050000000E+009 -5.956563568103584E+000 -9.482951399743494E+001
2.440000050000000E+009 -5.893948533728617E+000 -9.395467631403905E+001
2.440250050000000E+009 -5.844292666393733E+000 -9.402036354568058E+001
2.440500050000000E+009 -5.675963763549795E+000 -9.540423128242298E+001
2.440750050000000E+009 -5.653893108712916E+000 -9.246797520049906E+001
2.441000050000000E+009 -5.608612026050339E+000 -9.365155212655236E+001
2.441250050000000E+009 -5.612633312782675E+000 -9.092045014338707E+001
2.441500050000000E+009 -5.450231421583990E+000 -9.362683538352040E+001
2.441750050000000E+009 -5.427714109098361E+000 -9.242836642893978E+001
2.442000050000000E+009 -5.303039363051351E+000 -9.200664107127859E+001
2.442250050000000E+009 -5.269048881650466E+000 -9.302695218328509E+001
2.442500050000000E+009 -5.227573014112088E+000 -9.081608911390931E+001
2.442750050000000E+009 -5.140920432421436E+000 -9.154411415045138E+001
2.443000050000000E+009 -5.071952019670054E+000 -9.138900761935918E+001
2.443250050000000E+009 -5.023205649315333E+000 -9.091716104907160E+001
2.443500050000000E+009 -5.044821764608915E+000 -8.993098533935125E+001
2.443750050000000E+009 -4.905003827046708E+000 -9.099489331097352E+001
2.444000050000000E+009 -4.826619295749853E+000 -9.158872872368642E+001
2.444250050000000E+009 -4.776054012377252E+000 -9.026177482404169E+001
2.444500050000000E+009 -4.759296170312343E+000 -8.948331510001800E+001
2.444750050000000E+009 -4.630552644565755E+000 -9.069872792841926E+001
2.445000050000000E+009 -4.597035980446450E+000 -9.095746548067710E+001
2.445250050000000E+009 -4.537642449416182E+000 -8.972265084019686E+001
2.445500050000000E+009 -4.460381525426973E+000 -9.130972372922145E+001
2.445750050000000E+009 -4.402482988741337E+000 -8.981001528406760E+001
2.446000050000000E+009 -4.311048665785229E+000 -9.135869617390979E+001
2.446250050000000E+009 -4.269055874570241E+000 -9.081793892356916E+001
2.446500050000000E+009 -4.221754386279900E+000 -9.058256113337062E+001
2.446750050000000E+009 -4.166043487633784E+000 -8.977054248099522E+001
2.447000050000000E+009 -4.076906235415716E+000 -9.038339947939629E+001
2.447250050000000E+009 -4.040487449713861E+000 -8.953871205165618E+001
2.447500050000000E+009 -3.956186294403780E+000 -9.116327622784409E+001
2.447750050000000E+009 -3.948709004030579E+000 -9.004817571166862E+001
2.448000050000000E+009 -3.886209568053558E+000 -9.035381956713385E+001
2.448250050000000E+009 -3.869225992601320E+000 -8.913091949193495E+001
2.448500050000000E+009 -3.817504137921059E+000 -8.974196540814269E+001
2.448750050000000E+009 -3.678633669757755E+000 -9.035919729503371E+001
2.449000050000000E+009 -3.669949345158380E+000 -9.002987245024198E+001
2.449250050000000E+009 -3.622257199469209E+000 -8.923649594513240E+001
2.449500050000000E+009 -3.591190113471776E+000 -9.000992546975510E+001
2.449750050000000E+009 -3.532137525349170E+000 -9.167686586660273E+001
2.450000050000000E+009 -3.469697654948296E+000 -9.052956389266656E+001
2.450250050000000E+009 -3.440712599505496E+000 -9.039842408219290E+001
2.450500050000000E+009 -3.420065032496805E+000 -9.098515157720044E+001
2.450750050000000E+009 -3.312161768017257E+000 -9.117470902658947E+001
2.451000050000000E+009 -3.297357607193789E+000 -9.007154156103044E+001
2.451250050000000E+009 -3.226670751619206E+000 -9.146817037829455E+001
2.451500050000000E+009 -3.174849222462042E+000 -9.123842541004092E+001
2.451750050000000E+009 -3.148746493509841E+000 -9.251248533288354E+001
2.452000050000000E+009 -3.099462241854658E+000 -9.197358864270082E+001
2.452250050000000E+009 -3.091660562043698E+000 -9.179614294110512E+001
2.452500050000000E+009 -3.078255947661775E+000 -9.115760132217017E+001
2.452750050000000E+009 -3.037924731353546E+000 -9.089688372310059E+001
2.453000050000000E+009 -2.965203009948957E+000 -9.154799067575802E+001
2.453250050000000E+009 -2.911257426469721E+000 -9.297036421079164E+001
2.453500050000000E+009 -2.921894909998369E+000 -9.241253469755073E+001
2.453750050000000E+009 -2.847408926621110E+000 -9.342179317051986E+001
2.454000050000000E+009 -2.786327399822750E+000 -9.437678548726198E+001
2.454250050000000E+009 -2.843986132014147E+000 -9.130823951228499E+001
2.454500050000000E+009 -2.792551792394492E+000 -9.178082793675010E+001
2.454750050000000E+009 -2.743525141910033E+000 -9.364107494935276E+001
2.455000050000000E+009 -2.749559865615680E+000 -9.296202884688489E+001
