# Supplementary material for: A Displacement Sensor Based on a Normal Mode Helical Antenna
Source: Sensors (Basel). 2019 Aug 30;19(17):3767. doi: 10.3390/s19173767 (PMC6749469; doi:10.3390/s19173767)
Supplement: Supplementary file 1 [file sensors-19-03767-s001.zip › sensors-571672-sup/original experiment result/1G5.csv]

# Version 1.00
#
freq[Hz] db:Trc7_S22 ang:Trc7_S22
2.405000050000000E+009 -1.858137527922481E+000 -1.207429735410056E+002
2.405250050000000E+009 -1.885268317776989E+000 -1.201591718881113E+002
2.405500050000000E+009 -1.889375866142671E+000 -1.201848253633281E+002
2.405750050000000E+009 -1.914972178666067E+000 -1.200292950239256E+002
2.406000050000000E+009 -1.934380262677139E+000 -1.204004903228640E+002
2.406250050000000E+009 -1.935483139980187E+000 -1.200036119484479E+002
2.406500050000000E+009 -1.975674020554007E+000 -1.197160448664245E+002
2.406750050000000E+009 -1.957637738303329E+000 -1.202316259441685E+002
2.407000050000000E+009 -1.975494053125967E+000 -1.213822654520230E+002
2.407250050000000E+009 -1.988513575135762E+000 -1.219148195509952E+002
2.407500050000000E+009 -2.048469669214478E+000 -1.213014226848129E+002
2.407750050000000E+009 -2.028505643975205E+000 -1.211766641869107E+002
2.408000050000000E+009 -2.053619484526350E+000 -1.234393489102075E+002
2.408250050000000E+009 -2.094931397792910E+000 -1.227991292079699E+002
2.408500050000000E+009 -2.068990066356348E+000 -1.233758739598860E+002
2.408750050000000E+009 -2.160492698594887E+000 -1.226732353011487E+002
2.409000050000000E+009 -2.131803388681883E+000 -1.236366152894482E+002
2.409250050000000E+009 -2.191516353909645E+000 -1.229553529488946E+002
2.409500050000000E+009 -2.187920815960351E+000 -1.224164663026543E+002
2.409750050000000E+009 -2.240275284092560E+000 -1.216626889325506E+002
2.410000050000000E+009 -2.270466762455898E+000 -1.221155591683689E+002
2.410250050000000E+009 -2.252021594022532E+000 -1.244026813700469E+002
2.410500050000000E+009 -2.298834240554221E+000 -1.247575240978784E+002
2.410750050000000E+009 -2.339777165142228E+000 -1.228198982099567E+002
2.411000050000000E+009 -2.352217273096942E+000 -1.226991800668497E+002
2.411250050000000E+009 -2.358126394514217E+000 -1.235442962463195E+002
2.411500050000000E+009 -2.413982273394250E+000 -1.239159489765000E+002
2.411750050000000E+009 -2.422201456100836E+000 -1.244719293237581E+002
2.412000050000000E+009 -2.465044709317952E+000 -1.259626347944029E+002
2.412250050000000E+009 -2.501496674809318E+000 -1.248919810542617E+002
2.412500050000000E+009 -2.566920033887742E+000 -1.226096437608720E+002
2.412750050000000E+009 -2.524291577538993E+000 -1.258997961309309E+002
2.413000050000000E+009 -2.574291312118560E+000 -1.247650536280992E+002
2.413250050000000E+009 -2.614917316254267E+000 -1.244652586539401E+002
2.413500050000000E+009 -2.635720512056090E+000 -1.259231527348395E+002
2.413750050000000E+009 -2.695033616659679E+000 -1.258646152794507E+002
2.414000050000000E+009 -2.705274567844824E+000 -1.261900668232420E+002
2.414250050000000E+009 -2.775987444414245E+000 -1.254837588386954E+002
2.414500050000000E+009 -2.782586194943613E+000 -1.268729503560006E+002
2.414750050000000E+009 -2.829883799081705E+000 -1.261986957827670E+002
2.415000050000000E+009 -2.870737222003254E+000 -1.243028278188240E+002
2.415250050000000E+009 -2.896091421374559E+000 -1.268121972809848E+002
2.415500050000000E+009 -2.894890043623736E+000 -1.288405872049407E+002
2.415750050000000E+009 -2.976492674882012E+000 -1.268259113838113E+002
2.416000050000000E+009 -3.009881038746958E+000 -1.263798851797845E+002
2.416250050000000E+009 -3.058986407279970E+000 -1.267618663674358E+002
2.416500050000000E+009 -3.141679052766390E+000 -1.252095011840118E+002
2.416750050000000E+009 -3.147903953458973E+000 -1.268385385058661E+002
2.417000050000000E+009 -3.167428920844926E+000 -1.280794407434803E+002
2.417250050000000E+009 -3.244008228874134E+000 -1.260711659275333E+002
2.417500050000000E+009 -3.266025074538606E+000 -1.276534971322482E+002
2.417750050000000E+009 -3.328192401697082E+000 -1.279203697576975E+002
2.418000050000000E+009 -3.424742169696881E+000 -1.253384581855078E+002
2.418250050000000E+009 -3.398703859762576E+000 -1.272010538898991E+002
2.418500050000000E+009 -3.484135652275810E+000 -1.280549746838936E+002
2.418750050000000E+009 -3.535286435120750E+000 -1.266442917724710E+002
2.419000050000000E+009 -3.568794603867848E+000 -1.274189671622468E+002
2.419250050000000E+009 -3.653410571216221E+000 -1.264642547511333E+002
2.419500050000000E+009 -3.685771686668280E+000 -1.271049322546534E+002
2.419750050000000E+009 -3.754142238023876E+000 -1.270349065656638E+002
2.420000050000000E+009 -3.728963729258609E+000 -1.291736406216593E+002
2.420250050000000E+009 -3.880142623393339E+000 -1.273017735138341E+002
2.420500050000000E+009 -3.888737831556098E+000 -1.283864191155731E+002
2.420750050000000E+009 -3.988569012214633E+000 -1.264389989390270E+002
2.421000050000000E+009 -4.026315129255684E+000 -1.261395860752019E+002
2.421250050000000E+009 -4.077491606467903E+000 -1.273758265305117E+002
2.421500050000000E+009 -4.148142579234747E+000 -1.268606373649874E+002
2.421750050000000E+009 -4.207725285670627E+000 -1.268066851591893E+002
2.422000050000000E+009 -4.315998575007889E+000 -1.262043344251667E+002
2.422250050000000E+009 -4.271964446971484E+000 -1.277504465190709E+002
2.422500050000000E+009 -4.425464996953820E+000 -1.274993909401206E+002
2.422750050000000E+009 -4.493121060431993E+000 -1.255499640538283E+002
2.423000050000000E+009 -4.540613584800160E+000 -1.267078159464737E+002
2.423250050000000E+009 -4.637943213904451E+000 -1.257692739477766E+002
2.423500050000000E+009 -4.631246874348395E+000 -1.261275140421566E+002
2.423750050000000E+009 -4.744782548450085E+000 -1.267280365557529E+002
2.424000050000000E+009 -4.786429362379545E+000 -1.259988402594078E+002
2.424250050000000E+009 -4.907020272540416E+000 -1.263027846318194E+002
2.424500050000000E+009 -4.995992249159969E+000 -1.248584855816304E+002
2.424750050000000E+009 -5.005346524346821E+000 -1.262671110580809E+002
2.425000050000000E+009 -5.077073838168859E+000 -1.243154958829427E+002
2.425250050000000E+009 -5.195007984193461E+000 -1.244735170798371E+002
2.425500050000000E+009 -5.324005418462821E+000 -1.239628028144109E+002
2.425750050000000E+009 -5.304657778815397E+000 -1.244065472311496E+002
2.426000050000000E+009 -5.324649549108551E+000 -1.255720560902748E+002
2.426250050000000E+009 -5.414875439766108E+000 -1.254988741704938E+002
2.426500050000000E+009 -5.567760636750921E+000 -1.236514753438835E+002
2.426750050000000E+009 -5.597144135836956E+000 -1.236627517818378E+002
2.427000050000000E+009 -5.712691818933796E+000 -1.223601933395685E+002
2.427250050000000E+009 -5.741855112738825E+000 -1.231050077551516E+002
2.427500050000000E+009 -5.799394996076491E+000 -1.228303414160833E+002
2.427750050000000E+009 -5.871792645474238E+000 -1.230293973898518E+002
2.428000050000000E+009 -5.931138942452512E+000 -1.220007444033019E+002
2.428250050000000E+009 -5.986394484139895E+000 -1.216288583138558E+002
2.428500050000000E+009 -6.061367475316012E+000 -1.198214658641019E+002
2.428750050000000E+009 -6.142201211251731E+000 -1.197433952907802E+002
2.429000050000000E+009 -6.268117266027674E+000 -1.196939925341690E+002
2.429250050000000E+009 -6.259587090973688E+000 -1.194839233045149E+002
2.429500050000000E+009 -6.342103192248414E+000 -1.186929916942458E+002
2.429750050000000E+009 -6.424810226715476E+000 -1.170159510890035E+002
2.430000050000000E+009 -6.463314860275601E+000 -1.175069436045246E+002
2.430250050000000E+009 -6.492722033047091E+000 -1.168087004808900E+002
2.430500050000000E+009 -6.556482030712899E+000 -1.168925955760168E+002
2.430750050000000E+009 -6.610922830279784E+000 -1.149887891986722E+002
2.431000050000000E+009 -6.608489978318649E+000 -1.152952045694415E+002
2.431250050000000E+009 -6.685828604989442E+000 -1.147891253176567E+002
2.431500050000000E+009 -6.746412327775767E+000 -1.125646920187469E+002
2.431750050000000E+009 -6.667010931903229E+000 -1.151409789761722E+002
2.432000050000000E+009 -6.711329896453663E+000 -1.130847403435169E+002
2.432250050000000E+009 -6.776022060797003E+000 -1.114952676681981E+002
2.432500050000000E+009 -6.760218673567562E+000 -1.118743079473282E+002
2.432750050000000E+009 -6.899069730344685E+000 -1.107664810370802E+002
2.433000050000000E+009 -6.787735146837428E+000 -1.124855133096754E+002
2.433250050000000E+009 -6.900282619344885E+000 -1.108000272836347E+002
2.433500050000000E+009 -6.859065022202072E+000 -1.102171795596933E+002
2.433750050000000E+009 -6.781470907353961E+000 -1.093681578337721E+002
2.434000050000000E+009 -6.900245883417700E+000 -1.079350192642072E+002
2.434250050000000E+009 -6.863971948470118E+000 -1.067735445703047E+002
2.434500050000000E+009 -6.857749598533362E+000 -1.063807444354983E+002
2.434750050000000E+009 -6.924776233082833E+000 -1.044231510735421E+002
2.435000050000000E+009 -6.852269092760132E+000 -1.050844236693809E+002
2.435250050000000E+009 -6.811359176414093E+000 -1.045106828427361E+002
2.435500050000000E+009 -6.854958767353700E+000 -1.044525069155132E+002
2.435750050000000E+009 -6.783547244314387E+000 -1.046821919517801E+002
2.436000050000000E+009 -6.787516484113164E+000 -1.026044258485653E+002
2.436250050000000E+009 -6.762328652109301E+000 -1.020830726354433E+002
2.436500050000000E+009 -6.720724997026766E+000 -1.031581582018153E+002
2.436750050000000E+009 -6.743415064846109E+000 -1.001777777092171E+002
2.437000050000000E+009 -6.689936892198971E+000 -1.005805325960698E+002
2.437250050000000E+009 -6.607880529734199E+000 -9.943962865731989E+001
2.437500050000000E+009 -6.510231894191437E+000 -1.006642357896896E+002
2.437750050000000E+009 -6.549800427252562E+000 -9.797384628118033E+001
2.438000050000000E+009 -6.368821804076306E+000 -9.954812181103006E+001
2.438250050000000E+009 -6.408946395823158E+000 -9.767347383127326E+001
2.438500050000000E+009 -6.391168869453803E+000 -9.740118818150042E+001
2.438750050000000E+009 -6.302514884084964E+000 -9.630662539938776E+001
2.439000050000000E+009 -6.188109589018181E+000 -9.753093477050480E+001
2.439250050000000E+009 -6.093140222778156E+000 -9.601302441889857E+001
2.439500050000000E+009 -6.103979381300636E+000 -9.683763323926554E+001
2.439750050000000E+009 -6.107520527778963E+000 -9.392929075235638E+001
2.440000050000000E+009 -5.896239582536481E+000 -9.591653665978032E+001
2.440250050000000E+009 -5.953341749562596E+000 -9.320592834547900E+001
2.440500050000000E+009 -5.917337783346045E+000 -9.188460012070431E+001
2.440750050000000E+009 -5.743433442862244E+000 -9.385292059718209E+001
2.441000050000000E+009 -5.706022326638747E+000 -9.375341926694645E+001
2.441250050000000E+009 -5.657183811099233E+000 -9.320350531584988E+001
2.441500050000000E+009 -5.661770427830451E+000 -9.121779953277786E+001
2.441750050000000E+009 -5.480344645528437E+000 -9.347101254377071E+001
2.442000050000000E+009 -5.447218520332288E+000 -9.253112890187693E+001
2.442250050000000E+009 -5.380998582752312E+000 -9.075544233241318E+001
2.442500050000000E+009 -5.240402578122969E+000 -9.247124083464459E+001
2.442750050000000E+009 -5.199059345440391E+000 -9.194914357550074E+001
2.443000050000000E+009 -5.210180199742758E+000 -9.113200617678565E+001
2.443250050000000E+009 -5.115529905717043E+000 -9.226936667148929E+001
2.443500050000000E+009 -5.028646718150965E+000 -9.127135067586646E+001
2.443750050000000E+009 -5.038199380575324E+000 -8.992748455756033E+001
2.444000050000000E+009 -4.888253796051977E+000 -9.104928422808337E+001
2.444250050000000E+009 -4.851318572731850E+000 -9.089385961982693E+001
2.444500050000000E+009 -4.700035269110960E+000 -9.266941410739457E+001
2.444750050000000E+009 -4.672716520170838E+000 -9.199808564854364E+001
2.445000050000000E+009 -4.610448449948088E+000 -9.144978042499615E+001
2.445250050000000E+009 -4.610252153330795E+000 -9.032924169237128E+001
2.445500050000000E+009 -4.564331318716328E+000 -8.976913540135830E+001
2.445750050000000E+009 -4.452355921890744E+000 -9.046433973122346E+001
2.446000050000000E+009 -4.415383850346812E+000 -9.046374649921167E+001
2.446250050000000E+009 -4.327438166306243E+000 -9.099597465340419E+001
2.446500050000000E+009 -4.232872627810910E+000 -9.114540572203796E+001
2.446750050000000E+009 -4.255946984916096E+000 -8.980542331567862E+001
2.447000050000000E+009 -4.190909538424028E+000 -8.982660973922793E+001
2.447250050000000E+009 -4.124629483190103E+000 -8.985057348229142E+001
2.447500050000000E+009 -4.035619447157366E+000 -9.043419356937946E+001
2.447750050000000E+009 -4.021377859143016E+000 -8.959551408332123E+001
2.448000050000000E+009 -3.911799182124579E+000 -9.091382448891801E+001
2.448250050000000E+009 -3.914464982484661E+000 -9.042475757860861E+001
2.448500050000000E+009 -3.768874990725935E+000 -9.106443617769429E+001
2.448750050000000E+009 -3.821848005701476E+000 -9.033125737724247E+001
2.449000050000000E+009 -3.717660378653007E+000 -9.076664177779655E+001
2.449250050000000E+009 -3.648276248399496E+000 -9.088847412259368E+001
2.449500050000000E+009 -3.597499734893683E+000 -9.065700023488964E+001
2.449750050000000E+009 -3.531222947854682E+000 -9.217306181080325E+001
2.450000050000000E+009 -3.515666797319836E+000 -9.092045099528677E+001
2.450250050000000E+009 -3.491928049181166E+000 -9.121325146556679E+001
2.450500050000000E+009 -3.437406753176990E+000 -9.038913378389000E+001
2.450750050000000E+009 -3.440036491068763E+000 -9.038896909679323E+001
2.451000050000000E+009 -3.364342622616249E+000 -9.131895140610357E+001
2.451250050000000E+009 -3.305551121803038E+000 -9.061366188687983E+001
2.451500050000000E+009 -3.250181935150856E+000 -9.181804274390065E+001
2.451750050000000E+009 -3.184289871876146E+000 -9.121612755957501E+001
2.452000050000000E+009 -3.157312684535167E+000 -9.185166094536446E+001
2.452250050000000E+009 -3.163754323306788E+000 -9.171720612857224E+001
2.452500050000000E+009 -3.050486754365735E+000 -9.220163154042176E+001
2.452750050000000E+009 -3.100353568750430E+000 -9.063232017871495E+001
2.453000050000000E+009 -3.009402487581715E+000 -9.265595946546917E+001
2.453250050000000E+009 -2.998061690393712E+000 -9.068162344256444E+001
2.453500050000000E+009 -2.952857628679910E+000 -9.263246488112995E+001
2.453750050000000E+009 -2.889003612318265E+000 -9.280890464447236E+001
2.454000050000000E+009 -2.890878936779796E+000 -9.235189470323365E+001
2.454250050000000E+009 -2.827685188677116E+000 -9.330831062057092E+001
2.454500050000000E+009 -2.795159776819844E+000 -9.268200130787749E+001
2.454750050000000E+009 -2.720016412966060E+000 -9.433986433681174E+001
2.455000050000000E+009 -2.720656409884884E+000 -9.347468503441408E+001
