# Supplementary material for: A Displacement Sensor Based on a Normal Mode Helical Antenna
Source: Sensors (Basel). 2019 Aug 30;19(17):3767. doi: 10.3390/s19173767 (PMC6749469; doi:10.3390/s19173767)
Supplement: Supplementary file 1 [file sensors-19-03767-s001.zip › sensors-571672-sup/original experiment result/1H1.csv]

# Version 1.00
#
freq[Hz] db:Trc7_S22 ang:Trc7_S22
2.405000050000000E+009 -1.829815585345721E+000 -1.198144238235205E+002
2.405250050000000E+009 -1.857968212504095E+000 -1.193746282622217E+002
2.405500050000000E+009 -1.882861180359271E+000 -1.185661626500598E+002
2.405750050000000E+009 -1.904663078823922E+000 -1.196681256018327E+002
2.406000050000000E+009 -1.926205269495657E+000 -1.219656211928699E+002
2.406250050000000E+009 -1.910389472779748E+000 -1.203346083792952E+002
2.406500050000000E+009 -1.953837984043569E+000 -1.206322143356299E+002
2.406750050000000E+009 -1.966630040384675E+000 -1.207338032367598E+002
2.407000050000000E+009 -1.999097716535594E+000 -1.227272893494827E+002
2.407250050000000E+009 -2.020481143695097E+000 -1.220273269871903E+002
2.407500050000000E+009 -2.021404689680386E+000 -1.224757851916041E+002
2.407750050000000E+009 -2.017534467169791E+000 -1.216281714678329E+002
2.408000050000000E+009 -2.069975360584238E+000 -1.210453335336521E+002
2.408250050000000E+009 -2.070275406131148E+000 -1.227280879788700E+002
2.408500050000000E+009 -2.082661614420409E+000 -1.224585717748685E+002
2.408750050000000E+009 -2.142197957302715E+000 -1.226645554612058E+002
2.409000050000000E+009 -2.136133090399901E+000 -1.246352970511290E+002
2.409250050000000E+009 -2.191693031712564E+000 -1.218480270128487E+002
2.409500050000000E+009 -2.206680559974465E+000 -1.238168796946555E+002
2.409750050000000E+009 -2.229166203944070E+000 -1.232896219297284E+002
2.410000050000000E+009 -2.253664096652430E+000 -1.237903904152918E+002
2.410250050000000E+009 -2.294833431784449E+000 -1.227296641218721E+002
2.410500050000000E+009 -2.288268742661145E+000 -1.226484580524958E+002
2.410750050000000E+009 -2.309771651955874E+000 -1.246873907102492E+002
2.411000050000000E+009 -2.360910060362826E+000 -1.240610489805194E+002
2.411250050000000E+009 -2.354301797785055E+000 -1.238832776024952E+002
2.411500050000000E+009 -2.433773452216442E+000 -1.235302097657045E+002
2.411750050000000E+009 -2.450979350135432E+000 -1.238266306717456E+002
2.412000050000000E+009 -2.468812924206429E+000 -1.239615952969679E+002
2.412250050000000E+009 -2.475395749674875E+000 -1.253711761676626E+002
2.412500050000000E+009 -2.551310591907039E+000 -1.252420396558326E+002
2.412750050000000E+009 -2.578186751842178E+000 -1.246552547323144E+002
2.413000050000000E+009 -2.617807157968435E+000 -1.247784049782439E+002
2.413250050000000E+009 -2.624709443916564E+000 -1.267908657683940E+002
2.413500050000000E+009 -2.699959631628606E+000 -1.253869262451982E+002
2.413750050000000E+009 -2.709295101482923E+000 -1.267299728086000E+002
2.414000050000000E+009 -2.758428570847661E+000 -1.246116499674498E+002
2.414250050000000E+009 -2.782997969413301E+000 -1.252689542028247E+002
2.414500050000000E+009 -2.826014225712210E+000 -1.261680194659586E+002
2.414750050000000E+009 -2.872988220114180E+000 -1.267159263751401E+002
2.415000050000000E+009 -2.906105522477823E+000 -1.267258057989959E+002
2.415250050000000E+009 -2.983198970527715E+000 -1.245918518483572E+002
2.415500050000000E+009 -2.942614540074105E+000 -1.263962937959350E+002
2.415750050000000E+009 -3.032968093059495E+000 -1.257644747810658E+002
2.416000050000000E+009 -3.085158496406217E+000 -1.272750709151754E+002
2.416250050000000E+009 -3.101872259244400E+000 -1.259300895159799E+002
2.416500050000000E+009 -3.134292558592505E+000 -1.272777264240997E+002
2.416750050000000E+009 -3.215811145724649E+000 -1.275254588848126E+002
2.417000050000000E+009 -3.246373395425248E+000 -1.275166120821800E+002
2.417250050000000E+009 -3.314776455956115E+000 -1.267715525235574E+002
2.417500050000000E+009 -3.360342822650293E+000 -1.262562268544863E+002
2.417750050000000E+009 -3.409862224945851E+000 -1.269944745243845E+002
2.418000050000000E+009 -3.467864625118208E+000 -1.262774782662109E+002
2.418250050000000E+009 -3.533105875409283E+000 -1.275023688601255E+002
2.418500050000000E+009 -3.519759367125718E+000 -1.288250447996044E+002
2.418750050000000E+009 -3.607780105847887E+000 -1.261367320804195E+002
2.419000050000000E+009 -3.654449451773199E+000 -1.268702575550872E+002
2.419250050000000E+009 -3.755790008444084E+000 -1.259118553414690E+002
2.419500050000000E+009 -3.765170263698755E+000 -1.282602872410340E+002
2.419750050000000E+009 -3.869983345357686E+000 -1.275077425380488E+002
2.420000050000000E+009 -3.856754450318300E+000 -1.264546884823615E+002
2.420250050000000E+009 -3.990551169621843E+000 -1.279709252894552E+002
2.420500050000000E+009 -4.001561226859513E+000 -1.278305880787761E+002
2.420750050000000E+009 -4.069452448065722E+000 -1.282232619104274E+002
2.421000050000000E+009 -4.121398016814201E+000 -1.266263989349417E+002
2.421250050000000E+009 -4.251119841667612E+000 -1.261584286464090E+002
2.421500050000000E+009 -4.318752366116495E+000 -1.258825690869569E+002
2.421750050000000E+009 -4.312194759204652E+000 -1.276077220218649E+002
2.422000050000000E+009 -4.393066820295936E+000 -1.278490604585435E+002
2.422250050000000E+009 -4.465982842016826E+000 -1.266912592009375E+002
2.422500050000000E+009 -4.579795139682817E+000 -1.256686371684809E+002
2.422750050000000E+009 -4.645947787626558E+000 -1.268360846570985E+002
2.423000050000000E+009 -4.732474765354104E+000 -1.245271895724076E+002
2.423250050000000E+009 -4.716634189823468E+000 -1.266057420313574E+002
2.423500050000000E+009 -4.813218464791225E+000 -1.263954647649509E+002
2.423750050000000E+009 -4.902133326677978E+000 -1.260491691229425E+002
2.424000050000000E+009 -4.998638279392457E+000 -1.258863158670157E+002
2.424250050000000E+009 -5.077391633911669E+000 -1.252945284717236E+002
2.424500050000000E+009 -5.113717463125355E+000 -1.254978191581718E+002
2.424750050000000E+009 -5.165074880145907E+000 -1.244033904392357E+002
2.425000050000000E+009 -5.293235779442869E+000 -1.231491205217913E+002
2.425250050000000E+009 -5.360782836128629E+000 -1.236749266461883E+002
2.425500050000000E+009 -5.407809808119212E+000 -1.241424624189787E+002
2.425750050000000E+009 -5.534774188643898E+000 -1.231372847314036E+002
2.426000050000000E+009 -5.583897215682680E+000 -1.235317037446718E+002
2.426250050000000E+009 -5.648849688687876E+000 -1.233051591381359E+002
2.426500050000000E+009 -5.761098863079032E+000 -1.218798161990637E+002
2.426750050000000E+009 -5.778066530789293E+000 -1.226009269029115E+002
2.427000050000000E+009 -5.811125537162980E+000 -1.219650168931846E+002
2.427250050000000E+009 -5.970775647834804E+000 -1.215692479424336E+002
2.427500050000000E+009 -6.019996364415289E+000 -1.200539571445082E+002
2.427750050000000E+009 -6.008740805892823E+000 -1.216288359870816E+002
2.428000050000000E+009 -6.147135629433252E+000 -1.187253467052746E+002
2.428250050000000E+009 -6.206353520271473E+000 -1.182553471762586E+002
2.428500050000000E+009 -6.283904446693066E+000 -1.189259760653575E+002
2.428750050000000E+009 -6.300281037106974E+000 -1.191484916622994E+002
2.429000050000000E+009 -6.313789847894715E+000 -1.183596213424450E+002
2.429250050000000E+009 -6.370199123068858E+000 -1.189297570480115E+002
2.429500050000000E+009 -6.472942739227594E+000 -1.171907585981654E+002
2.429750050000000E+009 -6.573619067604521E+000 -1.153088474109038E+002
2.430000050000000E+009 -6.580141327166473E+000 -1.158546019219537E+002
2.430250050000000E+009 -6.690655055691090E+000 -1.135019229556474E+002
2.430500050000000E+009 -6.616055094192111E+000 -1.153261407381864E+002
2.430750050000000E+009 -6.672602921571230E+000 -1.136660244428012E+002
2.431000050000000E+009 -6.694264610325464E+000 -1.136375259617015E+002
2.431250050000000E+009 -6.720210965748418E+000 -1.138842848421057E+002
2.431500050000000E+009 -6.810731387200246E+000 -1.102717571357599E+002
2.431750050000000E+009 -6.776168039204737E+000 -1.121093152166772E+002
2.432000050000000E+009 -6.758597443585660E+000 -1.128921014731555E+002
2.432250050000000E+009 -6.818145791654714E+000 -1.116727122895719E+002
2.432500050000000E+009 -6.844199853000750E+000 -1.093635259023063E+002
2.432750050000000E+009 -6.994779754962909E+000 -1.073598179270360E+002
2.433000050000000E+009 -6.856532212546159E+000 -1.073712238552700E+002
2.433250050000000E+009 -6.861201257678436E+000 -1.083646599801503E+002
2.433500050000000E+009 -6.978806617169260E+000 -1.051938986174460E+002
2.433750050000000E+009 -6.879156270200691E+000 -1.070455498941047E+002
2.434000050000000E+009 -6.888639143129804E+000 -1.045293144584166E+002
2.434250050000000E+009 -6.878042476255722E+000 -1.053544964919842E+002
2.434500050000000E+009 -6.929871412325621E+000 -1.035635904700808E+002
2.434750050000000E+009 -6.769351358568388E+000 -1.044656145236245E+002
2.435000050000000E+009 -6.839138448238252E+000 -1.036439964813706E+002
2.435250050000000E+009 -6.766320424617907E+000 -1.018040706757125E+002
2.435500050000000E+009 -6.670753525948159E+000 -1.039023736821530E+002
2.435750050000000E+009 -6.649321109073468E+000 -1.013821097977608E+002
2.436000050000000E+009 -6.692131173581874E+000 -1.002041755393921E+002
2.436250050000000E+009 -6.587487194347938E+000 -1.006446012939645E+002
2.436500050000000E+009 -6.535112392845334E+000 -9.961799859228732E+001
2.436750050000000E+009 -6.570413677619293E+000 -9.934708438150423E+001
2.437000050000000E+009 -6.482864228891884E+000 -9.840451125225120E+001
2.437250050000000E+009 -6.484348370955722E+000 -9.698433905623395E+001
2.437500050000000E+009 -6.411490447292783E+000 -9.700877783440150E+001
2.437750050000000E+009 -6.344544000672773E+000 -9.781130859123863E+001
2.438000050000000E+009 -6.302374071837605E+000 -9.642393178455387E+001
2.438250050000000E+009 -6.258091690137317E+000 -9.535338243131460E+001
2.438500050000000E+009 -6.204958736937831E+000 -9.399954698193197E+001
2.438750050000000E+009 -6.092585303357120E+000 -9.472109342358259E+001
2.439000050000000E+009 -6.027367783532167E+000 -9.412037683968788E+001
2.439250050000000E+009 -5.898028053862234E+000 -9.571780670217370E+001
2.439500050000000E+009 -5.924020002575797E+000 -9.288455511840579E+001
2.439750050000000E+009 -5.853865475577616E+000 -9.253779868243726E+001
2.440000050000000E+009 -5.784202351544578E+000 -9.310384477001675E+001
2.440250050000000E+009 -5.735597216082242E+000 -9.163963387363197E+001
2.440500050000000E+009 -5.677514786767254E+000 -9.217867307233067E+001
2.440750050000000E+009 -5.524167701402066E+000 -9.338956460749694E+001
2.441000050000000E+009 -5.461031626765855E+000 -9.342183859145133E+001
2.441250050000000E+009 -5.451673270818340E+000 -9.204452656732092E+001
2.441500050000000E+009 -5.331612176164833E+000 -9.238062903424854E+001
2.441750050000000E+009 -5.285211011542644E+000 -9.180379813622457E+001
2.442000050000000E+009 -5.169201232162054E+000 -9.280938710303752E+001
2.442250050000000E+009 -5.142472741309539E+000 -9.243186957353920E+001
2.442500050000000E+009 -5.173603636297370E+000 -8.985214045924660E+001
2.442750050000000E+009 -5.033861441540183E+000 -9.154390210525637E+001
2.443000050000000E+009 -5.019750065695853E+000 -9.014136499242787E+001
2.443250050000000E+009 -4.925699240221499E+000 -9.159253237009763E+001
2.443500050000000E+009 -4.868067061308045E+000 -8.960975398090928E+001
2.443750050000000E+009 -4.778813088925190E+000 -9.004602333930792E+001
2.444000050000000E+009 -4.767888497125466E+000 -9.068470521312538E+001
2.444250050000000E+009 -4.667180654664541E+000 -9.049498191149031E+001
2.444500050000000E+009 -4.625785196754063E+000 -8.888951624020558E+001
2.444750050000000E+009 -4.569306396831395E+000 -8.843512667226433E+001
2.445000050000000E+009 -4.484396926436297E+000 -9.074740870207224E+001
2.445250050000000E+009 -4.437309322263890E+000 -9.061126830736704E+001
2.445500050000000E+009 -4.344590457609518E+000 -8.995170751033584E+001
2.445750050000000E+009 -4.333476733282087E+000 -8.967333963011393E+001
2.446000050000000E+009 -4.296655075990719E+000 -8.795245860115941E+001
2.446250050000000E+009 -4.153769982687017E+000 -9.037144261833743E+001
2.446500050000000E+009 -4.111239016737666E+000 -9.093290154095331E+001
2.446750050000000E+009 -4.120347762571564E+000 -8.890737976515649E+001
2.447000050000000E+009 -4.004312363446140E+000 -9.090384602498858E+001
2.447250050000000E+009 -3.956820876258252E+000 -9.003035404358833E+001
2.447500050000000E+009 -3.982509896481159E+000 -8.832759638548917E+001
2.447750050000000E+009 -3.860452598803505E+000 -8.961303285427657E+001
2.448000050000000E+009 -3.820387607264423E+000 -8.980566787362557E+001
2.448250050000000E+009 -3.753683075153985E+000 -8.955597457944079E+001
2.448500050000000E+009 -3.662223417149743E+000 -9.013263677307232E+001
2.448750050000000E+009 -3.640843396579843E+000 -9.160580672038201E+001
2.449000050000000E+009 -3.586219057576232E+000 -9.061774215657609E+001
2.449250050000000E+009 -3.561454312075216E+000 -9.021558279168336E+001
2.449500050000000E+009 -3.525368716038078E+000 -8.995921235839005E+001
2.449750050000000E+009 -3.442367731829729E+000 -9.070409524453619E+001
2.450000050000000E+009 -3.393033813744201E+000 -9.036504142276885E+001
2.450250050000000E+009 -3.362775391580871E+000 -8.935265062844505E+001
2.450500050000000E+009 -3.297946194528522E+000 -8.998641506566617E+001
2.450750050000000E+009 -3.236228738899637E+000 -9.182831478243853E+001
2.451000050000000E+009 -3.194379587560843E+000 -9.084653252389256E+001
2.451250050000000E+009 -3.149789848343733E+000 -9.020720206814337E+001
2.451500050000000E+009 -3.124137121790052E+000 -9.212707777923970E+001
2.451750050000000E+009 -3.124504115239025E+000 -8.982939972982368E+001
2.452000050000000E+009 -3.058934060028815E+000 -9.171762153429137E+001
2.452250050000000E+009 -3.018471506348728E+000 -9.128571675197956E+001
2.452500050000000E+009 -2.950908326793121E+000 -9.220588012276694E+001
2.452750050000000E+009 -2.927423048244201E+000 -9.164183186368170E+001
2.453000050000000E+009 -2.899822370241106E+000 -9.247527693945065E+001
2.453250050000000E+009 -2.812662926719047E+000 -9.270259127233959E+001
2.453500050000000E+009 -2.891654094506840E+000 -9.154503558376014E+001
2.453750050000000E+009 -2.805599277637848E+000 -9.133995873793477E+001
2.454000050000000E+009 -2.766380583160968E+000 -9.268057145645504E+001
2.454250050000000E+009 -2.716602702212469E+000 -9.319820238707334E+001
2.454500050000000E+009 -2.729665311393924E+000 -9.308552927336008E+001
2.454750050000000E+009 -2.768238671271654E+000 -9.119209086405510E+001
2.455000050000000E+009 -2.639503289018551E+000 -9.261941682607035E+001
