# Supplementary material for: A Displacement Sensor Based on a Normal Mode Helical Antenna
Source: Sensors (Basel). 2019 Aug 30;19(17):3767. doi: 10.3390/s19173767 (PMC6749469; doi:10.3390/s19173767)
Supplement: Supplementary file 1 [file sensors-19-03767-s001.zip › sensors-571672-sup/original experiment result/1H2.csv]

# Version 1.00
#
freq[Hz] db:Trc7_S22 ang:Trc7_S22
2.405000050000000E+009 -1.881477136126360E+000 -1.200575036928022E+002
2.405250050000000E+009 -1.874902486601797E+000 -1.210409257461457E+002
2.405500050000000E+009 -1.883432128864363E+000 -1.190688147275555E+002
2.405750050000000E+009 -1.890323501627787E+000 -1.220821633071309E+002
2.406000050000000E+009 -1.922025364340882E+000 -1.202103700912798E+002
2.406250050000000E+009 -1.965906194670938E+000 -1.210658655708098E+002
2.406500050000000E+009 -1.978307794887303E+000 -1.216410397778745E+002
2.406750050000000E+009 -2.018629143233382E+000 -1.220189951485652E+002
2.407000050000000E+009 -2.007598087948110E+000 -1.231555562784963E+002
2.407250050000000E+009 -2.043033013460661E+000 -1.222496870230731E+002
2.407500050000000E+009 -2.015968230328977E+000 -1.214866717059255E+002
2.407750050000000E+009 -2.054564109486378E+000 -1.223925240572941E+002
2.408000050000000E+009 -2.094735478086559E+000 -1.236830754873886E+002
2.408250050000000E+009 -2.115004744207937E+000 -1.226759166226478E+002
2.408500050000000E+009 -2.142687727746482E+000 -1.230106250974101E+002
2.408750050000000E+009 -2.144901033909588E+000 -1.231223646392380E+002
2.409000050000000E+009 -2.152886684058256E+000 -1.233155702827140E+002
2.409250050000000E+009 -2.207009428724354E+000 -1.230565655718479E+002
2.409500050000000E+009 -2.235303504663678E+000 -1.233460107952280E+002
2.409750050000000E+009 -2.274133852395373E+000 -1.228348551560504E+002
2.410000050000000E+009 -2.293330857632884E+000 -1.235875074290963E+002
2.410250050000000E+009 -2.310956380623157E+000 -1.224182856910541E+002
2.410500050000000E+009 -2.345456224626984E+000 -1.241637209743378E+002
2.410750050000000E+009 -2.362431625006070E+000 -1.257948358744166E+002
2.411000050000000E+009 -2.402441475876904E+000 -1.243455716201589E+002
2.411250050000000E+009 -2.394808742409192E+000 -1.251050993613944E+002
2.411500050000000E+009 -2.469498410732843E+000 -1.239959613712960E+002
2.411750050000000E+009 -2.496716489141468E+000 -1.241936107916565E+002
2.412000050000000E+009 -2.523509815813466E+000 -1.238416115643842E+002
2.412250050000000E+009 -2.550870195511923E+000 -1.237728795837710E+002
2.412500050000000E+009 -2.550839935675758E+000 -1.263352892929847E+002
2.412750050000000E+009 -2.595170628454972E+000 -1.257925629150987E+002
2.413000050000000E+009 -2.628339730407357E+000 -1.271502571510579E+002
2.413250050000000E+009 -2.685228949946087E+000 -1.254545532110282E+002
2.413500050000000E+009 -2.715766069807650E+000 -1.269119507201157E+002
2.413750050000000E+009 -2.756122443256034E+000 -1.265129223145634E+002
2.414000050000000E+009 -2.776111919255448E+000 -1.270896250640177E+002
2.414250050000000E+009 -2.844610483587662E+000 -1.266911007701622E+002
2.414500050000000E+009 -2.894651562043929E+000 -1.258492488211385E+002
2.414750050000000E+009 -2.913197733794228E+000 -1.275073318390964E+002
2.415000050000000E+009 -2.944079881719699E+000 -1.267694080811248E+002
2.415250050000000E+009 -3.006482388550662E+000 -1.261623712196764E+002
2.415500050000000E+009 -3.046880749951836E+000 -1.262395411471956E+002
2.415750050000000E+009 -3.050119631972870E+000 -1.291749473793740E+002
2.416000050000000E+009 -3.119443219455150E+000 -1.276941586663453E+002
2.416250050000000E+009 -3.151545557838712E+000 -1.280126548403210E+002
2.416500050000000E+009 -3.270130778200437E+000 -1.250873659225404E+002
2.416750050000000E+009 -3.282199285278336E+000 -1.278518872370936E+002
2.417000050000000E+009 -3.315995630258319E+000 -1.274834155346324E+002
2.417250050000000E+009 -3.381201692608253E+000 -1.272935693616043E+002
2.417500050000000E+009 -3.394740981902593E+000 -1.290668553049186E+002
2.417750050000000E+009 -3.544833582888173E+000 -1.267379545973505E+002
2.418000050000000E+009 -3.498293858109915E+000 -1.280449442139159E+002
2.418250050000000E+009 -3.583263583240873E+000 -1.282651417540027E+002
2.418500050000000E+009 -3.650523970222686E+000 -1.288032993975537E+002
2.418750050000000E+009 -3.749219631331823E+000 -1.285576692189119E+002
2.419000050000000E+009 -3.710596585298753E+000 -1.291216966705449E+002
2.419250050000000E+009 -3.851302963172284E+000 -1.279634905851479E+002
2.419500050000000E+009 -3.901530786121914E+000 -1.267390011623585E+002
2.419750050000000E+009 -3.925860017288366E+000 -1.292937546467187E+002
2.420000050000000E+009 -4.020293438515697E+000 -1.280686584952165E+002
2.420250050000000E+009 -4.026998900504706E+000 -1.297615133986089E+002
2.420500050000000E+009 -4.169902996214830E+000 -1.280124813246763E+002
2.420750050000000E+009 -4.208425849125079E+000 -1.282535264819334E+002
2.421000050000000E+009 -4.240328670297319E+000 -1.286106632380276E+002
2.421250050000000E+009 -4.296921405528551E+000 -1.289338877476541E+002
2.421500050000000E+009 -4.476866668427478E+000 -1.282271869075043E+002
2.421750050000000E+009 -4.491495050630907E+000 -1.286534924713014E+002
2.422000050000000E+009 -4.582852748885463E+000 -1.272418443697245E+002
2.422250050000000E+009 -4.676128228690458E+000 -1.266008950715217E+002
2.422500050000000E+009 -4.685525048238327E+000 -1.273835188310059E+002
2.422750050000000E+009 -4.805727193435459E+000 -1.273757840404167E+002
2.423000050000000E+009 -4.921644401990421E+000 -1.253629546862616E+002
2.423250050000000E+009 -4.970241244735181E+000 -1.260675912282056E+002
2.423500050000000E+009 -5.024637125559890E+000 -1.268596094426412E+002
2.423750050000000E+009 -5.034950599426581E+000 -1.275261201211481E+002
2.424000050000000E+009 -5.146070542373423E+000 -1.260378663222660E+002
2.424250050000000E+009 -5.263222207026280E+000 -1.254312429989443E+002
2.424500050000000E+009 -5.354403723932196E+000 -1.251134118655278E+002
2.424750050000000E+009 -5.437583684405710E+000 -1.247546815046570E+002
2.425000050000000E+009 -5.485625413412164E+000 -1.255935157277964E+002
2.425250050000000E+009 -5.616016351535730E+000 -1.236422294167006E+002
2.425500050000000E+009 -5.650845359132474E+000 -1.252998246179645E+002
2.425750050000000E+009 -5.741113347147501E+000 -1.237463358507791E+002
2.426000050000000E+009 -5.816087435516486E+000 -1.235062147979975E+002
2.426250050000000E+009 -5.887817018582573E+000 -1.229353099229885E+002
2.426500050000000E+009 -5.964127777652006E+000 -1.228855428829685E+002
2.426750050000000E+009 -6.056670385141197E+000 -1.221670261515858E+002
2.427000050000000E+009 -6.193179951000015E+000 -1.209906319792327E+002
2.427250050000000E+009 -6.226592368328394E+000 -1.213298255616572E+002
2.427500050000000E+009 -6.238271798386981E+000 -1.221248932141029E+002
2.427750050000000E+009 -6.282670474633089E+000 -1.213951341203101E+002
2.428000050000000E+009 -6.350036904167788E+000 -1.212931515842315E+002
2.428250050000000E+009 -6.430485203514201E+000 -1.202598572899835E+002
2.428500050000000E+009 -6.478123808335575E+000 -1.202410408128039E+002
2.428750050000000E+009 -6.599475270760927E+000 -1.176583528766381E+002
2.429000050000000E+009 -6.619404941542912E+000 -1.173020661741410E+002
2.429250050000000E+009 -6.719489974935409E+000 -1.169937557659045E+002
2.429500050000000E+009 -6.682801075807797E+000 -1.171064559080363E+002
2.429750050000000E+009 -6.777715055817002E+000 -1.163421556947279E+002
2.430000050000000E+009 -6.829124867061156E+000 -1.146288843646762E+002
2.430250050000000E+009 -6.902182262133402E+000 -1.149050619494245E+002
2.430500050000000E+009 -6.844582409577059E+000 -1.158370798260302E+002
2.430750050000000E+009 -6.941058913669372E+000 -1.144181418898470E+002
2.431000050000000E+009 -6.901178032024325E+000 -1.133863502329400E+002
2.431250050000000E+009 -7.024386844820429E+000 -1.109819375510167E+002
2.431500050000000E+009 -7.035259200084847E+000 -1.111656344658103E+002
2.431750050000000E+009 -7.100429123582481E+000 -1.090487206325329E+002
2.432000050000000E+009 -7.086954535907987E+000 -1.099413857742041E+002
2.432250050000000E+009 -7.098996989088825E+000 -1.097994809697071E+002
2.432500050000000E+009 -7.081215366355603E+000 -1.087101022962650E+002
2.432750050000000E+009 -7.104466651598258E+000 -1.078194778980768E+002
2.433000050000000E+009 -7.147094007944947E+000 -1.065912863739827E+002
2.433250050000000E+009 -7.075613781886792E+000 -1.067004485097596E+002
2.433500050000000E+009 -7.035970097931895E+000 -1.050766471955831E+002
2.433750050000000E+009 -7.059032366677172E+000 -1.049530409887574E+002
2.434000050000000E+009 -7.087688340728449E+000 -1.023741054223051E+002
2.434250050000000E+009 -7.029131979902187E+000 -1.023228600256294E+002
2.434500050000000E+009 -7.031303536155817E+000 -1.016402699351486E+002
2.434750050000000E+009 -6.966958802634671E+000 -1.014589344183027E+002
2.435000050000000E+009 -6.918063540469154E+000 -1.019472132341277E+002
2.435250050000000E+009 -6.887468562758913E+000 -9.932146567367498E+001
2.435500050000000E+009 -6.801205705811080E+000 -9.951801424697777E+001
2.435750050000000E+009 -6.743486121869514E+000 -9.943176115659858E+001
2.436000050000000E+009 -6.759586433470791E+000 -9.810328483002353E+001
2.436250050000000E+009 -6.710559075037547E+000 -9.820232986194441E+001
2.436500050000000E+009 -6.721088196864788E+000 -9.715549681386962E+001
2.436750050000000E+009 -6.605781755230278E+000 -9.688469604040770E+001
2.437000050000000E+009 -6.556357045952810E+000 -9.659155435922855E+001
2.437250050000000E+009 -6.433332461623241E+000 -9.640909810663882E+001
2.437500050000000E+009 -6.497869354891726E+000 -9.420853535468888E+001
2.437750050000000E+009 -6.343575381982429E+000 -9.411386442172275E+001
2.438000050000000E+009 -6.331411021499416E+000 -9.483365319762147E+001
2.438250050000000E+009 -6.228223810096210E+000 -9.473879416955812E+001
2.438500050000000E+009 -6.193035831364131E+000 -9.265099625511972E+001
2.438750050000000E+009 -6.094628038870449E+000 -9.375753903275719E+001
2.439000050000000E+009 -5.968168375838017E+000 -9.360245778051730E+001
2.439250050000000E+009 -5.987599460818000E+000 -9.210307896688015E+001
2.439500050000000E+009 -5.828224902559070E+000 -9.328816508389093E+001
2.439750050000000E+009 -5.778362234320872E+000 -9.126928455865119E+001
2.440000050000000E+009 -5.717288784790879E+000 -9.293054659580039E+001
2.440250050000000E+009 -5.721413483594113E+000 -9.139210995529869E+001
2.440500050000000E+009 -5.609522568455546E+000 -9.161434003738725E+001
2.440750050000000E+009 -5.498996807877470E+000 -9.094549421835950E+001
2.441000050000000E+009 -5.438496717517281E+000 -9.043120999993812E+001
2.441250050000000E+009 -5.363682243157442E+000 -9.098516430836089E+001
2.441500050000000E+009 -5.322729369473666E+000 -8.887156288161148E+001
2.441750050000000E+009 -5.267235154165440E+000 -8.902920756174829E+001
2.442000050000000E+009 -5.104731989139968E+000 -9.251524127944592E+001
2.442250050000000E+009 -5.093028321094185E+000 -8.887596862442847E+001
2.442500050000000E+009 -4.994820386470252E+000 -8.993410446412133E+001
2.442750050000000E+009 -4.923059326897707E+000 -9.047380064923202E+001
2.443000050000000E+009 -4.867212506654744E+000 -8.967179117402289E+001
2.443250050000000E+009 -4.880902950758602E+000 -8.895561438939846E+001
2.443500050000000E+009 -4.767017388285006E+000 -8.913005411972937E+001
2.443750050000000E+009 -4.660862108200179E+000 -9.123656300593655E+001
2.444000050000000E+009 -4.680822559237286E+000 -8.830884895242342E+001
2.444250050000000E+009 -4.540982747469882E+000 -9.054242755907058E+001
2.444500050000000E+009 -4.527319181708772E+000 -8.981300908358014E+001
2.444750050000000E+009 -4.453545668755432E+000 -9.048898057133036E+001
2.445000050000000E+009 -4.434084645008816E+000 -8.844907265690985E+001
2.445250050000000E+009 -4.323956699617085E+000 -8.963087493076088E+001
2.445500050000000E+009 -4.320376045257708E+000 -8.813744601256252E+001
2.445750050000000E+009 -4.259876482311245E+000 -8.773119476170618E+001
2.446000050000000E+009 -4.170964116173527E+000 -8.803519094996186E+001
2.446250050000000E+009 -4.122875213160436E+000 -8.827938192454242E+001
2.446500050000000E+009 -4.018175812450812E+000 -8.948583543507475E+001
2.446750050000000E+009 -3.936705320908308E+000 -9.053388792575989E+001
2.447000050000000E+009 -3.904158616079602E+000 -8.993171843980387E+001
2.447250050000000E+009 -3.893782707730746E+000 -8.954468055419831E+001
2.447500050000000E+009 -3.785009421291535E+000 -8.983082404297419E+001
2.447750050000000E+009 -3.753701250111541E+000 -8.978847793054906E+001
2.448000050000000E+009 -3.758598833398019E+000 -8.883054004570737E+001
2.448250050000000E+009 -3.693076018150722E+000 -8.897585742676297E+001
2.448500050000000E+009 -3.578421503576512E+000 -9.108626069886492E+001
2.448750050000000E+009 -3.508518546825338E+000 -9.078061696736968E+001
2.449000050000000E+009 -3.433281351154082E+000 -9.116373644459317E+001
2.449250050000000E+009 -3.410469422303660E+000 -9.160059971766268E+001
2.449500050000000E+009 -3.381288701876499E+000 -9.104001385505943E+001
2.449750050000000E+009 -3.418058376096561E+000 -8.893822843365733E+001
2.450000050000000E+009 -3.247020635205951E+000 -9.146893300315128E+001
2.450250050000000E+009 -3.238816630535680E+000 -9.079421099967802E+001
2.450500050000000E+009 -3.249013465271403E+000 -9.070064394729408E+001
2.450750050000000E+009 -3.093476436620479E+000 -9.222709836545741E+001
2.451000050000000E+009 -3.111687592934519E+000 -9.143168185703060E+001
2.451250050000000E+009 -3.064861436952432E+000 -9.107353995438851E+001
2.451500050000000E+009 -3.010602223172263E+000 -9.027004407855387E+001
2.451750050000000E+009 -3.011329080387578E+000 -9.105444864516434E+001
2.452000050000000E+009 -2.898574723388592E+000 -9.310185202523107E+001
2.452250050000000E+009 -2.951481645664682E+000 -8.978259867607937E+001
2.452500050000000E+009 -2.921974383031362E+000 -9.146443494466591E+001
2.452750050000000E+009 -2.864533679487560E+000 -9.126135929961417E+001
2.453000050000000E+009 -2.800570332417001E+000 -9.250894727812225E+001
2.453250050000000E+009 -2.826670829868498E+000 -9.010954587181480E+001
2.453500050000000E+009 -2.786773029388685E+000 -9.094088761292444E+001
2.453750050000000E+009 -2.690591592777380E+000 -9.269861398200159E+001
2.454000050000000E+009 -2.696369535797008E+000 -9.281448936437167E+001
2.454250050000000E+009 -2.646340926379527E+000 -9.274331573945784E+001
2.454500050000000E+009 -2.594725819682206E+000 -9.275535939536704E+001
2.454750050000000E+009 -2.583211780758772E+000 -9.303055980331727E+001
2.455000050000000E+009 -2.610704444158806E+000 -9.280512045865042E+001
