# Supplementary material for: A Displacement Sensor Based on a Normal Mode Helical Antenna
Source: Sensors (Basel). 2019 Aug 30;19(17):3767. doi: 10.3390/s19173767 (PMC6749469; doi:10.3390/s19173767)
Supplement: Supplementary file 1 [file sensors-19-03767-s001.zip › sensors-571672-sup/original experiment result/1H3.csv]

# Version 1.00
#
freq[Hz] db:Trc7_S22 ang:Trc7_S22
2.405000050000000E+009 -1.854115482470887E+000 -1.208937798897141E+002
2.405250050000000E+009 -1.857527472144378E+000 -1.202498520429219E+002
2.405500050000000E+009 -1.876080720970150E+000 -1.199264209419045E+002
2.405750050000000E+009 -1.880708830933529E+000 -1.192437988191272E+002
2.406000050000000E+009 -1.899180451451673E+000 -1.194647205515445E+002
2.406250050000000E+009 -1.910971516527596E+000 -1.202252836367233E+002
2.406500050000000E+009 -1.937308748660425E+000 -1.216702343205209E+002
2.406750050000000E+009 -2.021963740242111E+000 -1.214793332555228E+002
2.407000050000000E+009 -1.982700014242666E+000 -1.221744853796959E+002
2.407250050000000E+009 -2.031227362971781E+000 -1.236023902821736E+002
2.407500050000000E+009 -2.027638844198105E+000 -1.210597635296113E+002
2.407750050000000E+009 -2.057573961144611E+000 -1.209909018227550E+002
2.408000050000000E+009 -2.068732287362479E+000 -1.213451290924105E+002
2.408250050000000E+009 -2.074741184805212E+000 -1.217126253789386E+002
2.408500050000000E+009 -2.090988734617879E+000 -1.232126916089333E+002
2.408750050000000E+009 -2.125682593657987E+000 -1.218754824271593E+002
2.409000050000000E+009 -2.150219643491805E+000 -1.209044625661579E+002
2.409250050000000E+009 -2.189274106412478E+000 -1.228916960004762E+002
2.409500050000000E+009 -2.177836394634494E+000 -1.245092457914196E+002
2.409750050000000E+009 -2.219717304321187E+000 -1.241145869233866E+002
2.410000050000000E+009 -2.265361938636996E+000 -1.225062089273167E+002
2.410250050000000E+009 -2.283136443247591E+000 -1.256694253885987E+002
2.410500050000000E+009 -2.290757505067577E+000 -1.252200796594765E+002
2.410750050000000E+009 -2.337227325554005E+000 -1.235502953664105E+002
2.411000050000000E+009 -2.346303792610927E+000 -1.236939639226975E+002
2.411250050000000E+009 -2.384744418958396E+000 -1.241217067773241E+002
2.411500050000000E+009 -2.387045284319783E+000 -1.249752103093603E+002
2.411750050000000E+009 -2.430858203156817E+000 -1.258122844354071E+002
2.412000050000000E+009 -2.464369851102554E+000 -1.244930078210489E+002
2.412250050000000E+009 -2.501035891921736E+000 -1.271029102468677E+002
2.412500050000000E+009 -2.520106749402763E+000 -1.271015822104486E+002
2.412750050000000E+009 -2.568403924040733E+000 -1.256121995995523E+002
2.413000050000000E+009 -2.601706170671740E+000 -1.261944155751477E+002
2.413250050000000E+009 -2.623251452614382E+000 -1.267535797156950E+002
2.413500050000000E+009 -2.694384995796714E+000 -1.259478387215714E+002
2.413750050000000E+009 -2.715930848795473E+000 -1.247625827809663E+002
2.414000050000000E+009 -2.744840149606400E+000 -1.260843057299958E+002
2.414250050000000E+009 -2.745592762715854E+000 -1.266300844342757E+002
2.414500050000000E+009 -2.817355728946466E+000 -1.267944914296057E+002
2.414750050000000E+009 -2.853191805440027E+000 -1.275595143283051E+002
2.415000050000000E+009 -2.902948509604817E+000 -1.270758051762298E+002
2.415250050000000E+009 -2.941316014049695E+000 -1.270002205179441E+002
2.415500050000000E+009 -3.010128879794035E+000 -1.259233729792600E+002
2.415750050000000E+009 -3.026098470160488E+000 -1.266745247875085E+002
2.416000050000000E+009 -3.084626439421198E+000 -1.271604067560372E+002
2.416250050000000E+009 -3.121745136016825E+000 -1.279684829957339E+002
2.416500050000000E+009 -3.145240674009382E+000 -1.279288109058144E+002
2.416750050000000E+009 -3.227002318048321E+000 -1.275466449348187E+002
2.417000050000000E+009 -3.228929746822309E+000 -1.273778086139304E+002
2.417250050000000E+009 -3.334851027846940E+000 -1.269148429213875E+002
2.417500050000000E+009 -3.380476465774801E+000 -1.279272828369229E+002
2.417750050000000E+009 -3.406072120922947E+000 -1.286871794049480E+002
2.418000050000000E+009 -3.520587983582633E+000 -1.264552745216266E+002
2.418250050000000E+009 -3.496912699882879E+000 -1.289769574035385E+002
2.418500050000000E+009 -3.557663104078003E+000 -1.281204043311451E+002
2.418750050000000E+009 -3.668422110406407E+000 -1.273781357507511E+002
2.419000050000000E+009 -3.728477660441997E+000 -1.264296368994660E+002
2.419250050000000E+009 -3.765247196667724E+000 -1.266399569611232E+002
2.419500050000000E+009 -3.825715831924643E+000 -1.278532007009123E+002
2.419750050000000E+009 -3.850574540511678E+000 -1.289811713653381E+002
2.420000050000000E+009 -4.014513424770628E+000 -1.267625523474986E+002
2.420250050000000E+009 -3.992968359286884E+000 -1.278049733118977E+002
2.420500050000000E+009 -4.037886290504792E+000 -1.281318562824303E+002
2.420750050000000E+009 -4.156528427131008E+000 -1.270738271040386E+002
2.421000050000000E+009 -4.202053584280964E+000 -1.272454815790993E+002
2.421250050000000E+009 -4.205731427432388E+000 -1.277267599336197E+002
2.421500050000000E+009 -4.347693048856510E+000 -1.276444186484299E+002
2.421750050000000E+009 -4.427199260112560E+000 -1.274675940328814E+002
2.422000050000000E+009 -4.422936069082558E+000 -1.276144180788370E+002
2.422250050000000E+009 -4.550141204138329E+000 -1.276902477870543E+002
2.422500050000000E+009 -4.619139894796500E+000 -1.276555405389161E+002
2.422750050000000E+009 -4.660366739352201E+000 -1.279236762669389E+002
2.423000050000000E+009 -4.753538807981015E+000 -1.269111361066524E+002
2.423250050000000E+009 -4.913090759550826E+000 -1.260839380541561E+002
2.423500050000000E+009 -4.911679888256214E+000 -1.261467545075348E+002
2.423750050000000E+009 -5.007596090227559E+000 -1.253892929792072E+002
2.424000050000000E+009 -5.101372357178180E+000 -1.255742310869324E+002
2.424250050000000E+009 -5.117122769559764E+000 -1.279644479330392E+002
2.424500050000000E+009 -5.287433153655604E+000 -1.255293962650885E+002
2.424750050000000E+009 -5.314807423556965E+000 -1.254785564961471E+002
2.425000050000000E+009 -5.382813317172628E+000 -1.252059354695942E+002
2.425250050000000E+009 -5.460404465054068E+000 -1.250964592429479E+002
2.425500050000000E+009 -5.587419426455124E+000 -1.243503798769956E+002
2.425750050000000E+009 -5.640611836062007E+000 -1.233976774908522E+002
2.426000050000000E+009 -5.702536989295918E+000 -1.235086290519398E+002
2.426250050000000E+009 -5.765673972086376E+000 -1.235943396957463E+002
2.426500050000000E+009 -5.865312492713996E+000 -1.234456220468716E+002
2.426750050000000E+009 -5.982648812200130E+000 -1.220991658397388E+002
2.427000050000000E+009 -6.047645893610449E+000 -1.224170202568256E+002
2.427250050000000E+009 -6.035917875795500E+000 -1.216456648326179E+002
2.427500050000000E+009 -6.132504549803361E+000 -1.222900276164779E+002
2.427750050000000E+009 -6.206708947100299E+000 -1.206068435099108E+002
2.428000050000000E+009 -6.285116075834044E+000 -1.209575852671993E+002
2.428250050000000E+009 -6.356884474505892E+000 -1.199882047037754E+002
2.428500050000000E+009 -6.449767381904390E+000 -1.191037244751742E+002
2.428750050000000E+009 -6.576515238665529E+000 -1.181027910714343E+002
2.429000050000000E+009 -6.513753398977337E+000 -1.186777124676413E+002
2.429250050000000E+009 -6.597907214533587E+000 -1.177258023235012E+002
2.429500050000000E+009 -6.600194905877681E+000 -1.182314202467829E+002
2.429750050000000E+009 -6.753176487272028E+000 -1.175473016488439E+002
2.430000050000000E+009 -6.753358935710719E+000 -1.160724712457305E+002
2.430250050000000E+009 -6.791889013946029E+000 -1.162476962063293E+002
2.430500050000000E+009 -6.789829400288131E+000 -1.169839654007242E+002
2.430750050000000E+009 -6.933958598359236E+000 -1.126873620507536E+002
2.431000050000000E+009 -6.953663715160620E+000 -1.128591791338135E+002
2.431250050000000E+009 -6.951342917847059E+000 -1.128958122045308E+002
2.431500050000000E+009 -7.019702818629900E+000 -1.133519513988047E+002
2.431750050000000E+009 -7.017825798077332E+000 -1.114860359426954E+002
2.432000050000000E+009 -6.970303640362026E+000 -1.113035968041596E+002
2.432250050000000E+009 -7.040097858379744E+000 -1.093279052345757E+002
2.432500050000000E+009 -7.081665336491144E+000 -1.091949742711087E+002
2.432750050000000E+009 -7.007322390263291E+000 -1.095765206324760E+002
2.433000050000000E+009 -7.037926537022449E+000 -1.070960502384339E+002
2.433250050000000E+009 -7.064589250747281E+000 -1.066497749125984E+002
2.433500050000000E+009 -7.040530513094474E+000 -1.068437939091187E+002
2.433750050000000E+009 -7.018673150619848E+000 -1.053815874378404E+002
2.434000050000000E+009 -7.041741652587978E+000 -1.050983932519831E+002
2.434250050000000E+009 -7.058781275081289E+000 -1.019670353335121E+002
2.434500050000000E+009 -7.010108273094667E+000 -1.034495356379158E+002
2.434750050000000E+009 -6.925668953451717E+000 -1.037739592935202E+002
2.435000050000000E+009 -6.937636883268251E+000 -1.019259139283939E+002
2.435250050000000E+009 -6.937944518093214E+000 -1.012393765665462E+002
2.435500050000000E+009 -6.814118061768133E+000 -1.017990020935026E+002
2.435750050000000E+009 -6.854294472652997E+000 -9.994705740073603E+001
2.436000050000000E+009 -6.834398153962690E+000 -9.894318278112630E+001
2.436250050000000E+009 -6.758486594359427E+000 -9.958382489042695E+001
2.436500050000000E+009 -6.648320536546057E+000 -9.898698831093121E+001
2.436750050000000E+009 -6.614491897684947E+000 -9.818750799053169E+001
2.437000050000000E+009 -6.546621004413636E+000 -9.729773152186981E+001
2.437250050000000E+009 -6.419894088542122E+000 -9.865053480134213E+001
2.437500050000000E+009 -6.498651749830228E+000 -9.487901269573960E+001
2.437750050000000E+009 -6.419332710178746E+000 -9.505866960457672E+001
2.438000050000000E+009 -6.358371142661128E+000 -9.475124096934941E+001
2.438250050000000E+009 -6.318967245304919E+000 -9.418787518203880E+001
2.438500050000000E+009 -6.141588290004270E+000 -9.606245305865538E+001
2.438750050000000E+009 -6.145068284092706E+000 -9.421067982665278E+001
2.439000050000000E+009 -6.075594488909965E+000 -9.304652809405856E+001
2.439250050000000E+009 -6.009447888228051E+000 -9.328497636707600E+001
2.439500050000000E+009 -5.839666406212568E+000 -9.473471285806988E+001
2.439750050000000E+009 -5.856277244883156E+000 -9.288301690376984E+001
2.440000050000000E+009 -5.829665399680486E+000 -9.101649736661540E+001
2.440250050000000E+009 -5.717730456744257E+000 -9.163857444085579E+001
2.440500050000000E+009 -5.599628456199197E+000 -9.191392627599430E+001
2.440750050000000E+009 -5.620981622846704E+000 -9.006718547450294E+001
2.441000050000000E+009 -5.467901512170355E+000 -9.159197751715098E+001
2.441250050000000E+009 -5.418582750929192E+000 -9.208105906671452E+001
2.441500050000000E+009 -5.400142251051132E+000 -8.920438934867003E+001
2.441750050000000E+009 -5.310771514459079E+000 -8.948398341019940E+001
2.442000050000000E+009 -5.245509522227662E+000 -9.003080030402005E+001
2.442250050000000E+009 -5.166957332680966E+000 -9.015530555227971E+001
2.442500050000000E+009 -5.110269559647176E+000 -8.888152952271176E+001
2.442750050000000E+009 -5.047449485804743E+000 -8.971196116592304E+001
2.443000050000000E+009 -4.950229171332853E+000 -8.893324312378958E+001
2.443250050000000E+009 -4.857759453197179E+000 -8.950898512021276E+001
2.443500050000000E+009 -4.842252010015792E+000 -8.886614496295854E+001
2.443750050000000E+009 -4.738232162061205E+000 -8.929787456684822E+001
2.444000050000000E+009 -4.694296069852292E+000 -8.913472134486221E+001
2.444250050000000E+009 -4.658664431879844E+000 -8.844083298666378E+001
2.444500050000000E+009 -4.575403918754132E+000 -8.919364222808248E+001
2.444750050000000E+009 -4.515832155269139E+000 -8.819423805994229E+001
2.445000050000000E+009 -4.372594821607371E+000 -9.100197825203112E+001
2.445250050000000E+009 -4.372052703783829E+000 -8.981647410908479E+001
2.445500050000000E+009 -4.271062361648522E+000 -9.022160831822059E+001
2.445750050000000E+009 -4.245257774423452E+000 -9.091960531263432E+001
2.446000050000000E+009 -4.169078547540064E+000 -9.040438637042760E+001
2.446250050000000E+009 -4.126545550907165E+000 -8.928517983922055E+001
2.446500050000000E+009 -4.071306458322024E+000 -9.018168885634896E+001
2.446750050000000E+009 -4.025205889233117E+000 -9.050770742876362E+001
2.447000050000000E+009 -3.971869977746477E+000 -8.860863471952631E+001
2.447250050000000E+009 -3.888851658650208E+000 -8.945445518491087E+001
2.447500050000000E+009 -3.861509791060355E+000 -8.913012163324882E+001
2.447750050000000E+009 -3.740204554272186E+000 -9.001690896979071E+001
2.448000050000000E+009 -3.752902597060133E+000 -9.021200549909491E+001
2.448250050000000E+009 -3.715804655802574E+000 -9.007633378046344E+001
2.448500050000000E+009 -3.672135113290364E+000 -8.986215370995134E+001
2.448750050000000E+009 -3.582854059611529E+000 -9.117930099184812E+001
2.449000050000000E+009 -3.600215039571037E+000 -8.845014420834261E+001
2.449250050000000E+009 -3.492398720640094E+000 -9.020222479910005E+001
2.449500050000000E+009 -3.407582143768216E+000 -9.075187874228493E+001
2.449750050000000E+009 -3.361520813828866E+000 -9.025606696772050E+001
2.450000050000000E+009 -3.340753126263724E+000 -9.026692828898329E+001
2.450250050000000E+009 -3.281985244003332E+000 -9.078028525840271E+001
2.450500050000000E+009 -3.184188585134442E+000 -9.316711454927307E+001
2.450750050000000E+009 -3.272563914359812E+000 -8.833336563480017E+001
2.451000050000000E+009 -3.146182409898395E+000 -9.119137661149169E+001
2.451250050000000E+009 -3.154120163169159E+000 -9.181088736999915E+001
2.451500050000000E+009 -3.113639935413972E+000 -9.120708726546835E+001
2.451750050000000E+009 -3.077755924359948E+000 -8.986359703157299E+001
2.452000050000000E+009 -3.003908409825709E+000 -9.006444688084224E+001
2.452250050000000E+009 -2.976427765381621E+000 -9.114046712903765E+001
2.452500050000000E+009 -2.962930751501077E+000 -9.114246233974646E+001
2.452750050000000E+009 -2.857815971013554E+000 -9.200220191969979E+001
2.453000050000000E+009 -2.867957419445064E+000 -9.260513043090361E+001
2.453250050000000E+009 -2.855363333298584E+000 -9.105160700513768E+001
2.453500050000000E+009 -2.804926374624391E+000 -9.060412129193185E+001
2.453750050000000E+009 -2.763126375177154E+000 -9.205880998631385E+001
2.454000050000000E+009 -2.749698840831700E+000 -9.069807915506765E+001
2.454250050000000E+009 -2.703034695648213E+000 -9.298475223103910E+001
2.454500050000000E+009 -2.696721338483550E+000 -9.132792819051150E+001
2.454750050000000E+009 -2.633689459365182E+000 -9.276398452451006E+001
2.455000050000000E+009 -2.625405613252467E+000 -9.325506440436168E+001
