# Supplementary material for: A Displacement Sensor Based on a Normal Mode Helical Antenna
Source: Sensors (Basel). 2019 Aug 30;19(17):3767. doi: 10.3390/s19173767 (PMC6749469; doi:10.3390/s19173767)
Supplement: Supplementary file 1 [file sensors-19-03767-s001.zip › sensors-571672-sup/original experiment result/1H4.csv]

# Version 1.00
#
freq[Hz] db:Trc7_S22 ang:Trc7_S22
2.405000050000000E+009 -1.838696493384994E+000 -1.194247487517299E+002
2.405250050000000E+009 -1.852978979487730E+000 -1.197061641806113E+002
2.405500050000000E+009 -1.863970729481195E+000 -1.205014643508543E+002
2.405750050000000E+009 -1.867934803610164E+000 -1.209569886966419E+002
2.406000050000000E+009 -1.935220666009764E+000 -1.216061091451418E+002
2.406250050000000E+009 -1.895748449155674E+000 -1.214759345349356E+002
2.406500050000000E+009 -1.964797782625963E+000 -1.220414892797918E+002
2.406750050000000E+009 -1.951672504850776E+000 -1.211444711086981E+002
2.407000050000000E+009 -1.996772251677955E+000 -1.221395141113155E+002
2.407250050000000E+009 -2.008472554346115E+000 -1.213563720618725E+002
2.407500050000000E+009 -2.016045780188617E+000 -1.202289967754069E+002
2.407750050000000E+009 -2.037677090537529E+000 -1.202157886348051E+002
2.408000050000000E+009 -2.091571026302169E+000 -1.231143796740565E+002
2.408250050000000E+009 -2.076123018715672E+000 -1.229512891056711E+002
2.408500050000000E+009 -2.073075857738180E+000 -1.224643305979257E+002
2.408750050000000E+009 -2.103512848427675E+000 -1.225490899546604E+002
2.409000050000000E+009 -2.149385919435402E+000 -1.211459222317143E+002
2.409250050000000E+009 -2.159698450094989E+000 -1.228844641412590E+002
2.409500050000000E+009 -2.193488544726240E+000 -1.231057678071332E+002
2.409750050000000E+009 -2.211730384358445E+000 -1.231869589343912E+002
2.410000050000000E+009 -2.253189422500603E+000 -1.236816848386811E+002
2.410250050000000E+009 -2.292129406070881E+000 -1.232914064150707E+002
2.410500050000000E+009 -2.300608478692637E+000 -1.238987522214445E+002
2.410750050000000E+009 -2.329875965357682E+000 -1.240163786280762E+002
2.411000050000000E+009 -2.378725593875767E+000 -1.233995010584019E+002
2.411250050000000E+009 -2.398353106508369E+000 -1.246549390446774E+002
2.411500050000000E+009 -2.389298255443719E+000 -1.242535172937046E+002
2.411750050000000E+009 -2.428959353926720E+000 -1.244897438511926E+002
2.412000050000000E+009 -2.451808377868352E+000 -1.261105976197345E+002
2.412250050000000E+009 -2.492622716583755E+000 -1.245565320580818E+002
2.412500050000000E+009 -2.521644495069722E+000 -1.249504455880583E+002
2.412750050000000E+009 -2.569734373984817E+000 -1.257301844367793E+002
2.413000050000000E+009 -2.580108223800909E+000 -1.263715838933636E+002
2.413250050000000E+009 -2.628749118198471E+000 -1.268699933150028E+002
2.413500050000000E+009 -2.707883752703747E+000 -1.259490973742338E+002
2.413750050000000E+009 -2.726153195195626E+000 -1.274038245379984E+002
2.414000050000000E+009 -2.730437331310400E+000 -1.276511790016866E+002
2.414250050000000E+009 -2.778887896138667E+000 -1.268986318755252E+002
2.414500050000000E+009 -2.802241949178553E+000 -1.274716205909821E+002
2.414750050000000E+009 -2.862818068695451E+000 -1.266839301120993E+002
2.415000050000000E+009 -2.910182214134257E+000 -1.278263615699379E+002
2.415250050000000E+009 -2.976612046707533E+000 -1.264944947332208E+002
2.415500050000000E+009 -2.998208165323761E+000 -1.274663379735072E+002
2.415750050000000E+009 -3.054877730794011E+000 -1.269235916785420E+002
2.416000050000000E+009 -3.128504101897771E+000 -1.273662980724801E+002
2.416250050000000E+009 -3.163183566795381E+000 -1.269998124421043E+002
2.416500050000000E+009 -3.225034322127730E+000 -1.259084917735467E+002
2.416750050000000E+009 -3.261031810076996E+000 -1.264608047360933E+002
2.417000050000000E+009 -3.369650585361964E+000 -1.246189314071037E+002
2.417250050000000E+009 -3.361418367083116E+000 -1.267039586317325E+002
2.417500050000000E+009 -3.391976131423313E+000 -1.287849409816215E+002
2.417750050000000E+009 -3.491756801665368E+000 -1.266696022619751E+002
2.418000050000000E+009 -3.495096345492323E+000 -1.276884568694444E+002
2.418250050000000E+009 -3.582114462827089E+000 -1.276839281927545E+002
2.418500050000000E+009 -3.623425525803632E+000 -1.280594926664624E+002
2.418750050000000E+009 -3.648048531080305E+000 -1.285024081548804E+002
2.419000050000000E+009 -3.694450007997088E+000 -1.277762629911783E+002
2.419250050000000E+009 -3.818231908612907E+000 -1.276964759955575E+002
2.419500050000000E+009 -3.821544997141754E+000 -1.278009643999289E+002
2.419750050000000E+009 -3.929795184927864E+000 -1.289180890502838E+002
2.420000050000000E+009 -3.953397178817865E+000 -1.272847925166136E+002
2.420250050000000E+009 -4.048902144077993E+000 -1.281038842181241E+002
2.420500050000000E+009 -4.048784615454368E+000 -1.286719902187556E+002
2.420750050000000E+009 -4.170416403224336E+000 -1.282115545791193E+002
2.421000050000000E+009 -4.154803895448373E+000 -1.303198234530004E+002
2.421250050000000E+009 -4.287510010831942E+000 -1.286764476014678E+002
2.421500050000000E+009 -4.409320829981696E+000 -1.271475905333355E+002
2.421750050000000E+009 -4.515721111219625E+000 -1.258703334110518E+002
2.422000050000000E+009 -4.524637681312983E+000 -1.284011352655818E+002
2.422250050000000E+009 -4.581223280658468E+000 -1.280239273313615E+002
2.422500050000000E+009 -4.700670275594107E+000 -1.268028517340798E+002
2.422750050000000E+009 -4.746183425949816E+000 -1.277418170798282E+002
2.423000050000000E+009 -4.824921680691928E+000 -1.272729023006518E+002
2.423250050000000E+009 -4.860338678205027E+000 -1.270944373784684E+002
2.423500050000000E+009 -5.002613333052048E+000 -1.256959557563835E+002
2.423750050000000E+009 -5.042040619363245E+000 -1.261228551807207E+002
2.424000050000000E+009 -5.111554418265648E+000 -1.259640486733482E+002
2.424250050000000E+009 -5.181419740719648E+000 -1.271743934958233E+002
2.424500050000000E+009 -5.298379869435643E+000 -1.253973193692502E+002
2.424750050000000E+009 -5.361052736272018E+000 -1.253050116057950E+002
2.425000050000000E+009 -5.447198512246363E+000 -1.257635056995848E+002
2.425250050000000E+009 -5.515875952146233E+000 -1.249719671106962E+002
2.425500050000000E+009 -5.602461607865633E+000 -1.251681570627856E+002
2.425750050000000E+009 -5.687818272828276E+000 -1.252141302440236E+002
2.426000050000000E+009 -5.719222137702588E+000 -1.243084984401142E+002
2.426250050000000E+009 -5.869102613008733E+000 -1.241450510126726E+002
2.426500050000000E+009 -5.902535670750009E+000 -1.237478938925018E+002
2.426750050000000E+009 -5.980584228782874E+000 -1.234871398506475E+002
2.427000050000000E+009 -6.026087034060960E+000 -1.227123558238468E+002
2.427250050000000E+009 -6.231020454324573E+000 -1.209135833055921E+002
2.427500050000000E+009 -6.287247053732434E+000 -1.209582405461368E+002
2.427750050000000E+009 -6.316185069425202E+000 -1.209562732940533E+002
2.428000050000000E+009 -6.372720188774035E+000 -1.210890881959793E+002
2.428250050000000E+009 -6.445008781670168E+000 -1.201499819632228E+002
2.428500050000000E+009 -6.530375742336651E+000 -1.189436540301011E+002
2.428750050000000E+009 -6.608397663490865E+000 -1.198729209848803E+002
2.429000050000000E+009 -6.695092268681185E+000 -1.177275222058525E+002
2.429250050000000E+009 -6.641205208269986E+000 -1.187394746631270E+002
2.429500050000000E+009 -6.685548907136412E+000 -1.187016458487100E+002
2.429750050000000E+009 -6.841666838434663E+000 -1.159361367390427E+002
2.430000050000000E+009 -6.901608589779450E+000 -1.159894178406205E+002
2.430250050000000E+009 -6.864887808537708E+000 -1.154635719614234E+002
2.430500050000000E+009 -6.988988962231182E+000 -1.130393160750410E+002
2.430750050000000E+009 -6.943613486763733E+000 -1.148967515223056E+002
2.431000050000000E+009 -7.003623305602551E+000 -1.130680427368443E+002
2.431250050000000E+009 -7.021501309293806E+000 -1.127852155742230E+002
2.431500050000000E+009 -7.135525459153048E+000 -1.101779018902899E+002
2.431750050000000E+009 -7.090814893444606E+000 -1.118986909851181E+002
2.432000050000000E+009 -7.091295965603432E+000 -1.101759402962208E+002
2.432250050000000E+009 -7.141991894315221E+000 -1.092291284059138E+002
2.432500050000000E+009 -7.100371999863234E+000 -1.093806249284475E+002
2.432750050000000E+009 -7.101203790226455E+000 -1.085759416817074E+002
2.433000050000000E+009 -7.136569086802179E+000 -1.067399718189499E+002
2.433250050000000E+009 -7.151792149497526E+000 -1.057566806498693E+002
2.433500050000000E+009 -7.132660848844910E+000 -1.045600915827334E+002
2.433750050000000E+009 -7.074714476955902E+000 -1.024107379239120E+002
2.434000050000000E+009 -7.077608560680912E+000 -1.042155282791124E+002
2.434250050000000E+009 -7.015402277260670E+000 -1.033770155760137E+002
2.434500050000000E+009 -6.988309047125473E+000 -1.044680393679494E+002
2.434750050000000E+009 -7.006675165207286E+000 -1.018333558804467E+002
2.435000050000000E+009 -6.977414172804112E+000 -1.009003316128415E+002
2.435250050000000E+009 -6.902742911328240E+000 -9.989693652606165E+001
2.435500050000000E+009 -6.808975977816936E+000 -1.000079007734082E+002
2.435750050000000E+009 -6.893774170350521E+000 -9.763662258350973E+001
2.436000050000000E+009 -6.772845884124130E+000 -9.805729298163362E+001
2.436250050000000E+009 -6.758381524831324E+000 -9.783719651113525E+001
2.436500050000000E+009 -6.606113373665709E+000 -9.777795578076147E+001
2.436750050000000E+009 -6.559941143580084E+000 -9.775161801450707E+001
2.437000050000000E+009 -6.456149054194265E+000 -9.772876080074227E+001
2.437250050000000E+009 -6.446273376296033E+000 -9.554792914220599E+001
2.437500050000000E+009 -6.385066111137739E+000 -9.636150015958221E+001
2.437750050000000E+009 -6.364333094743697E+000 -9.546560852760351E+001
2.438000050000000E+009 -6.349310559835870E+000 -9.253788784736541E+001
2.438250050000000E+009 -6.214882884068033E+000 -9.455252692593605E+001
2.438500050000000E+009 -6.109347665653115E+000 -9.435525770860458E+001
2.438750050000000E+009 -6.080121101571832E+000 -9.264454442610473E+001
2.439000050000000E+009 -5.988124120096169E+000 -9.315074901760272E+001
2.439250050000000E+009 -5.951988275452182E+000 -9.215729615427586E+001
2.439500050000000E+009 -5.838425264546699E+000 -9.061945170631525E+001
2.439750050000000E+009 -5.781795590679970E+000 -9.350798445598025E+001
2.440000050000000E+009 -5.761315349460137E+000 -9.002915452724646E+001
2.440250050000000E+009 -5.641607407704322E+000 -9.184551210836057E+001
2.440500050000000E+009 -5.578663055254483E+000 -9.138621516093930E+001
2.440750050000000E+009 -5.498412507727922E+000 -9.063116905789546E+001
2.441000050000000E+009 -5.371124245478979E+000 -9.152851201935869E+001
2.441250050000000E+009 -5.309854657282381E+000 -9.026238522790862E+001
2.441500050000000E+009 -5.258089294788548E+000 -8.963313759853338E+001
2.441750050000000E+009 -5.166092623255432E+000 -9.006337269837012E+001
2.442000050000000E+009 -5.146226312240843E+000 -8.900884210721463E+001
2.442250050000000E+009 -5.075289708315372E+000 -9.079284663792801E+001
2.442500050000000E+009 -4.963168783034067E+000 -9.105489488885006E+001
2.442750050000000E+009 -4.941817592079788E+000 -9.003037388871623E+001
2.443000050000000E+009 -4.819171494229833E+000 -8.989183977104835E+001
2.443250050000000E+009 -4.839170005202432E+000 -8.906527158608773E+001
2.443500050000000E+009 -4.763098760052975E+000 -8.819989405509581E+001
2.443750050000000E+009 -4.653385088919631E+000 -8.987335359756582E+001
2.444000050000000E+009 -4.624140343596401E+000 -8.895869768739098E+001
2.444250050000000E+009 -4.569191599401478E+000 -8.808589764953510E+001
2.444500050000000E+009 -4.454308435565734E+000 -8.988255637928180E+001
2.444750050000000E+009 -4.434760266906080E+000 -8.952451104801283E+001
2.445000050000000E+009 -4.356325496402286E+000 -8.821295771434815E+001
2.445250050000000E+009 -4.235793395102578E+000 -8.947121215464948E+001
2.445500050000000E+009 -4.256457060244695E+000 -8.829652174896069E+001
2.445750050000000E+009 -4.192811797717334E+000 -8.902791621120136E+001
2.446000050000000E+009 -4.114582886636233E+000 -8.922693045715293E+001
2.446250050000000E+009 -4.069991445595401E+000 -8.864085643741187E+001
2.446500050000000E+009 -3.990448575053534E+000 -8.974715869608588E+001
2.446750050000000E+009 -3.912606312855765E+000 -8.943200020953809E+001
2.447000050000000E+009 -3.911946792693854E+000 -8.859687353569677E+001
2.447250050000000E+009 -3.867459331870277E+000 -8.858510040868760E+001
2.447500050000000E+009 -3.795385013771194E+000 -8.923607003205939E+001
2.447750050000000E+009 -3.722136497227074E+000 -8.990671371394569E+001
2.448000050000000E+009 -3.612270392909122E+000 -9.034997079138758E+001
2.448250050000000E+009 -3.616547093810391E+000 -9.031807607434102E+001
2.448500050000000E+009 -3.526943964060916E+000 -9.040352193028330E+001
2.448750050000000E+009 -3.473524463417838E+000 -9.065010274572771E+001
2.449000050000000E+009 -3.503952870578796E+000 -8.884312100595155E+001
2.449250050000000E+009 -3.394507620908897E+000 -8.995004181256041E+001
2.449500050000000E+009 -3.398703956325403E+000 -8.851309845333229E+001
2.449750050000000E+009 -3.335526287489152E+000 -9.032821608674010E+001
2.450000050000000E+009 -3.238491885926430E+000 -9.156400763053922E+001
2.450250050000000E+009 -3.237527833159525E+000 -9.068945122155321E+001
2.450500050000000E+009 -3.162633615891169E+000 -9.113881720007510E+001
2.450750050000000E+009 -3.175832934793457E+000 -9.046699190407279E+001
2.451000050000000E+009 -3.062027219572096E+000 -9.216073847105994E+001
2.451250050000000E+009 -3.091051535722633E+000 -9.006655639277595E+001
2.451500050000000E+009 -3.001507038176714E+000 -9.313132782145732E+001
2.451750050000000E+009 -2.970698383678629E+000 -9.145300129698067E+001
2.452000050000000E+009 -2.998784215606412E+000 -9.113985390637572E+001
2.452250050000000E+009 -2.928416552909282E+000 -9.033066181908554E+001
2.452500050000000E+009 -2.846344917570790E+000 -9.253321711610431E+001
2.452750050000000E+009 -2.808279432874313E+000 -9.210655436862737E+001
2.453000050000000E+009 -2.832353798457371E+000 -9.058265224800441E+001
2.453250050000000E+009 -2.749710177379250E+000 -9.315975163230758E+001
2.453500050000000E+009 -2.796485931199730E+000 -9.173597516549074E+001
2.453750050000000E+009 -2.731146391123602E+000 -9.117150124460575E+001
2.454000050000000E+009 -2.639908697351590E+000 -9.440216663819503E+001
2.454250050000000E+009 -2.669689829284855E+000 -9.125128697048095E+001
2.454500050000000E+009 -2.586910925307127E+000 -9.387308166423790E+001
2.454750050000000E+009 -2.567737771645875E+000 -9.281591826565814E+001
2.455000050000000E+009 -2.528178957598874E+000 -9.348635211379884E+001
