# Supplementary material for: A Displacement Sensor Based on a Normal Mode Helical Antenna
Source: Sensors (Basel). 2019 Aug 30;19(17):3767. doi: 10.3390/s19173767 (PMC6749469; doi:10.3390/s19173767)
Supplement: Supplementary file 1 [file sensors-19-03767-s001.zip › sensors-571672-sup/original experiment result/1H5.csv]

# Version 1.00
#
freq[Hz] db:Trc7_S22 ang:Trc7_S22
2.405000050000000E+009 -1.860737492957432E+000 -1.208390397660931E+002
2.405250050000000E+009 -1.862379801268686E+000 -1.192260885345260E+002
2.405500050000000E+009 -1.864293397990130E+000 -1.215573052233731E+002
2.405750050000000E+009 -1.908748550952302E+000 -1.202914430951839E+002
2.406000050000000E+009 -1.902839544057962E+000 -1.202190619709940E+002
2.406250050000000E+009 -1.947919699432388E+000 -1.211238172284847E+002
2.406500050000000E+009 -1.963736134835767E+000 -1.209798230162846E+002
2.406750050000000E+009 -1.946602138702727E+000 -1.197824467557303E+002
2.407000050000000E+009 -1.965824198380627E+000 -1.201606561462446E+002
2.407250050000000E+009 -2.018624805045812E+000 -1.219072594993600E+002
2.407500050000000E+009 -2.011061578729616E+000 -1.208323098358896E+002
2.407750050000000E+009 -2.032079637026798E+000 -1.205379726356913E+002
2.408000050000000E+009 -2.064742715304241E+000 -1.203121198070982E+002
2.408250050000000E+009 -2.075495608869053E+000 -1.214187172260506E+002
2.408500050000000E+009 -2.082531702289045E+000 -1.221094549165864E+002
2.408750050000000E+009 -2.129399911338511E+000 -1.230973877308856E+002
2.409000050000000E+009 -2.143163946145295E+000 -1.225696266595462E+002
2.409250050000000E+009 -2.173720585878714E+000 -1.227577314025220E+002
2.409500050000000E+009 -2.186680363065640E+000 -1.217823606517398E+002
2.409750050000000E+009 -2.218646990830003E+000 -1.237084302418525E+002
2.410000050000000E+009 -2.268664808421153E+000 -1.237802503790088E+002
2.410250050000000E+009 -2.277330982777004E+000 -1.242298718351863E+002
2.410500050000000E+009 -2.320327598269957E+000 -1.219708555790152E+002
2.410750050000000E+009 -2.298202731146795E+000 -1.236199175955947E+002
2.411000050000000E+009 -2.352495826359508E+000 -1.262770018857441E+002
2.411250050000000E+009 -2.372497398403798E+000 -1.247529248067943E+002
2.411500050000000E+009 -2.395966282259357E+000 -1.251435281914664E+002
2.411750050000000E+009 -2.449526430615255E+000 -1.238872882207983E+002
2.412000050000000E+009 -2.425407719803669E+000 -1.232894569519457E+002
2.412250050000000E+009 -2.516919870962761E+000 -1.249125309376552E+002
2.412500050000000E+009 -2.483497903925493E+000 -1.263220862384081E+002
2.412750050000000E+009 -2.528154480779349E+000 -1.256197139283947E+002
2.413000050000000E+009 -2.569940744498548E+000 -1.259725154940329E+002
2.413250050000000E+009 -2.644852351768583E+000 -1.250920193217199E+002
2.413500050000000E+009 -2.638326903669703E+000 -1.257423103740949E+002
2.413750050000000E+009 -2.705012518389943E+000 -1.250176987559018E+002
2.414000050000000E+009 -2.723062530636212E+000 -1.253696502385756E+002
2.414250050000000E+009 -2.752631604021045E+000 -1.247406431302418E+002
2.414500050000000E+009 -2.755868951674521E+000 -1.285079041392019E+002
2.414750050000000E+009 -2.875158775761382E+000 -1.257585473916150E+002
2.415000050000000E+009 -2.897836186488842E+000 -1.268455172906491E+002
2.415250050000000E+009 -2.943028529714594E+000 -1.260130876767451E+002
2.415500050000000E+009 -2.976755385880564E+000 -1.259459343513126E+002
2.415750050000000E+009 -2.971970974207912E+000 -1.277708772203004E+002
2.416000050000000E+009 -3.056125257669739E+000 -1.270118440458727E+002
2.416250050000000E+009 -3.123210550068563E+000 -1.278131413653894E+002
2.416500050000000E+009 -3.131055553340717E+000 -1.277283559589284E+002
2.416750050000000E+009 -3.215762654595463E+000 -1.268563190335811E+002
2.417000050000000E+009 -3.234811298977201E+000 -1.279076667256815E+002
2.417250050000000E+009 -3.326140596638684E+000 -1.268270396018586E+002
2.417500050000000E+009 -3.316580797912489E+000 -1.278334776002416E+002
2.417750050000000E+009 -3.426078314979538E+000 -1.279527986301205E+002
2.418000050000000E+009 -3.443372988005183E+000 -1.278572419765019E+002
2.418250050000000E+009 -3.508237752373716E+000 -1.269742914328231E+002
2.418500050000000E+009 -3.557822528454167E+000 -1.284096730665696E+002
2.418750050000000E+009 -3.637782946217117E+000 -1.275697433449376E+002
2.419000050000000E+009 -3.669609457725369E+000 -1.281000312258429E+002
2.419250050000000E+009 -3.756833923561776E+000 -1.274656301873393E+002
2.419500050000000E+009 -3.871189721858505E+000 -1.260727942060863E+002
2.419750050000000E+009 -3.842351393105855E+000 -1.281497149982565E+002
2.420000050000000E+009 -3.907879336726420E+000 -1.285602380400730E+002
2.420250050000000E+009 -3.981545161092333E+000 -1.272789170592604E+002
2.420500050000000E+009 -4.010077692398735E+000 -1.282668605375663E+002
2.420750050000000E+009 -4.093390020698879E+000 -1.288622095126567E+002
2.421000050000000E+009 -4.219969012385807E+000 -1.270163778579841E+002
2.421250050000000E+009 -4.217791388442485E+000 -1.275181327425261E+002
2.421500050000000E+009 -4.292636688467592E+000 -1.281700445039855E+002
2.421750050000000E+009 -4.362163532973490E+000 -1.271462137623221E+002
2.422000050000000E+009 -4.422226857630447E+000 -1.277790718950159E+002
2.422250050000000E+009 -4.507466139303427E+000 -1.267194601788268E+002
2.422500050000000E+009 -4.569563736266196E+000 -1.250580085844219E+002
2.422750050000000E+009 -4.704733825899355E+000 -1.262419837924610E+002
2.423000050000000E+009 -4.683209826456745E+000 -1.279218647143623E+002
2.423250050000000E+009 -4.817027600524829E+000 -1.272720359252266E+002
2.423500050000000E+009 -4.900044924006704E+000 -1.254832443968417E+002
2.423750050000000E+009 -4.933455538894799E+000 -1.278627486912597E+002
2.424000050000000E+009 -5.033418743785251E+000 -1.261031899665563E+002
2.424250050000000E+009 -5.134646508802733E+000 -1.264227453101275E+002
2.424500050000000E+009 -5.132553204321467E+000 -1.268232230407296E+002
2.424750050000000E+009 -5.271284938495330E+000 -1.257493593511164E+002
2.425000050000000E+009 -5.310605668347872E+000 -1.257129199884981E+002
2.425250050000000E+009 -5.425897678407547E+000 -1.242499288768581E+002
2.425500050000000E+009 -5.515028464137991E+000 -1.246584303450043E+002
2.425750050000000E+009 -5.538394537176182E+000 -1.253251691626210E+002
2.426000050000000E+009 -5.666219554276674E+000 -1.237450571040521E+002
2.426250050000000E+009 -5.639771943932654E+000 -1.244494634191799E+002
2.426500050000000E+009 -5.818838916266268E+000 -1.230112680169736E+002
2.426750050000000E+009 -5.860926787205662E+000 -1.230679507144093E+002
2.427000050000000E+009 -5.959806598900594E+000 -1.225868012869128E+002
2.427250050000000E+009 -6.035276311100412E+000 -1.219137394708783E+002
2.427500050000000E+009 -6.082743975699661E+000 -1.229280040620863E+002
2.427750050000000E+009 -6.208767235866939E+000 -1.202098020236946E+002
2.428000050000000E+009 -6.165432654344205E+000 -1.221150420816608E+002
2.428250050000000E+009 -6.324262528820761E+000 -1.200826533590083E+002
2.428500050000000E+009 -6.398753966378123E+000 -1.193257601919741E+002
2.428750050000000E+009 -6.469992262723168E+000 -1.191831760872269E+002
2.429000050000000E+009 -6.454975425345044E+000 -1.173066404050282E+002
2.429250050000000E+009 -6.584838368813158E+000 -1.180176214815819E+002
2.429500050000000E+009 -6.638079726049157E+000 -1.170850376473100E+002
2.429750050000000E+009 -6.713404355293780E+000 -1.159665637348407E+002
2.430000050000000E+009 -6.662958181232300E+000 -1.179116399837855E+002
2.430250050000000E+009 -6.745508185050914E+000 -1.163292160557230E+002
2.430500050000000E+009 -6.809522579611960E+000 -1.148393566821098E+002
2.430750050000000E+009 -6.887249170503337E+000 -1.138076020550023E+002
2.431000050000000E+009 -6.869406664396351E+000 -1.134336749758047E+002
2.431250050000000E+009 -6.905274827810535E+000 -1.134609252630755E+002
2.431500050000000E+009 -6.950665004297507E+000 -1.123166302068935E+002
2.431750050000000E+009 -6.985223605047009E+000 -1.108998330957880E+002
2.432000050000000E+009 -7.047276279801503E+000 -1.105907325489499E+002
2.432250050000000E+009 -7.075157199188508E+000 -1.095986493541150E+002
2.432500050000000E+009 -7.027896278229694E+000 -1.102513502572152E+002
2.432750050000000E+009 -6.999135850909051E+000 -1.098612170216971E+002
2.433000050000000E+009 -7.087467878407150E+000 -1.072480173984159E+002
2.433250050000000E+009 -7.016948858751249E+000 -1.071411977225596E+002
2.433500050000000E+009 -7.079508970590733E+000 -1.065640137204886E+002
2.433750050000000E+009 -7.021421285196208E+000 -1.060011567959509E+002
2.434000050000000E+009 -7.034408113942285E+000 -1.058725285108200E+002
2.434250050000000E+009 -6.985241412353372E+000 -1.062369873057661E+002
2.434500050000000E+009 -6.950504489952056E+000 -1.040686527468127E+002
2.434750050000000E+009 -7.068677508842791E+000 -1.019510486149261E+002
2.435000050000000E+009 -6.883081200409249E+000 -1.041826423489528E+002
2.435250050000000E+009 -6.951361352710296E+000 -1.006288738477000E+002
2.435500050000000E+009 -6.856684089327061E+000 -1.007007026777266E+002
2.435750050000000E+009 -6.828958129506489E+000 -1.009183155088671E+002
2.436000050000000E+009 -6.816653461626425E+000 -9.952752636818121E+001
2.436250050000000E+009 -6.705407155987222E+000 -1.014337886992954E+002
2.436500050000000E+009 -6.696429572923024E+000 -9.882866353362090E+001
2.436750050000000E+009 -6.687689702656162E+000 -9.776358383576402E+001
2.437000050000000E+009 -6.563982341555418E+000 -9.809227612690191E+001
2.437250050000000E+009 -6.557293143389479E+000 -9.740619702815680E+001
2.437500050000000E+009 -6.487222568234529E+000 -9.711898585605674E+001
2.437750050000000E+009 -6.383046269913345E+000 -9.681837578725592E+001
2.438000050000000E+009 -6.350077897641748E+000 -9.452714423854901E+001
2.438250050000000E+009 -6.310821527858258E+000 -9.531976297326487E+001
2.438500050000000E+009 -6.256071423653901E+000 -9.524444387462265E+001
2.438750050000000E+009 -6.134425000629960E+000 -9.530910956337048E+001
2.439000050000000E+009 -6.114821695472555E+000 -9.283606790471630E+001
2.439250050000000E+009 -6.044653940617798E+000 -9.344052571831900E+001
2.439500050000000E+009 -5.956423214569007E+000 -9.353805777393069E+001
2.439750050000000E+009 -5.885683670467540E+000 -9.346849246946381E+001
2.440000050000000E+009 -5.787449024053758E+000 -9.267714357555114E+001
2.440250050000000E+009 -5.742256053860920E+000 -9.278767918312133E+001
2.440500050000000E+009 -5.678191057202641E+000 -9.286298018964926E+001
2.440750050000000E+009 -5.576465243606683E+000 -9.229808489797753E+001
2.441000050000000E+009 -5.440914497789845E+000 -9.395413426219608E+001
2.441250050000000E+009 -5.495805229547873E+000 -9.047653421920580E+001
2.441500050000000E+009 -5.445599607083422E+000 -9.009583827428597E+001
2.441750050000000E+009 -5.365876990790592E+000 -8.932831616930973E+001
2.442000050000000E+009 -5.215746676240606E+000 -9.047917065557218E+001
2.442250050000000E+009 -5.143352846425050E+000 -9.291152316265240E+001
2.442500050000000E+009 -5.160051344393239E+000 -9.049744665869471E+001
2.442750050000000E+009 -5.082091556444436E+000 -9.012216690329277E+001
2.443000050000000E+009 -4.994355320624852E+000 -9.007873276426655E+001
2.443250050000000E+009 -5.000323365346127E+000 -8.875413003544409E+001
2.443500050000000E+009 -4.867292458555838E+000 -9.013132848570101E+001
2.443750050000000E+009 -4.819031744859474E+000 -8.958372012826449E+001
2.444000050000000E+009 -4.704382320866709E+000 -8.940652753507861E+001
2.444250050000000E+009 -4.648434808636077E+000 -9.072190146152201E+001
2.444500050000000E+009 -4.600599521546977E+000 -9.051206424782217E+001
2.444750050000000E+009 -4.576410235630611E+000 -8.909633001731935E+001
2.445000050000000E+009 -4.447268209730029E+000 -9.043231907229854E+001
2.445250050000000E+009 -4.420927647095860E+000 -9.046821472208450E+001
2.445500050000000E+009 -4.328962330026513E+000 -9.024685149513979E+001
2.445750050000000E+009 -4.309334595446074E+000 -8.916585807805441E+001
2.446000050000000E+009 -4.233100044562624E+000 -8.959247155932752E+001
2.446250050000000E+009 -4.150811500085855E+000 -9.146438556179811E+001
2.446500050000000E+009 -4.060953189270660E+000 -9.090728604835927E+001
2.446750050000000E+009 -4.038399965770233E+000 -9.004555988186898E+001
2.447000050000000E+009 -4.007515978796507E+000 -8.879730682994729E+001
2.447250050000000E+009 -3.991233673026568E+000 -8.911592380132711E+001
2.447500050000000E+009 -3.940321937198756E+000 -8.893320709004458E+001
2.447750050000000E+009 -3.780765781983794E+000 -9.121308862798718E+001
2.448000050000000E+009 -3.846196604245331E+000 -8.853499310789681E+001
2.448250050000000E+009 -3.771536750370686E+000 -9.019955584051515E+001
2.448500050000000E+009 -3.721549000816792E+000 -8.844403214402743E+001
2.448750050000000E+009 -3.578017613571880E+000 -9.068332061995645E+001
2.449000050000000E+009 -3.563608015048307E+000 -9.083276539887791E+001
2.449250050000000E+009 -3.537485740466760E+000 -8.984007789754374E+001
2.449500050000000E+009 -3.497549187062577E+000 -8.919046237909593E+001
2.449750050000000E+009 -3.434512413773137E+000 -8.977092864822072E+001
2.450000050000000E+009 -3.404603434961787E+000 -8.986107751062883E+001
2.450250050000000E+009 -3.376947781996920E+000 -9.010431701152412E+001
2.450500050000000E+009 -3.382105212811066E+000 -8.854771649708378E+001
2.450750050000000E+009 -3.231637816651234E+000 -9.097146170842461E+001
2.451000050000000E+009 -3.178919265880167E+000 -9.180465473450234E+001
2.451250050000000E+009 -3.204909609389725E+000 -9.023479208432462E+001
2.451500050000000E+009 -3.148184848693772E+000 -9.046357860308672E+001
2.451750050000000E+009 -3.050359287943536E+000 -9.232769322096257E+001
2.452000050000000E+009 -3.054296401146331E+000 -9.132280506686107E+001
2.452250050000000E+009 -3.033286018924734E+000 -9.120221887858426E+001
2.452500050000000E+009 -3.012757116262608E+000 -9.076001885897897E+001
2.452750050000000E+009 -2.926404016653996E+000 -9.159596202467870E+001
2.453000050000000E+009 -2.940993288391685E+000 -9.134285138622661E+001
2.453250050000000E+009 -2.831563189378036E+000 -9.165502058449243E+001
2.453500050000000E+009 -2.807346738467617E+000 -9.432368307028550E+001
2.453750050000000E+009 -2.803652537253357E+000 -9.262100861008108E+001
2.454000050000000E+009 -2.716950599004907E+000 -9.365300767487372E+001
2.454250050000000E+009 -2.702971960241575E+000 -9.418962717465348E+001
2.454500050000000E+009 -2.676490063133893E+000 -9.229435147859758E+001
2.454750050000000E+009 -2.623208256797359E+000 -9.335173478625474E+001
2.455000050000000E+009 -2.648895848863855E+000 -9.222169757761063E+001
