# Supplementary material for: A Displacement Sensor Based on a Normal Mode Helical Antenna
Source: Sensors (Basel). 2019 Aug 30;19(17):3767. doi: 10.3390/s19173767 (PMC6749469; doi:10.3390/s19173767)
Supplement: Supplementary file 1 [file sensors-19-03767-s001.zip › sensors-571672-sup/original experiment result/1I1.csv]

# Version 1.00
#
freq[Hz] db:Trc7_S22 ang:Trc7_S22
2.405000050000000E+009 -1.776579370981832E+000 -1.191958499520522E+002
2.405250050000000E+009 -1.747678467182960E+000 -1.197643014602877E+002
2.405500050000000E+009 -1.797224834278424E+000 -1.188766314862890E+002
2.405750050000000E+009 -1.806645950692885E+000 -1.184334067868492E+002
2.406000050000000E+009 -1.824902430250179E+000 -1.197198979503707E+002
2.406250050000000E+009 -1.844641220288459E+000 -1.212022917537331E+002
2.406500050000000E+009 -1.875874208996357E+000 -1.190740028294344E+002
2.406750050000000E+009 -1.872492149232707E+000 -1.200610417205492E+002
2.407000050000000E+009 -1.899554108672606E+000 -1.219571452111980E+002
2.407250050000000E+009 -1.928900138416595E+000 -1.213676927486403E+002
2.407500050000000E+009 -1.967925586032360E+000 -1.205206244409431E+002
2.407750050000000E+009 -1.971869890507481E+000 -1.212435763214897E+002
2.408000050000000E+009 -2.003197878738902E+000 -1.207584423419573E+002
2.408250050000000E+009 -2.007767809583877E+000 -1.225287962648682E+002
2.408500050000000E+009 -2.046296993974348E+000 -1.216476185312456E+002
2.408750050000000E+009 -2.037702636320949E+000 -1.217215073550280E+002
2.409000050000000E+009 -2.071091199827732E+000 -1.220588727080756E+002
2.409250050000000E+009 -2.085418002990640E+000 -1.226976520660236E+002
2.409500050000000E+009 -2.122369982074771E+000 -1.222130995431298E+002
2.409750050000000E+009 -2.123308438586887E+000 -1.228091561115043E+002
2.410000050000000E+009 -2.166164196216776E+000 -1.223187227817697E+002
2.410250050000000E+009 -2.187463140722740E+000 -1.238760197536272E+002
2.410500050000000E+009 -2.191873958332743E+000 -1.220095304925939E+002
2.410750050000000E+009 -2.243224427923730E+000 -1.241279070717554E+002
2.411000050000000E+009 -2.263034771860350E+000 -1.245387760036686E+002
2.411250050000000E+009 -2.304660024447959E+000 -1.241971999932682E+002
2.411500050000000E+009 -2.347783145261421E+000 -1.233563563435200E+002
2.411750050000000E+009 -2.375536843438646E+000 -1.239007324431442E+002
2.412000050000000E+009 -2.390665219530006E+000 -1.236917079310204E+002
2.412250050000000E+009 -2.422857350668196E+000 -1.242782389578491E+002
2.412500050000000E+009 -2.463568127311061E+000 -1.262705075925804E+002
2.412750050000000E+009 -2.519554669777488E+000 -1.243751622262328E+002
2.413000050000000E+009 -2.486854513615346E+000 -1.246957140966576E+002
2.413250050000000E+009 -2.555316813177396E+000 -1.240058592216752E+002
2.413500050000000E+009 -2.601547230405066E+000 -1.261178324635938E+002
2.413750050000000E+009 -2.613539489802248E+000 -1.267500059467734E+002
2.414000050000000E+009 -2.651257334514062E+000 -1.264807759522416E+002
2.414250050000000E+009 -2.692437771494515E+000 -1.272400940990249E+002
2.414500050000000E+009 -2.767509260347467E+000 -1.259457405581368E+002
2.414750050000000E+009 -2.796222747002695E+000 -1.259882397589695E+002
2.415000050000000E+009 -2.827732127489717E+000 -1.250516529648501E+002
2.415250050000000E+009 -2.859134431003422E+000 -1.276623100709760E+002
2.415500050000000E+009 -2.911530357478844E+000 -1.265436395326285E+002
2.415750050000000E+009 -2.978490388248277E+000 -1.261831815264789E+002
2.416000050000000E+009 -3.009842736657689E+000 -1.261936168244057E+002
2.416250050000000E+009 -3.057064850663291E+000 -1.275608726786418E+002
2.416500050000000E+009 -3.075861624862063E+000 -1.266871548199763E+002
2.416750050000000E+009 -3.144144770954035E+000 -1.277198133538657E+002
2.417000050000000E+009 -3.215527008130921E+000 -1.270156255288186E+002
2.417250050000000E+009 -3.304368229059148E+000 -1.259309094292806E+002
2.417500050000000E+009 -3.308688434603760E+000 -1.278689742170613E+002
2.417750050000000E+009 -3.385489165436912E+000 -1.258857803530563E+002
2.418000050000000E+009 -3.421037438462159E+000 -1.264700064081517E+002
2.418250050000000E+009 -3.454695253793252E+000 -1.263980509714556E+002
2.418500050000000E+009 -3.503648709865493E+000 -1.276342876627695E+002
2.418750050000000E+009 -3.621026639154259E+000 -1.277528464639966E+002
2.419000050000000E+009 -3.618586719211275E+000 -1.291740698549644E+002
2.419250050000000E+009 -3.726006495074880E+000 -1.265643262225074E+002
2.419500050000000E+009 -3.759963460659914E+000 -1.281967867403076E+002
2.419750050000000E+009 -3.827367517969236E+000 -1.273258268433082E+002
2.420000050000000E+009 -3.906312228676973E+000 -1.279392793006647E+002
2.420250050000000E+009 -3.950977646009404E+000 -1.274426691788537E+002
2.420500050000000E+009 -4.035074627491418E+000 -1.282494330014879E+002
2.420750050000000E+009 -4.111161585050503E+000 -1.273417682235015E+002
2.421000050000000E+009 -4.153621471142285E+000 -1.291155186131708E+002
2.421250050000000E+009 -4.263908678726750E+000 -1.273622585762085E+002
2.421500050000000E+009 -4.295124658776738E+000 -1.282192283783453E+002
2.421750050000000E+009 -4.346491352935873E+000 -1.277668884879059E+002
2.422000050000000E+009 -4.509969641591857E+000 -1.265722790961655E+002
2.422250050000000E+009 -4.546575089088020E+000 -1.274282341053835E+002
2.422500050000000E+009 -4.586466178321127E+000 -1.274139157487727E+002
2.422750050000000E+009 -4.687065398441867E+000 -1.268135544771850E+002
2.423000050000000E+009 -4.677467663909188E+000 -1.296595472917251E+002
2.423250050000000E+009 -4.847078385298474E+000 -1.261953272762646E+002
2.423500050000000E+009 -4.935156597830560E+000 -1.262522169146740E+002
2.423750050000000E+009 -4.989661586775913E+000 -1.266002916002600E+002
2.424000050000000E+009 -5.078832683162100E+000 -1.261561815627594E+002
2.424250050000000E+009 -5.211286822710610E+000 -1.253442183099632E+002
2.424500050000000E+009 -5.270601278152348E+000 -1.241793722575174E+002
2.424750050000000E+009 -5.360500142867144E+000 -1.252015125348962E+002
2.425000050000000E+009 -5.420452626146258E+000 -1.251569976544487E+002
2.425250050000000E+009 -5.545083559757807E+000 -1.231101984550266E+002
2.425500050000000E+009 -5.587633818150377E+000 -1.248409720696359E+002
2.425750050000000E+009 -5.678831525859472E+000 -1.238259688821255E+002
2.426000050000000E+009 -5.799175922075142E+000 -1.230994395377646E+002
2.426250050000000E+009 -5.777085257909991E+000 -1.231146130202989E+002
2.426500050000000E+009 -5.882886152000458E+000 -1.235619914698251E+002
2.426750050000000E+009 -5.958784227528762E+000 -1.233319404060079E+002
2.427000050000000E+009 -6.119866502633605E+000 -1.206318874896546E+002
2.427250050000000E+009 -6.069553422208997E+000 -1.231165170228703E+002
2.427500050000000E+009 -6.219165414789261E+000 -1.210620870095514E+002
2.427750050000000E+009 -6.274489557498404E+000 -1.204896393710816E+002
2.428000050000000E+009 -6.305136488323239E+000 -1.204734340568796E+002
2.428250050000000E+009 -6.479412355398227E+000 -1.186353136171139E+002
2.428500050000000E+009 -6.458713923941528E+000 -1.199455111004308E+002
2.428750050000000E+009 -6.565187171845221E+000 -1.191192042115174E+002
2.429000050000000E+009 -6.648786139851142E+000 -1.165979768795284E+002
2.429250050000000E+009 -6.696908113017792E+000 -1.170012068337256E+002
2.429500050000000E+009 -6.745848969512653E+000 -1.153242647293869E+002
2.429750050000000E+009 -6.827784990842080E+000 -1.165387727623458E+002
2.430000050000000E+009 -6.812709985900843E+000 -1.154084899622537E+002
2.430250050000000E+009 -6.950384660965306E+000 -1.123649681183446E+002
2.430500050000000E+009 -6.969106004582433E+000 -1.130501886010428E+002
2.430750050000000E+009 -6.974588669081621E+000 -1.119448377049347E+002
2.431000050000000E+009 -6.963571162532505E+000 -1.134165212438603E+002
2.431250050000000E+009 -7.061052926497607E+000 -1.095447605837094E+002
2.431500050000000E+009 -7.042969495395434E+000 -1.102748929043575E+002
2.431750050000000E+009 -7.082921168525966E+000 -1.094550189762824E+002
2.432000050000000E+009 -7.057961756176549E+000 -1.099791073213020E+002
2.432250050000000E+009 -6.985553021399379E+000 -1.092168038283098E+002
2.432500050000000E+009 -7.070727213196385E+000 -1.074825411263739E+002
2.432750050000000E+009 -7.094892686229843E+000 -1.069238657619188E+002
2.433000050000000E+009 -7.041145485267062E+000 -1.054998814304491E+002
2.433250050000000E+009 -7.058090533646514E+000 -1.041548382926508E+002
2.433500050000000E+009 -6.949638120502199E+000 -1.068819724553031E+002
2.433750050000000E+009 -6.998908552992338E+000 -1.036352604756635E+002
2.434000050000000E+009 -6.906812664840667E+000 -1.034612286869927E+002
2.434250050000000E+009 -6.957879127250908E+000 -1.037896468031211E+002
2.434500050000000E+009 -6.856619121774225E+000 -1.029697030812232E+002
2.434750050000000E+009 -6.840587074234175E+000 -1.019108660681905E+002
2.435000050000000E+009 -6.823574291548956E+000 -1.007492635502461E+002
2.435250050000000E+009 -6.802939547937863E+000 -9.846111370549508E+001
2.435500050000000E+009 -6.746578154829704E+000 -9.925008466677718E+001
2.435750050000000E+009 -6.683281884119094E+000 -9.871343206382467E+001
2.436000050000000E+009 -6.689895844546911E+000 -9.566190626268893E+001
2.436250050000000E+009 -6.555145636640818E+000 -9.726292435046159E+001
2.436500050000000E+009 -6.476881923401691E+000 -9.784017360226201E+001
2.436750050000000E+009 -6.453420210612100E+000 -9.574058185625272E+001
2.437000050000000E+009 -6.432448505734945E+000 -9.624413268065523E+001
2.437250050000000E+009 -6.337627483364689E+000 -9.391513775537010E+001
2.437500050000000E+009 -6.286382202291954E+000 -9.414673222392116E+001
2.437750050000000E+009 -6.217996162154050E+000 -9.322268498796672E+001
2.438000050000000E+009 -6.153792770810566E+000 -9.344214442214546E+001
2.438250050000000E+009 -6.059399666845078E+000 -9.248238615264806E+001
2.438500050000000E+009 -6.006729580332770E+000 -9.229213154212701E+001
2.438750050000000E+009 -5.839494376414585E+000 -9.416236136858061E+001
2.439000050000000E+009 -5.759159855502611E+000 -9.249777132775751E+001
2.439250050000000E+009 -5.838077564163695E+000 -9.181737731578058E+001
2.439500050000000E+009 -5.684395132273640E+000 -9.211489253786397E+001
2.439750050000000E+009 -5.637145823700150E+000 -9.115268574549108E+001
2.440000050000000E+009 -5.550530623699371E+000 -9.112164657541892E+001
2.440250050000000E+009 -5.493224443592580E+000 -9.067014246815408E+001
2.440500050000000E+009 -5.378531380944958E+000 -9.043251336677571E+001
2.440750050000000E+009 -5.292429919932581E+000 -9.096812103215838E+001
2.441000050000000E+009 -5.301790487160052E+000 -8.849152795465625E+001
2.441250050000000E+009 -5.138718422685668E+000 -9.089613155186135E+001
2.441500050000000E+009 -5.050544717069668E+000 -9.164143106693126E+001
2.441750050000000E+009 -5.037914058751933E+000 -8.931104449402012E+001
2.442000050000000E+009 -4.937576215342128E+000 -9.099670749744217E+001
2.442250050000000E+009 -4.856410477780530E+000 -9.036937520520401E+001
2.442500050000000E+009 -4.798951576889926E+000 -8.998251541067813E+001
2.442750050000000E+009 -4.730406050502834E+000 -9.121206520112392E+001
2.443000050000000E+009 -4.695139122920938E+000 -9.095085103392336E+001
2.443250050000000E+009 -4.625113803685133E+000 -8.901128014617130E+001
2.443500050000000E+009 -4.577912648043864E+000 -8.851035752221925E+001
2.443750050000000E+009 -4.482823260550710E+000 -8.954360103053882E+001
2.444000050000000E+009 -4.365252572357575E+000 -9.081106073441281E+001
2.444250050000000E+009 -4.342015837252079E+000 -9.030441550784443E+001
2.444500050000000E+009 -4.317933309094570E+000 -8.986395130164415E+001
2.444750050000000E+009 -4.219608744198345E+000 -8.914085233064131E+001
2.445000050000000E+009 -4.183805224869587E+000 -9.009074551679788E+001
2.445250050000000E+009 -4.159356146569191E+000 -8.937404139494988E+001
2.445500050000000E+009 -4.088091784168214E+000 -9.045449497826569E+001
2.445750050000000E+009 -4.029148152096915E+000 -8.812516885722030E+001
2.446000050000000E+009 -3.850330290377940E+000 -9.171128072253805E+001
2.446250050000000E+009 -3.893116543330640E+000 -8.980352690165613E+001
2.446500050000000E+009 -3.862072690457561E+000 -8.899374914172948E+001
2.446750050000000E+009 -3.837946123944146E+000 -8.919982554239168E+001
2.447000050000000E+009 -3.765353261016748E+000 -8.822130357553699E+001
2.447250050000000E+009 -3.690302363587923E+000 -8.974128482189744E+001
2.447500050000000E+009 -3.616204668236928E+000 -9.019696023642676E+001
2.447750050000000E+009 -3.587306937978307E+000 -9.004891370483540E+001
2.448000050000000E+009 -3.516170746462535E+000 -9.056452840405419E+001
2.448250050000000E+009 -3.429354909980993E+000 -9.054822710919126E+001
2.448500050000000E+009 -3.449931220643072E+000 -8.950882811151155E+001
2.448750050000000E+009 -3.345768159558097E+000 -9.087463211052530E+001
2.449000050000000E+009 -3.292483037726996E+000 -9.078759905146244E+001
2.449250050000000E+009 -3.256865470945156E+000 -8.997447699220103E+001
2.449500050000000E+009 -3.313746548357103E+000 -8.993220794017815E+001
2.449750050000000E+009 -3.193167886733105E+000 -9.121484689986630E+001
2.450000050000000E+009 -3.139355932329215E+000 -9.135260483673613E+001
2.450250050000000E+009 -3.065032181958443E+000 -9.227923767285813E+001
2.450500050000000E+009 -3.126843678419266E+000 -8.930308205828139E+001
2.450750050000000E+009 -3.060798620761915E+000 -9.083376087336907E+001
2.451000050000000E+009 -3.020404229414084E+000 -8.999025211313756E+001
2.451250050000000E+009 -2.971584469760482E+000 -9.127513742186136E+001
2.451500050000000E+009 -2.912263735109130E+000 -9.220736877927460E+001
2.451750050000000E+009 -2.896125737829020E+000 -9.129977417338189E+001
2.452000050000000E+009 -2.862564365718361E+000 -9.156217377299940E+001
2.452250050000000E+009 -2.837973140468727E+000 -9.115285082880750E+001
2.452500050000000E+009 -2.787976834234009E+000 -9.251569578243229E+001
2.452750050000000E+009 -2.760907575224953E+000 -9.076064081256610E+001
2.453000050000000E+009 -2.744372328481330E+000 -9.205310753159799E+001
2.453250050000000E+009 -2.654674221519342E+000 -9.248123436110976E+001
2.453500050000000E+009 -2.666009611320541E+000 -9.104694184359123E+001
2.453750050000000E+009 -2.646227836124436E+000 -9.281455887023328E+001
2.454000050000000E+009 -2.602917695639315E+000 -9.373761731846751E+001
2.454250050000000E+009 -2.512344482703880E+000 -9.283484301897211E+001
2.454500050000000E+009 -2.582671672492882E+000 -9.214871251635033E+001
2.454750050000000E+009 -2.496052710862887E+000 -9.434750910367077E+001
2.455000050000000E+009 -2.486308378607688E+000 -9.300348654730931E+001
