# Supplementary material for: A Displacement Sensor Based on a Normal Mode Helical Antenna
Source: Sensors (Basel). 2019 Aug 30;19(17):3767. doi: 10.3390/s19173767 (PMC6749469; doi:10.3390/s19173767)
Supplement: Supplementary file 1 [file sensors-19-03767-s001.zip › sensors-571672-sup/original experiment result/1I2.csv]

# Version 1.00
#
freq[Hz] db:Trc7_S22 ang:Trc7_S22
2.405000050000000E+009 -1.774935792246474E+000 -1.188993771741485E+002
2.405250050000000E+009 -1.783602812419828E+000 -1.196343376679741E+002
2.405500050000000E+009 -1.770064746478955E+000 -1.192417131601143E+002
2.405750050000000E+009 -1.798793987609324E+000 -1.190269687357694E+002
2.406000050000000E+009 -1.818938400595820E+000 -1.199892193949948E+002
2.406250050000000E+009 -1.818080535111755E+000 -1.203872460423606E+002
2.406500050000000E+009 -1.832537122928206E+000 -1.201857894513315E+002
2.406750050000000E+009 -1.858485964200688E+000 -1.196381875100801E+002
2.407000050000000E+009 -1.853809185007468E+000 -1.193288885147490E+002
2.407250050000000E+009 -1.885669370083378E+000 -1.205380952532048E+002
2.407500050000000E+009 -1.891839974035898E+000 -1.210382635062025E+002
2.407750050000000E+009 -1.921418330542973E+000 -1.204624419681611E+002
2.408000050000000E+009 -1.982893150774173E+000 -1.201346609840952E+002
2.408250050000000E+009 -2.000541529920261E+000 -1.205368769840816E+002
2.408500050000000E+009 -1.994701738108068E+000 -1.226238158524339E+002
2.408750050000000E+009 -1.994810770210103E+000 -1.223198735099983E+002
2.409000050000000E+009 -2.062179663338913E+000 -1.217570688957961E+002
2.409250050000000E+009 -2.049510146265216E+000 -1.226447821134479E+002
2.409500050000000E+009 -2.096386765032094E+000 -1.218668517037783E+002
2.409750050000000E+009 -2.121428727702816E+000 -1.221354571171692E+002
2.410000050000000E+009 -2.126361100660921E+000 -1.235719062484289E+002
2.410250050000000E+009 -2.167102104563459E+000 -1.236546856608942E+002
2.410500050000000E+009 -2.166018374668601E+000 -1.241019800044211E+002
2.410750050000000E+009 -2.226415017267398E+000 -1.233687140487910E+002
2.411000050000000E+009 -2.257502346623425E+000 -1.228240214921286E+002
2.411250050000000E+009 -2.285055215779706E+000 -1.242944899350241E+002
2.411500050000000E+009 -2.293882662853302E+000 -1.247419038807191E+002
2.411750050000000E+009 -2.305225658218763E+000 -1.241195717538434E+002
2.412000050000000E+009 -2.367874362387155E+000 -1.250081124269454E+002
2.412250050000000E+009 -2.391690961142571E+000 -1.239597815517583E+002
2.412500050000000E+009 -2.393574067408103E+000 -1.255394279817425E+002
2.412750050000000E+009 -2.443027234037311E+000 -1.259797953458728E+002
2.413000050000000E+009 -2.519481017955621E+000 -1.256668013247742E+002
2.413250050000000E+009 -2.526361062299225E+000 -1.247764045165200E+002
2.413500050000000E+009 -2.530364206361242E+000 -1.267512335447597E+002
2.413750050000000E+009 -2.595316257649531E+000 -1.260179296907359E+002
2.414000050000000E+009 -2.621947811878875E+000 -1.266916376373743E+002
2.414250050000000E+009 -2.673419288348474E+000 -1.248401010773527E+002
2.414500050000000E+009 -2.734192737017044E+000 -1.254295896561360E+002
2.414750050000000E+009 -2.742966086783546E+000 -1.273859715840220E+002
2.415000050000000E+009 -2.798474930440620E+000 -1.260177664346258E+002
2.415250050000000E+009 -2.833758799993988E+000 -1.259951221142372E+002
2.415500050000000E+009 -2.924872193910884E+000 -1.244417529762300E+002
2.415750050000000E+009 -2.959615850769963E+000 -1.255313195846906E+002
2.416000050000000E+009 -3.035746746323982E+000 -1.245329256610304E+002
2.416250050000000E+009 -2.998040954622170E+000 -1.276488263616930E+002
2.416500050000000E+009 -3.089700014848857E+000 -1.274294028938694E+002
2.416750050000000E+009 -3.149350249061226E+000 -1.266987837631586E+002
2.417000050000000E+009 -3.163500139424678E+000 -1.275456893362086E+002
2.417250050000000E+009 -3.224693319531606E+000 -1.272603965966644E+002
2.417500050000000E+009 -3.290842842140668E+000 -1.266110083090183E+002
2.417750050000000E+009 -3.354759436864630E+000 -1.274771696504669E+002
2.418000050000000E+009 -3.356679070190152E+000 -1.291799723155209E+002
2.418250050000000E+009 -3.471271484292216E+000 -1.277915171374211E+002
2.418500050000000E+009 -3.485824575949597E+000 -1.285979865224392E+002
2.418750050000000E+009 -3.582183345379428E+000 -1.273304225869923E+002
2.419000050000000E+009 -3.623806434865659E+000 -1.280210645873466E+002
2.419250050000000E+009 -3.682505969674766E+000 -1.267522795177222E+002
2.419500050000000E+009 -3.764155221439159E+000 -1.257062746724564E+002
2.419750050000000E+009 -3.806385352109675E+000 -1.282109533268571E+002
2.420000050000000E+009 -3.880397212115861E+000 -1.271184265933991E+002
2.420250050000000E+009 -3.980212095043344E+000 -1.274947408686230E+002
2.420500050000000E+009 -4.023137678253879E+000 -1.284284377653709E+002
2.420750050000000E+009 -4.090944359344373E+000 -1.286994005867434E+002
2.421000050000000E+009 -4.211888248370263E+000 -1.263819674840048E+002
2.421250050000000E+009 -4.288359790045671E+000 -1.258985329521543E+002
2.421500050000000E+009 -4.345794925587542E+000 -1.268881456060243E+002
2.421750050000000E+009 -4.389580675509054E+000 -1.278412247374045E+002
2.422000050000000E+009 -4.503069453815385E+000 -1.271086635095527E+002
2.422250050000000E+009 -4.517144715918035E+000 -1.277241698317058E+002
2.422500050000000E+009 -4.617577491726024E+000 -1.274802604858711E+002
2.422750050000000E+009 -4.642543473145162E+000 -1.286277502174100E+002
2.423000050000000E+009 -4.837730155537342E+000 -1.266390967525854E+002
2.423250050000000E+009 -4.934467165518732E+000 -1.248145914171004E+002
2.423500050000000E+009 -4.947973483037035E+000 -1.260907831153181E+002
2.423750050000000E+009 -5.040889461425688E+000 -1.259120260831371E+002
2.424000050000000E+009 -5.068736960536412E+000 -1.274560226624832E+002
2.424250050000000E+009 -5.188747716958115E+000 -1.260972088812258E+002
2.424500050000000E+009 -5.278424044892274E+000 -1.253056693837972E+002
2.424750050000000E+009 -5.299026098998193E+000 -1.266171770301800E+002
2.425000050000000E+009 -5.443961150470819E+000 -1.247783846770092E+002
2.425250050000000E+009 -5.497903131232364E+000 -1.250384260966245E+002
2.425500050000000E+009 -5.595094040662067E+000 -1.254685723559262E+002
2.425750050000000E+009 -5.723086464921157E+000 -1.231970811485240E+002
2.426000050000000E+009 -5.761230982556248E+000 -1.240933672376254E+002
2.426250050000000E+009 -5.828788445067582E+000 -1.237339017465936E+002
2.426500050000000E+009 -5.949209612292495E+000 -1.246832414060580E+002
2.426750050000000E+009 -6.060846367235780E+000 -1.221798935991651E+002
2.427000050000000E+009 -6.118089507661470E+000 -1.200050748524223E+002
2.427250050000000E+009 -6.161458180532043E+000 -1.220201628593226E+002
2.427500050000000E+009 -6.290401232583741E+000 -1.215616821072749E+002
2.427750050000000E+009 -6.332024962444092E+000 -1.208191021910808E+002
2.428000050000000E+009 -6.426833972744291E+000 -1.203491765679647E+002
2.428250050000000E+009 -6.436720772120546E+000 -1.203084821808044E+002
2.428500050000000E+009 -6.531768341960060E+000 -1.186207017644837E+002
2.428750050000000E+009 -6.666075480003815E+000 -1.179721016287590E+002
2.429000050000000E+009 -6.645373885672414E+000 -1.179405049770113E+002
2.429250050000000E+009 -6.685452905591038E+000 -1.163246518870726E+002
2.429500050000000E+009 -6.759652534426728E+000 -1.170505711811317E+002
2.429750050000000E+009 -6.843538945126364E+000 -1.167702025141229E+002
2.430000050000000E+009 -6.886230992286451E+000 -1.135450299194302E+002
2.430250050000000E+009 -6.973522188261978E+000 -1.138363252301705E+002
2.430500050000000E+009 -6.915957537292504E+000 -1.136832512016537E+002
2.430750050000000E+009 -6.998584727742543E+000 -1.124086542506585E+002
2.431000050000000E+009 -7.000855540925051E+000 -1.126509808715685E+002
2.431250050000000E+009 -7.073242867369618E+000 -1.102268883385178E+002
2.431500050000000E+009 -7.092781022863245E+000 -1.105313800290494E+002
2.431750050000000E+009 -7.056107727468289E+000 -1.106032245319888E+002
2.432000050000000E+009 -7.079604651466816E+000 -1.085094080985565E+002
2.432250050000000E+009 -7.118989662851825E+000 -1.086014854358209E+002
2.432500050000000E+009 -7.120489752185290E+000 -1.066279522346118E+002
2.432750050000000E+009 -7.095524940506439E+000 -1.056253182586874E+002
2.433000050000000E+009 -7.052898598448924E+000 -1.054872687229001E+002
2.433250050000000E+009 -7.029328355246076E+000 -1.044889253170173E+002
2.433500050000000E+009 -6.995586297640436E+000 -1.045570772189002E+002
2.433750050000000E+009 -7.048560657146860E+000 -1.037743664025135E+002
2.434000050000000E+009 -6.953124087477508E+000 -1.029248980058805E+002
2.434250050000000E+009 -7.007449443398209E+000 -1.005377337978433E+002
2.434500050000000E+009 -6.894307972507801E+000 -1.018684970348474E+002
2.434750050000000E+009 -6.917232787910217E+000 -9.867970768686546E+001
2.435000050000000E+009 -6.863741271438115E+000 -9.991579130947373E+001
2.435250050000000E+009 -6.755655583178283E+000 -9.999220950136234E+001
2.435500050000000E+009 -6.691061150661402E+000 -9.879836350137363E+001
2.435750050000000E+009 -6.683610161164216E+000 -9.767818641899551E+001
2.436000050000000E+009 -6.571918933154152E+000 -9.862238539136045E+001
2.436250050000000E+009 -6.497676165884943E+000 -9.669491541229043E+001
2.436500050000000E+009 -6.534048897474943E+000 -9.557381714890849E+001
2.436750050000000E+009 -6.477719043705578E+000 -9.451783106602090E+001
2.437000050000000E+009 -6.383188159448106E+000 -9.461547208238302E+001
2.437250050000000E+009 -6.267516552715029E+000 -9.466208116680950E+001
2.437500050000000E+009 -6.216827513413386E+000 -9.447068005781941E+001
2.437750050000000E+009 -6.200613866643948E+000 -9.205369877154737E+001
2.438000050000000E+009 -6.070852777502437E+000 -9.280648256896049E+001
2.438250050000000E+009 -5.980335315303808E+000 -9.260098878954955E+001
2.438500050000000E+009 -5.922584691169710E+000 -9.083629005843135E+001
2.438750050000000E+009 -5.817138118589720E+000 -9.301624251004593E+001
2.439000050000000E+009 -5.714803979472398E+000 -9.295317041100148E+001
2.439250050000000E+009 -5.684602819342103E+000 -9.228564537042807E+001
2.439500050000000E+009 -5.605473591338103E+000 -8.996948461463586E+001
2.439750050000000E+009 -5.499104487692851E+000 -9.186286663835735E+001
2.440000050000000E+009 -5.505618947073693E+000 -8.929568134495241E+001
2.440250050000000E+009 -5.366020466131685E+000 -9.068263500728008E+001
2.440500050000000E+009 -5.247683408740557E+000 -9.143558236084601E+001
2.440750050000000E+009 -5.248629816932181E+000 -9.022399052704505E+001
2.441000050000000E+009 -5.213012963610264E+000 -8.856043477203851E+001
2.441250050000000E+009 -5.077897687840620E+000 -9.270614891403743E+001
2.441500050000000E+009 -4.990053386675652E+000 -9.050141362327858E+001
2.441750050000000E+009 -4.922743393850626E+000 -9.120732083013552E+001
2.442000050000000E+009 -4.918631200157996E+000 -8.882285584986664E+001
2.442250050000000E+009 -4.753824940785567E+000 -9.052468946404808E+001
2.442500050000000E+009 -4.749025014358698E+000 -8.928172634659052E+001
2.442750050000000E+009 -4.671785972751835E+000 -8.990323960864374E+001
2.443000050000000E+009 -4.632718661273893E+000 -8.883560511147239E+001
2.443250050000000E+009 -4.501969315032704E+000 -9.030558395599731E+001
2.443500050000000E+009 -4.453310401642028E+000 -8.974314600622955E+001
2.443750050000000E+009 -4.349566938277403E+000 -9.012588079460839E+001
2.444000050000000E+009 -4.373043406665564E+000 -8.928124424410498E+001
2.444250050000000E+009 -4.339456845609271E+000 -8.859451616366359E+001
2.444500050000000E+009 -4.228428160720990E+000 -8.890089610815589E+001
2.444750050000000E+009 -4.181595445586620E+000 -8.793173775091580E+001
2.445000050000000E+009 -4.130003841694483E+000 -8.934211961702756E+001
2.445250050000000E+009 -4.075053692780125E+000 -8.944330032890818E+001
2.445500050000000E+009 -3.984368560453206E+000 -8.937768004106631E+001
2.445750050000000E+009 -3.965678753591990E+000 -8.876488289350115E+001
2.446000050000000E+009 -3.896056515565485E+000 -8.899376237819008E+001
2.446250050000000E+009 -3.845391459568322E+000 -8.916087617379591E+001
2.446500050000000E+009 -3.749347575003093E+000 -9.058550679335058E+001
2.446750050000000E+009 -3.750782902199326E+000 -8.872978379735105E+001
2.447000050000000E+009 -3.632570020052985E+000 -8.962124520146450E+001
2.447250050000000E+009 -3.593707471085267E+000 -8.963951924578223E+001
2.447500050000000E+009 -3.600348091185705E+000 -8.907150824897899E+001
2.447750050000000E+009 -3.527560264894723E+000 -9.035416247053662E+001
2.448000050000000E+009 -3.471775820001394E+000 -9.064255401870432E+001
2.448250050000000E+009 -3.393082221569764E+000 -8.975350427690127E+001
2.448500050000000E+009 -3.363706574455598E+000 -9.042194604929821E+001
2.448750050000000E+009 -3.278426393385828E+000 -9.112860903931373E+001
2.449000050000000E+009 -3.282492275503302E+000 -9.007784643570248E+001
2.449250050000000E+009 -3.176242457044598E+000 -9.087524548992379E+001
2.449500050000000E+009 -3.197325900948268E+000 -9.013140677947862E+001
2.449750050000000E+009 -3.128210499276019E+000 -9.214368417987086E+001
2.450000050000000E+009 -3.104418570803344E+000 -9.081432314927552E+001
2.450250050000000E+009 -3.057592104924973E+000 -9.086771117495570E+001
2.450500050000000E+009 -3.022136353611375E+000 -9.071404482517082E+001
2.450750050000000E+009 -3.007427848612814E+000 -9.034009195887909E+001
2.451000050000000E+009 -2.957135253253025E+000 -8.974745336309528E+001
2.451250050000000E+009 -2.928646663839929E+000 -9.094213620666844E+001
2.451500050000000E+009 -2.910678905102018E+000 -8.963266908141627E+001
2.451750050000000E+009 -2.887477877000934E+000 -9.091423058826887E+001
2.452000050000000E+009 -2.797193519801716E+000 -9.067880552334015E+001
2.452250050000000E+009 -2.818900186515000E+000 -9.172380224086516E+001
2.452500050000000E+009 -2.744591090792172E+000 -9.122179265628823E+001
2.452750050000000E+009 -2.672263416743654E+000 -9.274499924475478E+001
2.453000050000000E+009 -2.672076652845593E+000 -9.174541941301568E+001
2.453250050000000E+009 -2.644965882686158E+000 -9.082961713944653E+001
2.453500050000000E+009 -2.591456968819583E+000 -9.308461644553263E+001
2.453750050000000E+009 -2.617408935380539E+000 -9.202008163788143E+001
2.454000050000000E+009 -2.555730928390865E+000 -9.214107589886703E+001
2.454250050000000E+009 -2.501533968799438E+000 -9.313751595430780E+001
2.454500050000000E+009 -2.553391609716340E+000 -9.192692180255844E+001
2.454750050000000E+009 -2.477886081370968E+000 -9.447530793179847E+001
2.455000050000000E+009 -2.423627931099196E+000 -9.446587492198898E+001
