# Supplementary material for: A Displacement Sensor Based on a Normal Mode Helical Antenna
Source: Sensors (Basel). 2019 Aug 30;19(17):3767. doi: 10.3390/s19173767 (PMC6749469; doi:10.3390/s19173767)
Supplement: Supplementary file 1 [file sensors-19-03767-s001.zip › sensors-571672-sup/original experiment result/1I3.csv]

# Version 1.00
#
freq[Hz] db:Trc7_S22 ang:Trc7_S22
2.405000050000000E+009 -1.750766398114495E+000 -1.187192991486627E+002
2.405250050000000E+009 -1.747740047685095E+000 -1.194461494382754E+002
2.405500050000000E+009 -1.777862914558431E+000 -1.195508702912244E+002
2.405750050000000E+009 -1.766905365399057E+000 -1.188425003599696E+002
2.406000050000000E+009 -1.809966075486410E+000 -1.187736623089228E+002
2.406250050000000E+009 -1.821149017514107E+000 -1.185420226204156E+002
2.406500050000000E+009 -1.847159294073752E+000 -1.195902340784216E+002
2.406750050000000E+009 -1.856994505910294E+000 -1.208024416760466E+002
2.407000050000000E+009 -1.872475694782421E+000 -1.209767734776346E+002
2.407250050000000E+009 -1.902383464882947E+000 -1.197705548781915E+002
2.407500050000000E+009 -1.904071270767632E+000 -1.209687615763339E+002
2.407750050000000E+009 -1.925864712679752E+000 -1.227399320707231E+002
2.408000050000000E+009 -1.972333900748204E+000 -1.211483282945787E+002
2.408250050000000E+009 -1.993070271777211E+000 -1.214091345342161E+002
2.408500050000000E+009 -2.027929712817624E+000 -1.224661084295845E+002
2.408750050000000E+009 -2.005915999511042E+000 -1.233889455514622E+002
2.409000050000000E+009 -2.052467715369288E+000 -1.222979153901218E+002
2.409250050000000E+009 -2.068300525824477E+000 -1.228399683720361E+002
2.409500050000000E+009 -2.097591971110102E+000 -1.225523225945463E+002
2.409750050000000E+009 -2.068050631770892E+000 -1.228445750847740E+002
2.410000050000000E+009 -2.137052468383132E+000 -1.223538055327350E+002
2.410250050000000E+009 -2.192465991499911E+000 -1.217764886877541E+002
2.410500050000000E+009 -2.192323276509932E+000 -1.236488976511204E+002
2.410750050000000E+009 -2.227546322800709E+000 -1.228825262515283E+002
2.411000050000000E+009 -2.224887258199103E+000 -1.234367401676685E+002
2.411250050000000E+009 -2.267744112015679E+000 -1.234627624263917E+002
2.411500050000000E+009 -2.323965198787855E+000 -1.232084567709470E+002
2.411750050000000E+009 -2.344935905970202E+000 -1.236329360331733E+002
2.412000050000000E+009 -2.377853634184960E+000 -1.232178142591270E+002
2.412250050000000E+009 -2.407385606140925E+000 -1.248481183859739E+002
2.412500050000000E+009 -2.453251642675526E+000 -1.251357860938516E+002
2.412750050000000E+009 -2.498573101607119E+000 -1.240953707053685E+002
2.413000050000000E+009 -2.504133328582630E+000 -1.242813930860117E+002
2.413250050000000E+009 -2.532163219446093E+000 -1.251063628919266E+002
2.413500050000000E+009 -2.557110783351410E+000 -1.253310448933320E+002
2.413750050000000E+009 -2.616932320377774E+000 -1.271778680810511E+002
2.414000050000000E+009 -2.616009949432294E+000 -1.273048527041695E+002
2.414250050000000E+009 -2.695126770109287E+000 -1.250878839488075E+002
2.414500050000000E+009 -2.719922057564912E+000 -1.255103070305479E+002
2.414750050000000E+009 -2.750156058867836E+000 -1.262571965350287E+002
2.415000050000000E+009 -2.790101974478401E+000 -1.255278577604903E+002
2.415250050000000E+009 -2.891285916751360E+000 -1.254394348473852E+002
2.415500050000000E+009 -2.878096407863733E+000 -1.274191911201220E+002
2.415750050000000E+009 -2.964533265032214E+000 -1.254562932680577E+002
2.416000050000000E+009 -2.972076894249562E+000 -1.282576224888015E+002
2.416250050000000E+009 -3.069724460270551E+000 -1.259254171712468E+002
2.416500050000000E+009 -3.090213631622038E+000 -1.280223115505881E+002
2.416750050000000E+009 -3.118154178108101E+000 -1.281248589000315E+002
2.417000050000000E+009 -3.173268015173202E+000 -1.271271918785579E+002
2.417250050000000E+009 -3.216169462041003E+000 -1.275155391192096E+002
2.417500050000000E+009 -3.288798689498878E+000 -1.270631720285718E+002
2.417750050000000E+009 -3.330051079039015E+000 -1.269746065804192E+002
2.418000050000000E+009 -3.375246665529895E+000 -1.278934560630393E+002
2.418250050000000E+009 -3.457792648050165E+000 -1.275993657367313E+002
2.418500050000000E+009 -3.521643991425981E+000 -1.272441641465355E+002
2.418750050000000E+009 -3.615892770851339E+000 -1.264799282620214E+002
2.419000050000000E+009 -3.644107714156780E+000 -1.279095103751001E+002
2.419250050000000E+009 -3.694959502862004E+000 -1.278242612778417E+002
2.419500050000000E+009 -3.783124556774413E+000 -1.274886075017602E+002
2.419750050000000E+009 -3.796997472536634E+000 -1.278940053170975E+002
2.420000050000000E+009 -3.873490095845273E+000 -1.288149469236430E+002
2.420250050000000E+009 -3.902152081384579E+000 -1.290667753477917E+002
2.420500050000000E+009 -4.004613860141395E+000 -1.272165656627969E+002
2.420750050000000E+009 -4.055753573143745E+000 -1.280652779389182E+002
2.421000050000000E+009 -4.126663528915096E+000 -1.278659617207667E+002
2.421250050000000E+009 -4.249468149199462E+000 -1.271995801013980E+002
2.421500050000000E+009 -4.345527853465516E+000 -1.261904225795009E+002
2.421750050000000E+009 -4.367554356176076E+000 -1.276609495356808E+002
2.422000050000000E+009 -4.446094980892522E+000 -1.273424594515633E+002
2.422250050000000E+009 -4.530764597268840E+000 -1.272361594025674E+002
2.422500050000000E+009 -4.618183101649815E+000 -1.278216586233546E+002
2.422750050000000E+009 -4.720872341900973E+000 -1.271482105151594E+002
2.423000050000000E+009 -4.767044708598565E+000 -1.266615000732927E+002
2.423250050000000E+009 -4.860866136631240E+000 -1.265679058050011E+002
2.423500050000000E+009 -4.901716690121524E+000 -1.275984052445646E+002
2.423750050000000E+009 -4.991884886736254E+000 -1.271787941520454E+002
2.424000050000000E+009 -5.043388696268548E+000 -1.268313214385348E+002
2.424250050000000E+009 -5.211654090861492E+000 -1.255670425766074E+002
2.424500050000000E+009 -5.203732172669660E+000 -1.272099587580676E+002
2.424750050000000E+009 -5.299417338874459E+000 -1.259656700998279E+002
2.425000050000000E+009 -5.503651070950682E+000 -1.245397141368456E+002
2.425250050000000E+009 -5.513200860006619E+000 -1.245767975942060E+002
2.425500050000000E+009 -5.530918984811494E+000 -1.257668380638614E+002
2.425750050000000E+009 -5.672214565269381E+000 -1.246697800007759E+002
2.426000050000000E+009 -5.724814833709565E+000 -1.247320189349389E+002
2.426250050000000E+009 -5.798908296132563E+000 -1.239699691158316E+002
2.426500050000000E+009 -5.887495457799060E+000 -1.238921295119829E+002
2.426750050000000E+009 -5.998095509802409E+000 -1.222982780168415E+002
2.427000050000000E+009 -6.040683517430176E+000 -1.227752044989522E+002
2.427250050000000E+009 -6.174806095818143E+000 -1.208671957868630E+002
2.427500050000000E+009 -6.222411781162631E+000 -1.218936660548812E+002
2.427750050000000E+009 -6.261959939038473E+000 -1.209842981617242E+002
2.428000050000000E+009 -6.380359028212567E+000 -1.193713158573151E+002
2.428250050000000E+009 -6.497163147347187E+000 -1.197927023577162E+002
2.428500050000000E+009 -6.539128472388977E+000 -1.179170341924900E+002
2.428750050000000E+009 -6.603053945134529E+000 -1.176794722693543E+002
2.429000050000000E+009 -6.625627678867300E+000 -1.175080509183313E+002
2.429250050000000E+009 -6.731718045469509E+000 -1.161046824376593E+002
2.429500050000000E+009 -6.792785800203266E+000 -1.154971873279708E+002
2.429750050000000E+009 -6.732585264273426E+000 -1.162480669370542E+002
2.430000050000000E+009 -6.845347856024955E+000 -1.156566777921359E+002
2.430250050000000E+009 -6.865427608145507E+000 -1.143915129600883E+002
2.430500050000000E+009 -6.971996173854577E+000 -1.135065432239222E+002
2.430750050000000E+009 -6.990368889383148E+000 -1.123165261658681E+002
2.431000050000000E+009 -6.985310402943307E+000 -1.128789044753767E+002
2.431250050000000E+009 -7.051050446487768E+000 -1.103794608251849E+002
2.431500050000000E+009 -7.008133200380885E+000 -1.110610951615774E+002
2.431750050000000E+009 -7.135193603865536E+000 -1.077522321268717E+002
2.432000050000000E+009 -7.101551905446195E+000 -1.082323356495285E+002
2.432250050000000E+009 -7.042060912731234E+000 -1.087531417211301E+002
2.432500050000000E+009 -7.120343253117902E+000 -1.055624939521451E+002
2.432750050000000E+009 -7.051501890943405E+000 -1.071985686779673E+002
2.433000050000000E+009 -7.022031128930921E+000 -1.064459727575504E+002
2.433250050000000E+009 -7.022908248535297E+000 -1.055487557109139E+002
2.433500050000000E+009 -7.030448750264529E+000 -1.040550387851782E+002
2.433750050000000E+009 -7.062036802612611E+000 -1.041062474085190E+002
2.434000050000000E+009 -6.911791823298964E+000 -1.033440619188253E+002
2.434250050000000E+009 -6.975372515691423E+000 -1.011781402578694E+002
2.434500050000000E+009 -6.943263872520628E+000 -9.977331751033788E+001
2.434750050000000E+009 -6.940171029059632E+000 -9.873730970191963E+001
2.435000050000000E+009 -6.836794395230139E+000 -9.992584428374359E+001
2.435250050000000E+009 -6.849003287679908E+000 -9.763390983684381E+001
2.435500050000000E+009 -6.708402235918566E+000 -9.959196067564874E+001
2.435750050000000E+009 -6.699642011163098E+000 -9.838702115211251E+001
2.436000050000000E+009 -6.651812025967257E+000 -9.769508192566302E+001
2.436250050000000E+009 -6.530534252698270E+000 -9.723813525827933E+001
2.436500050000000E+009 -6.451480184813418E+000 -9.808479558774138E+001
2.436750050000000E+009 -6.462184034795162E+000 -9.535002681474792E+001
2.437000050000000E+009 -6.408245239582762E+000 -9.420069073657709E+001
2.437250050000000E+009 -6.282522802930008E+000 -9.523024533978042E+001
2.437500050000000E+009 -6.180582517601519E+000 -9.519077788765445E+001
2.437750050000000E+009 -6.146492027162618E+000 -9.391146938904903E+001
2.438000050000000E+009 -6.064579918740697E+000 -9.342377172564238E+001
2.438250050000000E+009 -5.965011674989615E+000 -9.476824704988601E+001
2.438500050000000E+009 -5.926378341972490E+000 -9.398975417872281E+001
2.438750050000000E+009 -5.949907025909746E+000 -9.051614163228233E+001
2.439000050000000E+009 -5.786670966336667E+000 -9.202208347273508E+001
2.439250050000000E+009 -5.731098756460979E+000 -9.085676991417209E+001
2.439500050000000E+009 -5.597470561367318E+000 -9.230815856548774E+001
2.439750050000000E+009 -5.678318375703716E+000 -8.975824876018855E+001
2.440000050000000E+009 -5.515299867252741E+000 -8.983774529916643E+001
2.440250050000000E+009 -5.410280411488499E+000 -9.056097673916709E+001
2.440500050000000E+009 -5.294752093300273E+000 -9.184296040776060E+001
2.440750050000000E+009 -5.264426633561437E+000 -9.012804979182278E+001
2.441000050000000E+009 -5.150162232758713E+000 -8.959214369213893E+001
2.441250050000000E+009 -5.115821033071097E+000 -8.940593418699652E+001
2.441500050000000E+009 -5.070598432292184E+000 -8.897665732870199E+001
2.441750050000000E+009 -4.971845174099864E+000 -9.012462651329146E+001
2.442000050000000E+009 -4.886335156850644E+000 -9.080640559004810E+001
2.442250050000000E+009 -4.828739722313327E+000 -8.893091546721989E+001
2.442500050000000E+009 -4.758394620068446E+000 -9.019980928564253E+001
2.442750050000000E+009 -4.686107868846730E+000 -8.940391558597361E+001
2.443000050000000E+009 -4.689605739993805E+000 -8.896353877617959E+001
2.443250050000000E+009 -4.562601362299771E+000 -8.904206234176289E+001
2.443500050000000E+009 -4.496647866184079E+000 -8.999309511439928E+001
2.443750050000000E+009 -4.466731562690552E+000 -8.805883456268144E+001
2.444000050000000E+009 -4.404120493886554E+000 -8.842479516761026E+001
2.444250050000000E+009 -4.324917887322977E+000 -8.993737529603270E+001
2.444500050000000E+009 -4.250860435742016E+000 -8.869992342452474E+001
2.444750050000000E+009 -4.230361676875287E+000 -8.773736981865085E+001
2.445000050000000E+009 -4.142540498076869E+000 -8.898366946773966E+001
2.445250050000000E+009 -4.083521573032122E+000 -8.893288011704290E+001
2.445500050000000E+009 -3.957259961136744E+000 -9.056147773726593E+001
2.445750050000000E+009 -3.981400949130486E+000 -8.849801166233388E+001
2.446000050000000E+009 -3.838598818718994E+000 -9.025685702701452E+001
2.446250050000000E+009 -3.835981322282603E+000 -8.980040099437953E+001
2.446500050000000E+009 -3.792231367908152E+000 -8.969469574832696E+001
2.446750050000000E+009 -3.701352468289290E+000 -8.995054267028597E+001
2.447000050000000E+009 -3.674520211772974E+000 -9.066227744060646E+001
2.447250050000000E+009 -3.609740951766260E+000 -8.949817172797680E+001
2.447500050000000E+009 -3.587832517839083E+000 -8.875362851245897E+001
2.447750050000000E+009 -3.490045174759780E+000 -9.059304182953034E+001
2.448000050000000E+009 -3.469047880461575E+000 -9.019239324957057E+001
2.448250050000000E+009 -3.403402887372380E+000 -8.999080158664367E+001
2.448500050000000E+009 -3.362339608070252E+000 -9.059442775963109E+001
2.448750050000000E+009 -3.311364186721156E+000 -9.069631161820689E+001
2.449000050000000E+009 -3.312806897433991E+000 -8.971333018079258E+001
2.449250050000000E+009 -3.177943589465492E+000 -9.213188387753390E+001
2.449500050000000E+009 -3.156217083731729E+000 -9.217891197571174E+001
2.449750050000000E+009 -3.171332887154919E+000 -8.997590330999022E+001
2.450000050000000E+009 -3.129175408005332E+000 -9.024299574845811E+001
2.450250050000000E+009 -3.071003912618800E+000 -9.047244209066744E+001
2.450500050000000E+009 -3.039147087077545E+000 -9.040106505678217E+001
2.450750050000000E+009 -2.994724164795396E+000 -9.009325607490223E+001
2.451000050000000E+009 -2.950655995414291E+000 -9.074581288669756E+001
2.451250050000000E+009 -2.921705281819781E+000 -9.093944149388943E+001
2.451500050000000E+009 -2.850146310150560E+000 -9.209452200827060E+001
2.451750050000000E+009 -2.883650925943345E+000 -9.013664710985900E+001
2.452000050000000E+009 -2.835030299803779E+000 -9.158412313163514E+001
2.452250050000000E+009 -2.762587188315536E+000 -9.215470567256799E+001
2.452500050000000E+009 -2.757440490631015E+000 -9.252956657385278E+001
2.452750050000000E+009 -2.705861664005122E+000 -9.238372421721373E+001
2.453000050000000E+009 -2.661181787223272E+000 -9.154715320077314E+001
2.453250050000000E+009 -2.620027720912382E+000 -9.308651406111095E+001
2.453500050000000E+009 -2.618054236391175E+000 -9.183389583827680E+001
2.453750050000000E+009 -2.568429887192112E+000 -9.207648711089469E+001
2.454000050000000E+009 -2.506179416073689E+000 -9.447011966820551E+001
2.454250050000000E+009 -2.500785517631074E+000 -9.357124795763622E+001
2.454500050000000E+009 -2.545259733646637E+000 -9.271294767621339E+001
2.454750050000000E+009 -2.469858940961525E+000 -9.295387171852498E+001
2.455000050000000E+009 -2.459256772011108E+000 -9.253171712673830E+001
