# Supplementary material for: A Displacement Sensor Based on a Normal Mode Helical Antenna
Source: Sensors (Basel). 2019 Aug 30;19(17):3767. doi: 10.3390/s19173767 (PMC6749469; doi:10.3390/s19173767)
Supplement: Supplementary file 1 [file sensors-19-03767-s001.zip › sensors-571672-sup/original experiment result/1I4.csv]

# Version 1.00
#
freq[Hz] db:Trc7_S22 ang:Trc7_S22
2.405000050000000E+009 -1.725178868893923E+000 -1.191982576263538E+002
2.405250050000000E+009 -1.763787831664545E+000 -1.190366231002393E+002
2.405500050000000E+009 -1.751982891620190E+000 -1.192492735479000E+002
2.405750050000000E+009 -1.804343979475790E+000 -1.195715205413478E+002
2.406000050000000E+009 -1.792264455974926E+000 -1.190110947564425E+002
2.406250050000000E+009 -1.805463564573043E+000 -1.204780007278384E+002
2.406500050000000E+009 -1.830254226601951E+000 -1.198688471295317E+002
2.406750050000000E+009 -1.868861346929852E+000 -1.203575684345347E+002
2.407000050000000E+009 -1.859841777381699E+000 -1.195646153032334E+002
2.407250050000000E+009 -1.867395767995967E+000 -1.214534570921053E+002
2.407500050000000E+009 -1.904072800256639E+000 -1.220463474184727E+002
2.407750050000000E+009 -1.940961556075362E+000 -1.205487799558937E+002
2.408000050000000E+009 -1.960027242240665E+000 -1.226825145650378E+002
2.408250050000000E+009 -1.958133814843839E+000 -1.217812980493655E+002
2.408500050000000E+009 -1.982939793534188E+000 -1.212825319345157E+002
2.408750050000000E+009 -1.997250414707692E+000 -1.233347537275871E+002
2.409000050000000E+009 -2.053582482335497E+000 -1.205525007395827E+002
2.409250050000000E+009 -2.059780100201487E+000 -1.227673472673740E+002
2.409500050000000E+009 -2.096376709804713E+000 -1.206624883993863E+002
2.409750050000000E+009 -2.121874026709056E+000 -1.222169519131818E+002
2.410000050000000E+009 -2.125809290508851E+000 -1.238038738219341E+002
2.410250050000000E+009 -2.156016157372455E+000 -1.222983110159565E+002
2.410500050000000E+009 -2.157379548338572E+000 -1.244659048365222E+002
2.410750050000000E+009 -2.189208366187079E+000 -1.246582805525842E+002
2.411000050000000E+009 -2.211171857764134E+000 -1.257640498576075E+002
2.411250050000000E+009 -2.264103514981826E+000 -1.236056905266203E+002
2.411500050000000E+009 -2.278679289389822E+000 -1.244729674991349E+002
2.411750050000000E+009 -2.327046370784593E+000 -1.251843859444684E+002
2.412000050000000E+009 -2.350468340892636E+000 -1.246092908110216E+002
2.412250050000000E+009 -2.382106709479002E+000 -1.242329344804449E+002
2.412500050000000E+009 -2.398039656900934E+000 -1.271430125510366E+002
2.412750050000000E+009 -2.435690708655484E+000 -1.255764588363844E+002
2.413000050000000E+009 -2.476544604878316E+000 -1.252649493456746E+002
2.413250050000000E+009 -2.518236504535603E+000 -1.260144117121312E+002
2.413500050000000E+009 -2.574121033985169E+000 -1.246972078104751E+002
2.413750050000000E+009 -2.603214628250512E+000 -1.264879463204447E+002
2.414000050000000E+009 -2.645328716933893E+000 -1.256059685934257E+002
2.414250050000000E+009 -2.639224491699934E+000 -1.261926604672329E+002
2.414500050000000E+009 -2.668789538772745E+000 -1.291570760624538E+002
2.414750050000000E+009 -2.753244691204002E+000 -1.267750436961296E+002
2.415000050000000E+009 -2.779232152449986E+000 -1.267111397649036E+002
2.415250050000000E+009 -2.848060387382873E+000 -1.266588275698277E+002
2.415500050000000E+009 -2.869321294954623E+000 -1.278274870133485E+002
2.415750050000000E+009 -2.912261383499601E+000 -1.284185528289634E+002
2.416000050000000E+009 -2.952037674245866E+000 -1.288799199842923E+002
2.416250050000000E+009 -3.038510060835993E+000 -1.270845648866040E+002
2.416500050000000E+009 -3.085719521948290E+000 -1.270163828899945E+002
2.416750050000000E+009 -3.149549839283534E+000 -1.273504956975634E+002
2.417000050000000E+009 -3.190962963089457E+000 -1.272255843573711E+002
2.417250050000000E+009 -3.216735199400441E+000 -1.286103483748085E+002
2.417500050000000E+009 -3.279838926732733E+000 -1.283710199054901E+002
2.417750050000000E+009 -3.388663486794257E+000 -1.265135304855785E+002
2.418000050000000E+009 -3.432625480600225E+000 -1.271709877282733E+002
2.418250050000000E+009 -3.468851272552238E+000 -1.279896701139660E+002
2.418500050000000E+009 -3.534450223863939E+000 -1.274328660625212E+002
2.418750050000000E+009 -3.594915991144256E+000 -1.280060888857184E+002
2.419000050000000E+009 -3.657490970806803E+000 -1.280373524072910E+002
2.419250050000000E+009 -3.718417889171929E+000 -1.278761270296727E+002
2.419500050000000E+009 -3.771246281175756E+000 -1.284477490412770E+002
2.419750050000000E+009 -3.828828919552277E+000 -1.281156729556606E+002
2.420000050000000E+009 -3.907850154557274E+000 -1.260566939327391E+002
2.420250050000000E+009 -3.955058754947933E+000 -1.288041289332171E+002
2.420500050000000E+009 -4.051172552476189E+000 -1.279221957746347E+002
2.420750050000000E+009 -4.138658823553771E+000 -1.276153637868338E+002
2.421000050000000E+009 -4.210863926029826E+000 -1.269877826191735E+002
2.421250050000000E+009 -4.183196507938982E+000 -1.297135508122368E+002
2.421500050000000E+009 -4.371508023645080E+000 -1.278916161035084E+002
2.421750050000000E+009 -4.443942087717170E+000 -1.268631293434263E+002
2.422000050000000E+009 -4.505614232957046E+000 -1.279768690164752E+002
2.422250050000000E+009 -4.549584066769896E+000 -1.270790786153880E+002
2.422500050000000E+009 -4.642465650671965E+000 -1.276614027376610E+002
2.422750050000000E+009 -4.705197281110807E+000 -1.275707547856983E+002
2.423000050000000E+009 -4.801912843955450E+000 -1.278382981048751E+002
2.423250050000000E+009 -4.885189989369303E+000 -1.278492938976669E+002
2.423500050000000E+009 -4.978926087508967E+000 -1.273512240049369E+002
2.423750050000000E+009 -4.999638562537264E+000 -1.276621227688498E+002
2.424000050000000E+009 -5.173005750332138E+000 -1.255280591200478E+002
2.424250050000000E+009 -5.226163185742998E+000 -1.264342945171743E+002
2.424500050000000E+009 -5.318555129406590E+000 -1.258458319672281E+002
2.424750050000000E+009 -5.336462029440859E+000 -1.273634833128078E+002
2.425000050000000E+009 -5.454478580209571E+000 -1.268173045627008E+002
2.425250050000000E+009 -5.555336812590778E+000 -1.250208646153220E+002
2.425500050000000E+009 -5.619446070671018E+000 -1.260386829090495E+002
2.425750050000000E+009 -5.730469100629284E+000 -1.247555086065887E+002
2.426000050000000E+009 -5.876858725714555E+000 -1.226457555056922E+002
2.426250050000000E+009 -5.944998546258993E+000 -1.239482914766416E+002
2.426500050000000E+009 -6.024343551174227E+000 -1.229061112497403E+002
2.426750050000000E+009 -6.104234231312522E+000 -1.226937189612362E+002
2.427000050000000E+009 -6.198521520135837E+000 -1.212860473835705E+002
2.427250050000000E+009 -6.281412791488746E+000 -1.218318550493889E+002
2.427500050000000E+009 -6.328114150679388E+000 -1.210231223735730E+002
2.427750050000000E+009 -6.402419459458513E+000 -1.198277732660662E+002
2.428000050000000E+009 -6.541346459551228E+000 -1.204903688240233E+002
2.428250050000000E+009 -6.601881117759345E+000 -1.187244521206734E+002
2.428500050000000E+009 -6.633218893422773E+000 -1.195479044372653E+002
2.428750050000000E+009 -6.683458882785471E+000 -1.172830523599457E+002
2.429000050000000E+009 -6.765726723710377E+000 -1.180211810870189E+002
2.429250050000000E+009 -6.920687071709157E+000 -1.151174106721817E+002
2.429500050000000E+009 -6.864274704362996E+000 -1.169399370843486E+002
2.429750050000000E+009 -6.912004630901643E+000 -1.146698866320308E+002
2.430000050000000E+009 -6.983097634070674E+000 -1.140172681440669E+002
2.430250050000000E+009 -7.013439831366507E+000 -1.137917390183673E+002
2.430500050000000E+009 -7.029622866985243E+000 -1.140674887506943E+002
2.430750050000000E+009 -7.083917405324126E+000 -1.130331429203854E+002
2.431000050000000E+009 -7.061935256276895E+000 -1.110154019266477E+002
2.431250050000000E+009 -7.088831890451389E+000 -1.105114413220842E+002
2.431500050000000E+009 -7.193824718062796E+000 -1.091897038715293E+002
2.431750050000000E+009 -7.028615783461632E+000 -1.094912999956427E+002
2.432000050000000E+009 -7.135883147113130E+000 -1.082824660077197E+002
2.432250050000000E+009 -7.188820535003210E+000 -1.071747476810905E+002
2.432500050000000E+009 -7.211878150001216E+000 -1.050879097233580E+002
2.432750050000000E+009 -7.186825303773509E+000 -1.062051268095666E+002
2.433000050000000E+009 -7.194498578090080E+000 -1.063387683120550E+002
2.433250050000000E+009 -7.101958984988918E+000 -1.047075262350291E+002
2.433500050000000E+009 -7.108591711716702E+000 -1.036352194594491E+002
2.433750050000000E+009 -7.078932998711041E+000 -1.024167337819792E+002
2.434000050000000E+009 -7.054946079131034E+000 -1.013600061198173E+002
2.434250050000000E+009 -7.007390580236844E+000 -1.015436439849300E+002
2.434500050000000E+009 -6.938942323569437E+000 -1.015321498685722E+002
2.434750050000000E+009 -6.879225635714946E+000 -1.014508384038806E+002
2.435000050000000E+009 -6.896689021391214E+000 -9.777512648505591E+001
2.435250050000000E+009 -6.844611301606379E+000 -9.805429105157218E+001
2.435500050000000E+009 -6.751011624066426E+000 -9.758917575230740E+001
2.435750050000000E+009 -6.709179541533753E+000 -9.758970574454784E+001
2.436000050000000E+009 -6.620671791121245E+000 -9.740283763086711E+001
2.436250050000000E+009 -6.555204997920467E+000 -9.627682137673118E+001
2.436500050000000E+009 -6.485168369889630E+000 -9.565843125161410E+001
2.436750050000000E+009 -6.461204945223068E+000 -9.468377329858629E+001
2.437000050000000E+009 -6.338217815437519E+000 -9.466739156235281E+001
2.437250050000000E+009 -6.303997710424317E+000 -9.483867132556854E+001
2.437500050000000E+009 -6.319333902878674E+000 -9.293438591085770E+001
2.437750050000000E+009 -6.156090481062127E+000 -9.420484338515961E+001
2.438000050000000E+009 -6.033425487565058E+000 -9.244447931639540E+001
2.438250050000000E+009 -6.016906638530262E+000 -9.299842176657319E+001
2.438500050000000E+009 -5.951006789931751E+000 -9.325637716822320E+001
2.438750050000000E+009 -5.880972126896284E+000 -9.106308571951472E+001
2.439000050000000E+009 -5.789056534673285E+000 -9.176949878724916E+001
2.439250050000000E+009 -5.714576318090162E+000 -9.046380701059883E+001
2.439500050000000E+009 -5.652892512642519E+000 -9.076383148244781E+001
2.439750050000000E+009 -5.517799234554176E+000 -9.128264018050264E+001
2.440000050000000E+009 -5.443605066339627E+000 -9.040555969778308E+001
2.440250050000000E+009 -5.367948438327814E+000 -9.045569986478056E+001
2.440500050000000E+009 -5.309432298755002E+000 -9.162073675851445E+001
2.440750050000000E+009 -5.328435695832942E+000 -8.833164337310802E+001
2.441000050000000E+009 -5.225532815787394E+000 -8.899038481510033E+001
2.441250050000000E+009 -5.106542630896107E+000 -8.996352302093203E+001
2.441500050000000E+009 -4.986428186848692E+000 -9.039500993931601E+001
2.441750050000000E+009 -4.938507921265261E+000 -8.964049332186150E+001
2.442000050000000E+009 -4.931927973598523E+000 -8.854188839016931E+001
2.442250050000000E+009 -4.832198775985067E+000 -8.908960821679338E+001
2.442500050000000E+009 -4.778084166014178E+000 -8.741366314528480E+001
2.442750050000000E+009 -4.713167275550585E+000 -8.931170549296860E+001
2.443000050000000E+009 -4.610908738672727E+000 -8.965729043546439E+001
2.443250050000000E+009 -4.548577446429135E+000 -8.955265809120182E+001
2.443500050000000E+009 -4.527291889292751E+000 -8.789905682785015E+001
2.443750050000000E+009 -4.382361547306019E+000 -9.008768573235669E+001
2.444000050000000E+009 -4.403766500660184E+000 -8.822678885770125E+001
2.444250050000000E+009 -4.320149245678874E+000 -8.799956076139856E+001
2.444500050000000E+009 -4.240919862253257E+000 -8.818691407648268E+001
2.444750050000000E+009 -4.157347068770365E+000 -8.909317134377376E+001
2.445000050000000E+009 -4.133278950554924E+000 -8.964614044169453E+001
2.445250050000000E+009 -4.057393221078620E+000 -9.003833969203210E+001
2.445500050000000E+009 -4.015979245270252E+000 -8.858008864856858E+001
2.445750050000000E+009 -3.908450871451381E+000 -9.037117530979890E+001
2.446000050000000E+009 -3.871305030023785E+000 -8.906656586213381E+001
2.446250050000000E+009 -3.891962561906269E+000 -8.810833398161540E+001
2.446500050000000E+009 -3.768436737456406E+000 -8.779004835560326E+001
2.446750050000000E+009 -3.725075463988705E+000 -8.897356639828945E+001
2.447000050000000E+009 -3.628592702441823E+000 -9.015891359551534E+001
2.447250050000000E+009 -3.626688850169579E+000 -8.968537177354483E+001
2.447500050000000E+009 -3.563484574450638E+000 -8.834174833433445E+001
2.447750050000000E+009 -3.511602982105685E+000 -8.989940680393369E+001
2.448000050000000E+009 -3.456156008759546E+000 -8.928399849364757E+001
2.448250050000000E+009 -3.381101228033345E+000 -9.061572441741393E+001
2.448500050000000E+009 -3.379041789722839E+000 -8.887913364939381E+001
2.448750050000000E+009 -3.345554375537891E+000 -8.962347149365741E+001
2.449000050000000E+009 -3.232740089836886E+000 -9.046411220233827E+001
2.449250050000000E+009 -3.275276593550504E+000 -8.938440141765454E+001
2.449500050000000E+009 -3.232138312622569E+000 -8.991526683299324E+001
2.449750050000000E+009 -3.089553437701359E+000 -9.135419490381429E+001
2.450000050000000E+009 -3.120150144954726E+000 -9.098191961478212E+001
2.450250050000000E+009 -3.034977077196356E+000 -9.097639346824002E+001
2.450500050000000E+009 -3.006760158080441E+000 -9.125404103456638E+001
2.450750050000000E+009 -2.972842073048559E+000 -9.194322522876323E+001
2.451000050000000E+009 -2.925691218947128E+000 -9.190774929631094E+001
2.451250050000000E+009 -2.920903718744440E+000 -9.066891920642078E+001
2.451500050000000E+009 -2.896061065847823E+000 -8.987162626525429E+001
2.451750050000000E+009 -2.815997092110459E+000 -9.085917928435009E+001
2.452000050000000E+009 -2.764724384021482E+000 -9.181541065076223E+001
2.452250050000000E+009 -2.746019557024082E+000 -9.206628220381495E+001
2.452500050000000E+009 -2.759997149219992E+000 -9.147171106075672E+001
2.452750050000000E+009 -2.703187101306630E+000 -9.165822564169082E+001
2.453000050000000E+009 -2.669222845165615E+000 -9.162953856526282E+001
2.453250050000000E+009 -2.638070978849302E+000 -9.174191974236558E+001
2.453500050000000E+009 -2.568078132937906E+000 -9.338817823095654E+001
2.453750050000000E+009 -2.573623149799410E+000 -9.344376892895654E+001
2.454000050000000E+009 -2.531827807127153E+000 -9.365485047978760E+001
2.454250050000000E+009 -2.519913311046124E+000 -9.234424750877800E+001
2.454500050000000E+009 -2.509833693754788E+000 -9.202525490512065E+001
2.454750050000000E+009 -2.467598476724249E+000 -9.479599752125805E+001
2.455000050000000E+009 -2.413973289401990E+000 -9.356421640355256E+001
