# Supplementary material for: A Displacement Sensor Based on a Normal Mode Helical Antenna
Source: Sensors (Basel). 2019 Aug 30;19(17):3767. doi: 10.3390/s19173767 (PMC6749469; doi:10.3390/s19173767)
Supplement: Supplementary file 1 [file sensors-19-03767-s001.zip › sensors-571672-sup/original experiment result/1I5.csv]

# Version 1.00
#
freq[Hz] db:Trc7_S22 ang:Trc7_S22
2.405000050000000E+009 -1.747969431216297E+000 -1.188350450231403E+002
2.405250050000000E+009 -1.763318046031815E+000 -1.184099175359392E+002
2.405500050000000E+009 -1.808609854600537E+000 -1.208807954217809E+002
2.405750050000000E+009 -1.817510602659169E+000 -1.207460814331151E+002
2.406000050000000E+009 -1.809020947456888E+000 -1.197032383189920E+002
2.406250050000000E+009 -1.847493663942654E+000 -1.204822401497738E+002
2.406500050000000E+009 -1.859886055846536E+000 -1.215373510472150E+002
2.406750050000000E+009 -1.876101932851945E+000 -1.208995069141037E+002
2.407000050000000E+009 -1.896681804862171E+000 -1.207583641511584E+002
2.407250050000000E+009 -1.933798672359394E+000 -1.208227030113524E+002
2.407500050000000E+009 -1.934399155839169E+000 -1.204288754097687E+002
2.407750050000000E+009 -1.978983959951002E+000 -1.209215844788418E+002
2.408000050000000E+009 -1.976113267554157E+000 -1.218291700224498E+002
2.408250050000000E+009 -2.000547374629877E+000 -1.217340277076437E+002
2.408500050000000E+009 -2.021956174274111E+000 -1.225746604774024E+002
2.408750050000000E+009 -2.039595236405200E+000 -1.224324978829695E+002
2.409000050000000E+009 -2.074737621453047E+000 -1.211295382727990E+002
2.409250050000000E+009 -2.082285272637757E+000 -1.225451691052262E+002
2.409500050000000E+009 -2.130422082320943E+000 -1.232436477970992E+002
2.409750050000000E+009 -2.134842827561306E+000 -1.220660708791144E+002
2.410000050000000E+009 -2.159316382955747E+000 -1.237029641715883E+002
2.410250050000000E+009 -2.171635323425341E+000 -1.223865002391502E+002
2.410500050000000E+009 -2.224457535118746E+000 -1.219982849889726E+002
2.410750050000000E+009 -2.280348485053659E+000 -1.220371614298409E+002
2.411000050000000E+009 -2.275661192166181E+000 -1.247261500309610E+002
2.411250050000000E+009 -2.284717848102825E+000 -1.254237173822402E+002
2.411500050000000E+009 -2.348490051532185E+000 -1.250999750583622E+002
2.411750050000000E+009 -2.407634012872142E+000 -1.248522599890880E+002
2.412000050000000E+009 -2.406506749898317E+000 -1.255723867788680E+002
2.412250050000000E+009 -2.434569168164381E+000 -1.232773695413805E+002
2.412500050000000E+009 -2.455771302597127E+000 -1.258660473466527E+002
2.412750050000000E+009 -2.505419746803573E+000 -1.245345800088499E+002
2.413000050000000E+009 -2.541579055324652E+000 -1.268451323334065E+002
2.413250050000000E+009 -2.576990808936898E+000 -1.258710945948657E+002
2.413500050000000E+009 -2.571724509958870E+000 -1.278981460204180E+002
2.413750050000000E+009 -2.643896645881331E+000 -1.265611915926372E+002
2.414000050000000E+009 -2.692377745859738E+000 -1.255237930379118E+002
2.414250050000000E+009 -2.730795873371626E+000 -1.255400744157472E+002
2.414500050000000E+009 -2.738530656062911E+000 -1.276245182457124E+002
2.414750050000000E+009 -2.789917338054903E+000 -1.274795418610443E+002
2.415000050000000E+009 -2.856819590906349E+000 -1.273320192220962E+002
2.415250050000000E+009 -2.866942118611930E+000 -1.263237861155780E+002
2.415500050000000E+009 -2.963825469323375E+000 -1.257184798021189E+002
2.415750050000000E+009 -2.964301624828536E+000 -1.269488984045383E+002
2.416000050000000E+009 -3.047212197703936E+000 -1.269962630176422E+002
2.416250050000000E+009 -3.082260250003700E+000 -1.262207509915079E+002
2.416500050000000E+009 -3.155528506154379E+000 -1.258205383357580E+002
2.416750050000000E+009 -3.162139472529340E+000 -1.283158758414143E+002
2.417000050000000E+009 -3.217969269056130E+000 -1.279590709459292E+002
2.417250050000000E+009 -3.293397152207620E+000 -1.263981340653896E+002
2.417500050000000E+009 -3.320426464829705E+000 -1.276761165774888E+002
2.417750050000000E+009 -3.361200674512048E+000 -1.300887241641835E+002
2.418000050000000E+009 -3.480954374601838E+000 -1.272325322418907E+002
2.418250050000000E+009 -3.514124752957186E+000 -1.276627234285056E+002
2.418500050000000E+009 -3.596604281284957E+000 -1.269003039286076E+002
2.418750050000000E+009 -3.638867808178856E+000 -1.268423807471404E+002
2.419000050000000E+009 -3.701154719116528E+000 -1.275332465271335E+002
2.419250050000000E+009 -3.750454765966734E+000 -1.278347231285061E+002
2.419500050000000E+009 -3.811863935480531E+000 -1.289193265784742E+002
2.419750050000000E+009 -3.870603330158044E+000 -1.280845571513740E+002
2.420000050000000E+009 -3.977296728640924E+000 -1.284185539777741E+002
2.420250050000000E+009 -4.044526942393662E+000 -1.283717391538565E+002
2.420500050000000E+009 -4.133809734309573E+000 -1.264015614540219E+002
2.420750050000000E+009 -4.114061401554666E+000 -1.297623170928224E+002
2.421000050000000E+009 -4.226274268370686E+000 -1.284008666163650E+002
2.421250050000000E+009 -4.318441110741279E+000 -1.283104920021186E+002
2.421500050000000E+009 -4.405510962639855E+000 -1.270331618202035E+002
2.421750050000000E+009 -4.479043814021385E+000 -1.267487259744587E+002
2.422000050000000E+009 -4.485055304657559E+000 -1.292836410328599E+002
2.422250050000000E+009 -4.599181914368631E+000 -1.277816986295405E+002
2.422500050000000E+009 -4.715001043268003E+000 -1.266408396151935E+002
2.422750050000000E+009 -4.795688801707713E+000 -1.272052646076201E+002
2.423000050000000E+009 -4.809787701414069E+000 -1.280465249667297E+002
2.423250050000000E+009 -4.924156566782257E+000 -1.269439386135081E+002
2.423500050000000E+009 -4.972389780903411E+000 -1.273008768165074E+002
2.423750050000000E+009 -5.097195042806478E+000 -1.259274023307646E+002
2.424000050000000E+009 -5.157923313320690E+000 -1.268132938343466E+002
2.424250050000000E+009 -5.222537024161976E+000 -1.275173832297586E+002
2.424500050000000E+009 -5.328662634577332E+000 -1.267246275666868E+002
2.424750050000000E+009 -5.486567746990859E+000 -1.258249276536051E+002
2.425000050000000E+009 -5.485336513646631E+000 -1.264129881704401E+002
2.425250050000000E+009 -5.562786861928785E+000 -1.252501920898319E+002
2.425500050000000E+009 -5.587807129352441E+000 -1.261260349534770E+002
2.425750050000000E+009 -5.749285303883738E+000 -1.240153006567336E+002
2.426000050000000E+009 -5.906660774473164E+000 -1.230991556759091E+002
2.426250050000000E+009 -5.916574667489858E+000 -1.242155641762828E+002
2.426500050000000E+009 -6.021109139403640E+000 -1.235780769923016E+002
2.426750050000000E+009 -6.091595564186958E+000 -1.235874820571460E+002
2.427000050000000E+009 -6.286865481907195E+000 -1.204501905293470E+002
2.427250050000000E+009 -6.224060938222392E+000 -1.238555557150544E+002
2.427500050000000E+009 -6.336216942962709E+000 -1.214945281717668E+002
2.427750050000000E+009 -6.404811683052554E+000 -1.210454900385369E+002
2.428000050000000E+009 -6.502020564623162E+000 -1.197922224520031E+002
2.428250050000000E+009 -6.509592970011160E+000 -1.216416123131920E+002
2.428500050000000E+009 -6.638728045538977E+000 -1.193781312611862E+002
2.428750050000000E+009 -6.727126398801245E+000 -1.184086265424522E+002
2.429000050000000E+009 -6.837046476385625E+000 -1.158722406052959E+002
2.429250050000000E+009 -6.803036881334670E+000 -1.176332453050289E+002
2.429500050000000E+009 -6.879338224179996E+000 -1.169357591807018E+002
2.429750050000000E+009 -6.906993409311332E+000 -1.159660281587417E+002
2.430000050000000E+009 -6.943836804640451E+000 -1.159171486316313E+002
2.430250050000000E+009 -7.017780528527476E+000 -1.143564334431116E+002
2.430500050000000E+009 -7.098080225304578E+000 -1.137183861966913E+002
2.430750050000000E+009 -7.110861191149425E+000 -1.126057832111578E+002
2.431000050000000E+009 -7.205456830888364E+000 -1.110134115323000E+002
2.431250050000000E+009 -7.124168688400923E+000 -1.113559861351979E+002
2.431500050000000E+009 -7.243557253349469E+000 -1.103519208025309E+002
2.431750050000000E+009 -7.263405544753273E+000 -1.092063549061531E+002
2.432000050000000E+009 -7.339095916393737E+000 -1.079919883556404E+002
2.432250050000000E+009 -7.283843645937298E+000 -1.072395906753234E+002
2.432500050000000E+009 -7.185165677839857E+000 -1.088023793921462E+002
2.432750050000000E+009 -7.230046399175820E+000 -1.051721686433123E+002
2.433000050000000E+009 -7.193192073588308E+000 -1.056979737886818E+002
2.433250050000000E+009 -7.202603403284268E+000 -1.045083953142049E+002
2.433500050000000E+009 -7.158732394712208E+000 -1.045594531965675E+002
2.433750050000000E+009 -7.215476328291508E+000 -1.027561101470349E+002
2.434000050000000E+009 -7.136811090151734E+000 -1.020609610387486E+002
2.434250050000000E+009 -7.067771968030763E+000 -1.014776793261874E+002
2.434500050000000E+009 -7.107760872681568E+000 -1.012460485956313E+002
2.434750050000000E+009 -7.073952443200366E+000 -9.974848503814431E+001
2.435000050000000E+009 -6.936173692542477E+000 -1.000561491658168E+002
2.435250050000000E+009 -6.896371443312062E+000 -1.002996814196206E+002
2.435500050000000E+009 -6.881842397164326E+000 -9.800674054652667E+001
2.435750050000000E+009 -6.848234107384066E+000 -9.756142633046848E+001
2.436000050000000E+009 -6.782445869395832E+000 -9.679462398114293E+001
2.436250050000000E+009 -6.714575039637191E+000 -9.583542082549516E+001
2.436500050000000E+009 -6.597643894065510E+000 -9.484256225466713E+001
2.436750050000000E+009 -6.612366074277076E+000 -9.404692776390868E+001
2.437000050000000E+009 -6.514887134678776E+000 -9.331799000511745E+001
2.437250050000000E+009 -6.432089863865320E+000 -9.420065037700474E+001
2.437500050000000E+009 -6.300720165625793E+000 -9.283387158482468E+001
2.437750050000000E+009 -6.228994240861128E+000 -9.399517340766354E+001
2.438000050000000E+009 -6.207997515566615E+000 -9.143349623154857E+001
2.438250050000000E+009 -6.085193537888638E+000 -9.334027282772321E+001
2.438500050000000E+009 -6.063980140799281E+000 -9.002725429777438E+001
2.438750050000000E+009 -5.993206333289368E+000 -9.043815718867457E+001
2.439000050000000E+009 -5.888737949934359E+000 -9.021578580651779E+001
2.439250050000000E+009 -5.739389497963383E+000 -9.237277791776560E+001
2.439500050000000E+009 -5.681443879874931E+000 -9.113389748636016E+001
2.439750050000000E+009 -5.655628271622515E+000 -8.899780121228248E+001
2.440000050000000E+009 -5.568920214454840E+000 -8.979971668306331E+001
2.440250050000000E+009 -5.466221648851072E+000 -9.024741333237033E+001
2.440500050000000E+009 -5.387370018573117E+000 -8.869200938817122E+001
2.440750050000000E+009 -5.309199160576652E+000 -8.940200311185696E+001
2.441000050000000E+009 -5.197381976488536E+000 -8.997674362264608E+001
2.441250050000000E+009 -5.108067261728295E+000 -8.988628006680767E+001
2.441500050000000E+009 -5.065292037672193E+000 -8.952329486324327E+001
2.441750050000000E+009 -4.971518610608989E+000 -9.056293300088990E+001
2.442000050000000E+009 -4.897804621776137E+000 -8.993536797545502E+001
2.442250050000000E+009 -4.838554324995958E+000 -9.015876336723513E+001
2.442500050000000E+009 -4.818019758759617E+000 -8.770248536926960E+001
2.442750050000000E+009 -4.690133108039412E+000 -8.879013357723186E+001
2.443000050000000E+009 -4.632616120205301E+000 -8.945647566000348E+001
2.443250050000000E+009 -4.558224576940820E+000 -8.923246312409933E+001
2.443500050000000E+009 -4.527336638711534E+000 -8.779075689744585E+001
2.443750050000000E+009 -4.474087110144315E+000 -8.781365711159283E+001
2.444000050000000E+009 -4.413729698439403E+000 -8.851064351143342E+001
2.444250050000000E+009 -4.271845948197955E+000 -8.835564426019084E+001
2.444500050000000E+009 -4.331793575660251E+000 -8.705637486792232E+001
2.444750050000000E+009 -4.201091360803127E+000 -8.906153428809969E+001
2.445000050000000E+009 -4.196251486882391E+000 -8.844074433996747E+001
2.445250050000000E+009 -4.075763612700479E+000 -8.955227752105556E+001
2.445500050000000E+009 -3.979911278986958E+000 -8.919581617313268E+001
2.445750050000000E+009 -3.924636020602269E+000 -8.846785464527315E+001
2.446000050000000E+009 -3.951830247303578E+000 -8.797938438198105E+001
2.446250050000000E+009 -3.835635895076058E+000 -8.870858973021340E+001
2.446500050000000E+009 -3.776340984340475E+000 -8.932065312523211E+001
2.446750050000000E+009 -3.786679559614659E+000 -8.766786945103455E+001
2.447000050000000E+009 -3.622354983973505E+000 -8.917344011122194E+001
2.447250050000000E+009 -3.578348288822063E+000 -9.016489097109566E+001
2.447500050000000E+009 -3.537484912244918E+000 -8.970605818507168E+001
2.447750050000000E+009 -3.564379502461272E+000 -8.819483005350037E+001
2.448000050000000E+009 -3.505294796545583E+000 -8.952159497195359E+001
2.448250050000000E+009 -3.342435108820261E+000 -9.084921713782997E+001
2.448500050000000E+009 -3.375035560601809E+000 -8.892609498510464E+001
2.448750050000000E+009 -3.338663054469065E+000 -8.942769849293373E+001
2.449000050000000E+009 -3.312101258301138E+000 -8.917541774965881E+001
2.449250050000000E+009 -3.212982042098334E+000 -9.025898951928814E+001
2.449500050000000E+009 -3.197139798226145E+000 -8.852539244119019E+001
2.449750050000000E+009 -3.159717366249515E+000 -8.968607999514218E+001
2.450000050000000E+009 -3.144899586945943E+000 -8.997757517851552E+001
2.450250050000000E+009 -3.096578018038535E+000 -9.038350351061129E+001
2.450500050000000E+009 -3.009191720839950E+000 -8.955486958173454E+001
2.450750050000000E+009 -2.947400129108767E+000 -9.042200574854263E+001
2.451000050000000E+009 -2.966142528124510E+000 -9.092412083341137E+001
2.451250050000000E+009 -2.901240092970604E+000 -9.039176309848432E+001
2.451500050000000E+009 -2.899521411889152E+000 -8.941752295507280E+001
2.451750050000000E+009 -2.847277925784233E+000 -9.139778195006413E+001
2.452000050000000E+009 -2.811206255951837E+000 -9.051406145848767E+001
2.452250050000000E+009 -2.790742770333629E+000 -9.072024993043105E+001
2.452500050000000E+009 -2.702979717105712E+000 -9.038097081650891E+001
2.452750050000000E+009 -2.702680244713610E+000 -9.219882811516968E+001
2.453000050000000E+009 -2.642269479778494E+000 -9.211384808608921E+001
2.453250050000000E+009 -2.597088241657894E+000 -9.274829450541320E+001
2.453500050000000E+009 -2.567317966855910E+000 -9.307910005365234E+001
2.453750050000000E+009 -2.562682331560473E+000 -9.286848936553241E+001
2.454000050000000E+009 -2.542421814827084E+000 -9.217226582841252E+001
2.454250050000000E+009 -2.461889653095744E+000 -9.370101962061980E+001
2.454500050000000E+009 -2.478251019177499E+000 -9.209934898930733E+001
2.454750050000000E+009 -2.432655783091068E+000 -9.356733807665566E+001
2.455000050000000E+009 -2.406247566601751E+000 -9.412176934927304E+001
