# Supplementary material for: A Displacement Sensor Based on a Normal Mode Helical Antenna
Source: Sensors (Basel). 2019 Aug 30;19(17):3767. doi: 10.3390/s19173767 (PMC6749469; doi:10.3390/s19173767)
Supplement: Supplementary file 1 [file sensors-19-03767-s001.zip › sensors-571672-sup/original experiment result/1J1.csv]

# Version 1.00
#
freq[Hz] db:Trc7_S22 ang:Trc7_S22
2.405000050000000E+009 -1.292248170828585E+000 -1.145726117556511E+002
2.405250050000000E+009 -1.327838415804146E+000 -1.161817831234349E+002
2.405500050000000E+009 -1.336480487373203E+000 -1.164808801108324E+002
2.405750050000000E+009 -1.367953949828661E+000 -1.175184039391274E+002
2.406000050000000E+009 -1.350691714884329E+000 -1.154654437337529E+002
2.406250050000000E+009 -1.372630643569634E+000 -1.170410123180562E+002
2.406500050000000E+009 -1.353306175178949E+000 -1.159164574744298E+002
2.406750050000000E+009 -1.376873547793873E+000 -1.177910769898013E+002
2.407000050000000E+009 -1.413042720038749E+000 -1.179256802091960E+002
2.407250050000000E+009 -1.418912574860964E+000 -1.177688161816029E+002
2.407500050000000E+009 -1.425051181640723E+000 -1.174561446811797E+002
2.407750050000000E+009 -1.423232672299722E+000 -1.188143185605827E+002
2.408000050000000E+009 -1.427190586969757E+000 -1.161159510719109E+002
2.408250050000000E+009 -1.461581997771078E+000 -1.196349027449355E+002
2.408500050000000E+009 -1.482657535449757E+000 -1.183886211524039E+002
2.408750050000000E+009 -1.466627734855301E+000 -1.186477203869075E+002
2.409000050000000E+009 -1.488663780479881E+000 -1.184033398762355E+002
2.409250050000000E+009 -1.490617196628943E+000 -1.198704222700081E+002
2.409500050000000E+009 -1.540507873681505E+000 -1.189744286382864E+002
2.409750050000000E+009 -1.508604637597496E+000 -1.188630230900212E+002
2.410000050000000E+009 -1.535041890653077E+000 -1.194140955007585E+002
2.410250050000000E+009 -1.533430805405461E+000 -1.195072952017767E+002
2.410500050000000E+009 -1.557734422086043E+000 -1.214069962365021E+002
2.410750050000000E+009 -1.571522189693056E+000 -1.227318920450509E+002
2.411000050000000E+009 -1.616701021700368E+000 -1.191459576405524E+002
2.411250050000000E+009 -1.635939292195842E+000 -1.205673188458385E+002
2.411500050000000E+009 -1.652171008100956E+000 -1.197734328936728E+002
2.411750050000000E+009 -1.685724184351819E+000 -1.222949511300921E+002
2.412000050000000E+009 -1.699215825055642E+000 -1.206348562917501E+002
2.412250050000000E+009 -1.714030567891633E+000 -1.223769097292267E+002
2.412500050000000E+009 -1.749035421947811E+000 -1.212734447230389E+002
2.412750050000000E+009 -1.772121192370948E+000 -1.218979569436167E+002
2.413000050000000E+009 -1.775651543605640E+000 -1.217884027866911E+002
2.413250050000000E+009 -1.852087320210686E+000 -1.221327709664877E+002
2.413500050000000E+009 -1.868728998348984E+000 -1.212831686809825E+002
2.413750050000000E+009 -1.890780541754737E+000 -1.228774964584014E+002
2.414000050000000E+009 -1.881281930769980E+000 -1.237821161109263E+002
2.414250050000000E+009 -1.920790040771618E+000 -1.251740955419200E+002
2.414500050000000E+009 -1.959941003891641E+000 -1.245347193513155E+002
2.414750050000000E+009 -1.998995825796770E+000 -1.227498964120715E+002
2.415000050000000E+009 -2.064185611635137E+000 -1.226065267447244E+002
2.415250050000000E+009 -2.067790265255759E+000 -1.231264680283998E+002
2.415500050000000E+009 -2.124475996814945E+000 -1.237869230761354E+002
2.415750050000000E+009 -2.143533582715401E+000 -1.253004254412302E+002
2.416000050000000E+009 -2.196541833072715E+000 -1.247884321897896E+002
2.416250050000000E+009 -2.231870935929559E+000 -1.239393366174165E+002
2.416500050000000E+009 -2.265275055581285E+000 -1.248684064429025E+002
2.416750050000000E+009 -2.259705365462080E+000 -1.261754471875074E+002
2.417000050000000E+009 -2.336125356569949E+000 -1.257257346707943E+002
2.417250050000000E+009 -2.409908669375724E+000 -1.241938427079434E+002
2.417500050000000E+009 -2.432145064399722E+000 -1.260989341463171E+002
2.417750050000000E+009 -2.486155039573724E+000 -1.270444737550824E+002
2.418000050000000E+009 -2.505041868986530E+000 -1.271357901319764E+002
2.418250050000000E+009 -2.578269713678949E+000 -1.285516178620057E+002
2.418500050000000E+009 -2.643354137062059E+000 -1.270342019824928E+002
2.418750050000000E+009 -2.713284250414948E+000 -1.271662635810638E+002
2.419000050000000E+009 -2.788023377481978E+000 -1.262332459712756E+002
2.419250050000000E+009 -2.830634924809302E+000 -1.266909439578519E+002
2.419500050000000E+009 -2.836459298696257E+000 -1.295808994233545E+002
2.419750050000000E+009 -2.953388363782791E+000 -1.280018101250479E+002
2.420000050000000E+009 -2.949072607870293E+000 -1.293267171458669E+002
2.420250050000000E+009 -3.039681693736493E+000 -1.292376919267191E+002
2.420500050000000E+009 -3.181963093821908E+000 -1.269398658408672E+002
2.420750050000000E+009 -3.227103480686519E+000 -1.277631589403781E+002
2.421000050000000E+009 -3.329598605797941E+000 -1.276809549518193E+002
2.421250050000000E+009 -3.386154557488731E+000 -1.272994478236667E+002
2.421500050000000E+009 -3.451345117956100E+000 -1.294640089246300E+002
2.421750050000000E+009 -3.517999708113432E+000 -1.283259866651416E+002
2.422000050000000E+009 -3.605837399968683E+000 -1.304391732882660E+002
2.422250050000000E+009 -3.733461973953370E+000 -1.275158655137656E+002
2.422500050000000E+009 -3.783070746938863E+000 -1.287846325811386E+002
2.422750050000000E+009 -3.895213387516526E+000 -1.283291195934184E+002
2.423000050000000E+009 -3.997525786736355E+000 -1.281938619064750E+002
2.423250050000000E+009 -4.119017457766377E+000 -1.278029005330236E+002
2.423500050000000E+009 -4.142798515194452E+000 -1.288533519101957E+002
2.423750050000000E+009 -4.292596881434762E+000 -1.285648808110028E+002
2.424000050000000E+009 -4.406916799923986E+000 -1.289425786032687E+002
2.424250050000000E+009 -4.494147706139333E+000 -1.298463941510373E+002
2.424500050000000E+009 -4.626202242487477E+000 -1.294759216198605E+002
2.424750050000000E+009 -4.769785457649039E+000 -1.279480923675639E+002
2.425000050000000E+009 -4.859403152014667E+000 -1.282169801277406E+002
2.425250050000000E+009 -4.922169542505394E+000 -1.289534734706245E+002
2.425500050000000E+009 -5.073698177074672E+000 -1.286809794748372E+002
2.425750050000000E+009 -5.196218652211273E+000 -1.298305696203059E+002
2.426000050000000E+009 -5.434615675069813E+000 -1.255678307814426E+002
2.426250050000000E+009 -5.411267427216850E+000 -1.279504365166532E+002
2.426500050000000E+009 -5.588024874612476E+000 -1.266601876414199E+002
2.426750050000000E+009 -5.716109235055885E+000 -1.260988976091839E+002
2.427000050000000E+009 -5.890100834676224E+000 -1.261640094649992E+002
2.427250050000000E+009 -5.977373010302558E+000 -1.252078576742097E+002
2.427500050000000E+009 -6.044409693394703E+000 -1.259476479545791E+002
2.427750050000000E+009 -6.215663233319311E+000 -1.243291923015945E+002
2.428000050000000E+009 -6.318550634443789E+000 -1.241909753313024E+002
2.428250050000000E+009 -6.547101282284459E+000 -1.214883741645319E+002
2.428500050000000E+009 -6.555604050637129E+000 -1.230964456782694E+002
2.428750050000000E+009 -6.657638399839406E+000 -1.220836517149625E+002
2.429000050000000E+009 -6.904555700813919E+000 -1.186679427276144E+002
2.429250050000000E+009 -6.871435646406247E+000 -1.212138589280473E+002
2.429500050000000E+009 -6.955063675620341E+000 -1.193560453583148E+002
2.429750050000000E+009 -7.023265958124673E+000 -1.198415037666672E+002
2.430000050000000E+009 -7.184089855993446E+000 -1.170550728743003E+002
2.430250050000000E+009 -7.264427720396141E+000 -1.151334930141388E+002
2.430500050000000E+009 -7.314369771006939E+000 -1.145921416465154E+002
2.430750050000000E+009 -7.396791622876851E+000 -1.137480709594428E+002
2.431000050000000E+009 -7.478444436695821E+000 -1.114365361534646E+002
2.431250050000000E+009 -7.465399248908240E+000 -1.117327042160370E+002
2.431500050000000E+009 -7.443175440922616E+000 -1.124108175102678E+002
2.431750050000000E+009 -7.474782263358728E+000 -1.102963208993638E+002
2.432000050000000E+009 -7.564353033766566E+000 -1.082683081325494E+002
2.432250050000000E+009 -7.562258246744413E+000 -1.064465540147264E+002
2.432500050000000E+009 -7.497957005299752E+000 -1.065642237066269E+002
2.432750050000000E+009 -7.507313322427736E+000 -1.037587571517217E+002
2.433000050000000E+009 -7.578782969587319E+000 -1.029244264947701E+002
2.433250050000000E+009 -7.475035938193009E+000 -1.023616380416772E+002
2.433500050000000E+009 -7.448468614525992E+000 -1.003048673660332E+002
2.433750050000000E+009 -7.295380283403390E+000 -1.012863911271175E+002
2.434000050000000E+009 -7.343319165664059E+000 -9.892039764596129E+001
2.434250050000000E+009 -7.304862078185543E+000 -9.681763785360354E+001
2.434500050000000E+009 -7.211672895546369E+000 -9.612033909469162E+001
2.434750050000000E+009 -7.078883517404861E+000 -9.588911934655538E+001
2.435000050000000E+009 -6.863538930580327E+000 -9.692930875645997E+001
2.435250050000000E+009 -6.922893576291060E+000 -9.314346492511798E+001
2.435500050000000E+009 -6.737972016944154E+000 -9.407871268010749E+001
2.435750050000000E+009 -6.674871597802495E+000 -9.322568998640978E+001
2.436000050000000E+009 -6.540733593840860E+000 -9.264351571065399E+001
2.436250050000000E+009 -6.451157034465636E+000 -9.147213239409933E+001
2.436500050000000E+009 -6.393601405037602E+000 -9.020929762341802E+001
2.436750050000000E+009 -6.218919517257910E+000 -9.168312875228125E+001
2.437000050000000E+009 -6.070359273062451E+000 -9.057744606175707E+001
2.437250050000000E+009 -5.935936698930778E+000 -8.947189167277483E+001
2.437500050000000E+009 -5.834812512677122E+000 -8.886482781366063E+001
2.437750050000000E+009 -5.776837354194323E+000 -8.932684562951822E+001
2.438000050000000E+009 -5.701473057126571E+000 -8.801348052228862E+001
2.438250050000000E+009 -5.525149248150024E+000 -8.846605001344545E+001
2.438500050000000E+009 -5.487245580018941E+000 -8.812932513131793E+001
2.438750050000000E+009 -5.311810000437720E+000 -8.811529537602958E+001
2.439000050000000E+009 -5.288448992386903E+000 -8.555388399852853E+001
2.439250050000000E+009 -5.144943193098777E+000 -8.616809931842445E+001
2.439500050000000E+009 -5.034379064423167E+000 -8.764338745561847E+001
2.439750050000000E+009 -4.847424918482983E+000 -8.717732189408103E+001
2.440000050000000E+009 -4.826504599769668E+000 -8.719919851506073E+001
2.440250050000000E+009 -4.718276843373568E+000 -8.623172914228324E+001
2.440500050000000E+009 -4.558495608902550E+000 -8.829699988424032E+001
2.440750050000000E+009 -4.463455036701668E+000 -8.766746781391647E+001
2.441000050000000E+009 -4.373811742972650E+000 -8.709363551995342E+001
2.441250050000000E+009 -4.382270360484130E+000 -8.621445536197101E+001
2.441500050000000E+009 -4.308990823356663E+000 -8.564107738508231E+001
2.441750050000000E+009 -4.140771557184171E+000 -8.774365735649396E+001
2.442000050000000E+009 -4.105433109996072E+000 -8.761191980690948E+001
2.442250050000000E+009 -4.008335628685354E+000 -8.642531672802299E+001
2.442500050000000E+009 -3.901154783129881E+000 -8.740578057303979E+001
2.442750050000000E+009 -3.862372581181753E+000 -8.740045532656302E+001
2.443000050000000E+009 -3.763379837314405E+000 -8.759636195066429E+001
2.443250050000000E+009 -3.690808108169696E+000 -8.948109586052868E+001
2.443500050000000E+009 -3.613952235720540E+000 -8.830353808986999E+001
2.443750050000000E+009 -3.604039836454787E+000 -8.649158774237370E+001
2.444000050000000E+009 -3.532911355835249E+000 -8.763163049748876E+001
2.444250050000000E+009 -3.551281477169865E+000 -8.689366269043232E+001
2.444500050000000E+009 -3.436162366338268E+000 -8.773144771772196E+001
2.444750050000000E+009 -3.389296724878562E+000 -8.712457170415370E+001
2.445000050000000E+009 -3.265504861666990E+000 -8.934690827981402E+001
2.445250050000000E+009 -3.268386527023607E+000 -8.812893019921420E+001
2.445500050000000E+009 -3.208771614820209E+000 -8.814868115825455E+001
2.445750050000000E+009 -3.110508751998211E+000 -8.876190448801629E+001
2.446000050000000E+009 -3.117440993796553E+000 -8.844844129998869E+001
2.446250050000000E+009 -3.019162934172390E+000 -8.851246327808663E+001
2.446500050000000E+009 -2.991276061244120E+000 -8.831457060461028E+001
2.446750050000000E+009 -2.928027713134451E+000 -8.901469620054186E+001
2.447000050000000E+009 -2.899750083714669E+000 -8.805753399787008E+001
2.447250050000000E+009 -2.858511271868688E+000 -8.889283928246341E+001
2.447500050000000E+009 -2.817677710906528E+000 -8.946171931160143E+001
2.447750050000000E+009 -2.723907328390842E+000 -9.008376002328751E+001
2.448000050000000E+009 -2.679348455072836E+000 -9.052346373238851E+001
2.448250050000000E+009 -2.678817160766459E+000 -9.005961585245568E+001
2.448500050000000E+009 -2.616993420308956E+000 -9.000592768193218E+001
2.448750050000000E+009 -2.610071833568402E+000 -8.955284867138613E+001
2.449000050000000E+009 -2.553676273899193E+000 -9.032981742147051E+001
2.449250050000000E+009 -2.466165600532230E+000 -9.191751937197905E+001
2.449500050000000E+009 -2.506113747554948E+000 -8.997354131205702E+001
2.449750050000000E+009 -2.376557707192885E+000 -9.183817711341263E+001
2.450000050000000E+009 -2.363884072022616E+000 -9.198018275170739E+001
2.450250050000000E+009 -2.335515338467468E+000 -9.166829821326019E+001
2.450500050000000E+009 -2.380929457813735E+000 -8.969780506823497E+001
2.450750050000000E+009 -2.285618520949468E+000 -9.133499246673796E+001
2.451000050000000E+009 -2.282467281423668E+000 -9.168637223188199E+001
2.451250050000000E+009 -2.254298253814023E+000 -9.152866200232894E+001
2.451500050000000E+009 -2.234226633644612E+000 -9.231005430560367E+001
2.451750050000000E+009 -2.185233834210388E+000 -9.287711847207929E+001
2.452000050000000E+009 -2.197958632387371E+000 -9.176657175109240E+001
2.452250050000000E+009 -2.138207801476451E+000 -9.255161450256729E+001
2.452500050000000E+009 -2.065362677444962E+000 -9.269469299378896E+001
2.452750050000000E+009 -2.098281191249484E+000 -9.368550507335993E+001
2.453000050000000E+009 -1.982961232771948E+000 -9.462763162979907E+001
2.453250050000000E+009 -2.046626209248741E+000 -9.277077099453668E+001
2.453500050000000E+009 -1.980848960462534E+000 -9.459154903781725E+001
2.453750050000000E+009 -2.028504240054144E+000 -9.390096247941337E+001
2.454000050000000E+009 -1.960927363870140E+000 -9.348462139302679E+001
2.454250050000000E+009 -1.961249036226270E+000 -9.316045549207007E+001
2.454500050000000E+009 -1.976221790167542E+000 -9.263218976298967E+001
2.454750050000000E+009 -1.904910210126260E+000 -9.511097672794308E+001
2.455000050000000E+009 -1.857375654778493E+000 -9.511060036654627E+001
