# Supplementary material for: A Displacement Sensor Based on a Normal Mode Helical Antenna
Source: Sensors (Basel). 2019 Aug 30;19(17):3767. doi: 10.3390/s19173767 (PMC6749469; doi:10.3390/s19173767)
Supplement: Supplementary file 1 [file sensors-19-03767-s001.zip › sensors-571672-sup/original experiment result/1J2.csv]

# Version 1.00
#
freq[Hz] db:Trc7_S22 ang:Trc7_S22
2.405000050000000E+009 -1.342182326945332E+000 -1.166072939234028E+002
2.405250050000000E+009 -1.306022946164482E+000 -1.141699785820002E+002
2.405500050000000E+009 -1.376167005887999E+000 -1.164414442551797E+002
2.405750050000000E+009 -1.363137691504851E+000 -1.161470494070823E+002
2.406000050000000E+009 -1.376523811014222E+000 -1.155431453673809E+002
2.406250050000000E+009 -1.356081091379749E+000 -1.152557681637850E+002
2.406500050000000E+009 -1.412802596228960E+000 -1.167742988615837E+002
2.406750050000000E+009 -1.394711663241794E+000 -1.184506893196829E+002
2.407000050000000E+009 -1.400065470744735E+000 -1.172812699793652E+002
2.407250050000000E+009 -1.435151959132045E+000 -1.165191739104962E+002
2.407500050000000E+009 -1.406623573830343E+000 -1.169894885924952E+002
2.407750050000000E+009 -1.433969299831771E+000 -1.167301827119505E+002
2.408000050000000E+009 -1.450933402428694E+000 -1.162145905833815E+002
2.408250050000000E+009 -1.449714396178464E+000 -1.171824719192830E+002
2.408500050000000E+009 -1.489362888570172E+000 -1.201103883438742E+002
2.408750050000000E+009 -1.484280649110959E+000 -1.202661491807195E+002
2.409000050000000E+009 -1.519053582523346E+000 -1.192180993630716E+002
2.409250050000000E+009 -1.515385157785071E+000 -1.193655447691205E+002
2.409500050000000E+009 -1.510061874186544E+000 -1.194888292000621E+002
2.409750050000000E+009 -1.547106186424808E+000 -1.195181489110758E+002
2.410000050000000E+009 -1.560160099363740E+000 -1.202494241022852E+002
2.410250050000000E+009 -1.574414808911195E+000 -1.193221340679699E+002
2.410500050000000E+009 -1.605425247618753E+000 -1.200983892460019E+002
2.410750050000000E+009 -1.596890431443877E+000 -1.211249717368544E+002
2.411000050000000E+009 -1.630478687245843E+000 -1.205428118903849E+002
2.411250050000000E+009 -1.626835304468389E+000 -1.214189282742596E+002
2.411500050000000E+009 -1.685045605556341E+000 -1.197823163446970E+002
2.411750050000000E+009 -1.687570632463286E+000 -1.207821506780825E+002
2.412000050000000E+009 -1.710297358603957E+000 -1.219489233183473E+002
2.412250050000000E+009 -1.765153761778391E+000 -1.206596425667341E+002
2.412500050000000E+009 -1.747746032941813E+000 -1.214593052494630E+002
2.412750050000000E+009 -1.800786505107312E+000 -1.215657557364859E+002
2.413000050000000E+009 -1.817342198500639E+000 -1.221258121522844E+002
2.413250050000000E+009 -1.820467235552609E+000 -1.242387355678655E+002
2.413500050000000E+009 -1.877192157046913E+000 -1.220531576658195E+002
2.413750050000000E+009 -1.872805497412999E+000 -1.238712137835941E+002
2.414000050000000E+009 -1.874456813914261E+000 -1.263805932600380E+002
2.414250050000000E+009 -1.945805688651378E+000 -1.218289247754417E+002
2.414500050000000E+009 -1.977702872970803E+000 -1.219479048322894E+002
2.414750050000000E+009 -2.034790143952207E+000 -1.226130047523035E+002
2.415000050000000E+009 -2.021606565069633E+000 -1.249441152416126E+002
2.415250050000000E+009 -2.083148017422718E+000 -1.248231421271025E+002
2.415500050000000E+009 -2.100904374230620E+000 -1.228333269486107E+002
2.415750050000000E+009 -2.145274115333162E+000 -1.236948392889157E+002
2.416000050000000E+009 -2.183171599533214E+000 -1.250141036531557E+002
2.416250050000000E+009 -2.289487381788773E+000 -1.216155462783987E+002
2.416500050000000E+009 -2.243389729472495E+000 -1.257406983702856E+002
2.416750050000000E+009 -2.313880409331651E+000 -1.250829640721077E+002
2.417000050000000E+009 -2.364236702072126E+000 -1.258084401691855E+002
2.417250050000000E+009 -2.385047375924640E+000 -1.260924233927911E+002
2.417500050000000E+009 -2.433639757586763E+000 -1.250214008830048E+002
2.417750050000000E+009 -2.509390163933473E+000 -1.244617836908530E+002
2.418000050000000E+009 -2.565386824027681E+000 -1.256677641340379E+002
2.418250050000000E+009 -2.625092577536591E+000 -1.252786628559747E+002
2.418500050000000E+009 -2.649962845986908E+000 -1.258299040274838E+002
2.418750050000000E+009 -2.670937770516624E+000 -1.274033851838533E+002
2.419000050000000E+009 -2.782512676216098E+000 -1.259258184787405E+002
2.419250050000000E+009 -2.823384466002570E+000 -1.268081741722630E+002
2.419500050000000E+009 -2.869111243432776E+000 -1.262492396597998E+002
2.419750050000000E+009 -2.912121443247674E+000 -1.278169970764827E+002
2.420000050000000E+009 -2.993701179084348E+000 -1.272852736809575E+002
2.420250050000000E+009 -3.049765919088403E+000 -1.282923809008163E+002
2.420500050000000E+009 -3.149678897705011E+000 -1.262136625677696E+002
2.420750050000000E+009 -3.183156976517755E+000 -1.285396700097901E+002
2.421000050000000E+009 -3.323960434776842E+000 -1.259411243148713E+002
2.421250050000000E+009 -3.355812568487827E+000 -1.270477995915269E+002
2.421500050000000E+009 -3.428392384780151E+000 -1.287033424040843E+002
2.421750050000000E+009 -3.471793998954011E+000 -1.276486394820961E+002
2.422000050000000E+009 -3.604923314041181E+000 -1.288120276946966E+002
2.422250050000000E+009 -3.702055544427963E+000 -1.271041897408076E+002
2.422500050000000E+009 -3.779036706005988E+000 -1.272720482045712E+002
2.422750050000000E+009 -3.803407859352028E+000 -1.285040942212420E+002
2.423000050000000E+009 -3.921677789662034E+000 -1.276691051397450E+002
2.423250050000000E+009 -4.033993892586310E+000 -1.277137988530072E+002
2.423500050000000E+009 -4.133254613035739E+000 -1.275250986987040E+002
2.423750050000000E+009 -4.178993847613736E+000 -1.285625004819607E+002
2.424000050000000E+009 -4.345629259665824E+000 -1.267073934061389E+002
2.424250050000000E+009 -4.367518205113470E+000 -1.291126203984777E+002
2.424500050000000E+009 -4.519025981694218E+000 -1.280538721707127E+002
2.424750050000000E+009 -4.632282417089208E+000 -1.283588311760443E+002
2.425000050000000E+009 -4.729252872156572E+000 -1.276064504876863E+002
2.425250050000000E+009 -4.858877382099482E+000 -1.274639499314818E+002
2.425500050000000E+009 -4.931058220078348E+000 -1.282845668209210E+002
2.425750050000000E+009 -5.059770233649402E+000 -1.264851663287831E+002
2.426000050000000E+009 -5.139791065156001E+000 -1.267605195100720E+002
2.426250050000000E+009 -5.310967186344709E+000 -1.266895415111110E+002
2.426500050000000E+009 -5.426327425426332E+000 -1.254925849854806E+002
2.426750050000000E+009 -5.481461213369180E+000 -1.277198623965922E+002
2.427000050000000E+009 -5.675899157200154E+000 -1.252025351756684E+002
2.427250050000000E+009 -5.794139930401752E+000 -1.249133720167052E+002
2.427500050000000E+009 -5.877467399650614E+000 -1.242122694065513E+002
2.427750050000000E+009 -5.959269617566833E+000 -1.248901908700145E+002
2.428000050000000E+009 -6.176066569527471E+000 -1.224923264296125E+002
2.428250050000000E+009 -6.164037732269780E+000 -1.238199709007194E+002
2.428500050000000E+009 -6.402990599487993E+000 -1.209870820888676E+002
2.428750050000000E+009 -6.427000611719089E+000 -1.220381979003442E+002
2.429000050000000E+009 -6.573314799088370E+000 -1.204911388710242E+002
2.429250050000000E+009 -6.652135831331136E+000 -1.195924991054511E+002
2.429500050000000E+009 -6.749194783028769E+000 -1.195145456847039E+002
2.429750050000000E+009 -6.908330336101860E+000 -1.176621979268520E+002
2.430000050000000E+009 -7.033060833537680E+000 -1.165145791391810E+002
2.430250050000000E+009 -6.980444955814996E+000 -1.160083489883977E+002
2.430500050000000E+009 -7.074110536348298E+000 -1.148261515596844E+002
2.430750050000000E+009 -7.111517031508518E+000 -1.137608141746298E+002
2.431000050000000E+009 -7.200245582746570E+000 -1.131042687392307E+002
2.431250050000000E+009 -7.269039069554029E+000 -1.126820858328572E+002
2.431500050000000E+009 -7.282049347248731E+000 -1.107702291463466E+002
2.431750050000000E+009 -7.310063301036152E+000 -1.100472608628570E+002
2.432000050000000E+009 -7.304741514461076E+000 -1.101930099708973E+002
2.432250050000000E+009 -7.307265565358645E+000 -1.074491557877569E+002
2.432500050000000E+009 -7.344083207198541E+000 -1.077136639663580E+002
2.432750050000000E+009 -7.312437608440807E+000 -1.064517645033008E+002
2.433000050000000E+009 -7.328965172392337E+000 -1.037221286241589E+002
2.433250050000000E+009 -7.237262706434108E+000 -1.042889510320921E+002
2.433500050000000E+009 -7.267502123173236E+000 -1.019012899763653E+002
2.433750050000000E+009 -7.249819441080843E+000 -9.961514737174151E+001
2.434000050000000E+009 -7.138239227851825E+000 -1.006804053675687E+002
2.434250050000000E+009 -7.113283386548638E+000 -9.806034045943595E+001
2.434500050000000E+009 -7.042762873100455E+000 -9.811529767683925E+001
2.434750050000000E+009 -6.953176916312531E+000 -9.778975025939080E+001
2.435000050000000E+009 -6.918518973050827E+000 -9.462496691460103E+001
2.435250050000000E+009 -6.822095925446591E+000 -9.519169534673645E+001
2.435500050000000E+009 -6.736521092756537E+000 -9.276364675605434E+001
2.435750050000000E+009 -6.586901028826135E+000 -9.412523302714008E+001
2.436000050000000E+009 -6.494496109225763E+000 -9.385062649687654E+001
2.436250050000000E+009 -6.388577826626344E+000 -9.304188007400477E+001
2.436500050000000E+009 -6.368630538404593E+000 -9.041958014570047E+001
2.436750050000000E+009 -6.213920767741821E+000 -9.109826596012906E+001
2.437000050000000E+009 -6.079377413766095E+000 -9.091362562734987E+001
2.437250050000000E+009 -5.993096874054462E+000 -9.132929776841890E+001
2.437500050000000E+009 -5.900223196120296E+000 -8.920053556018307E+001
2.437750050000000E+009 -5.823959222657137E+000 -8.914155924801682E+001
2.438000050000000E+009 -5.672525726646373E+000 -8.842334153248254E+001
2.438250050000000E+009 -5.603325108874295E+000 -8.834205014836917E+001
2.438500050000000E+009 -5.448651311134283E+000 -8.955597009002769E+001
2.438750050000000E+009 -5.401044071374975E+000 -8.788135149336864E+001
2.439000050000000E+009 -5.268378980557699E+000 -8.936948263642192E+001
2.439250050000000E+009 -5.099633030655284E+000 -8.954386818141911E+001
2.439500050000000E+009 -5.045027435835234E+000 -8.843646034982287E+001
2.439750050000000E+009 -4.907468731209035E+000 -8.869471400897882E+001
2.440000050000000E+009 -4.886323340186518E+000 -8.650349807285815E+001
2.440250050000000E+009 -4.749430164470541E+000 -8.772086238550257E+001
2.440500050000000E+009 -4.667961360908757E+000 -8.675596959762842E+001
2.440750050000000E+009 -4.565660825840626E+000 -8.772459469710437E+001
2.441000050000000E+009 -4.501011359233490E+000 -8.678891363113127E+001
2.441250050000000E+009 -4.434995329392198E+000 -8.823313262021171E+001
2.441500050000000E+009 -4.358754602017448E+000 -8.598638980545647E+001
2.441750050000000E+009 -4.251643885123437E+000 -8.585159040741995E+001
2.442000050000000E+009 -4.108480761417574E+000 -8.846287272375542E+001
2.442250050000000E+009 -4.047628268482439E+000 -8.835059877229948E+001
2.442500050000000E+009 -3.980549202003323E+000 -8.764629162254009E+001
2.442750050000000E+009 -3.945999471346391E+000 -8.845701618020495E+001
2.443000050000000E+009 -3.882068672374115E+000 -8.617443054746994E+001
2.443250050000000E+009 -3.805459488998674E+000 -8.754839322001554E+001
2.443500050000000E+009 -3.676738293489575E+000 -8.899509020159717E+001
2.443750050000000E+009 -3.654962990134449E+000 -8.799325297457295E+001
2.444000050000000E+009 -3.631636340913124E+000 -8.680210321563753E+001
2.444250050000000E+009 -3.533473286290386E+000 -8.889640669230543E+001
2.444500050000000E+009 -3.498615943181366E+000 -8.863639725687381E+001
2.444750050000000E+009 -3.430144761696199E+000 -8.887976985004238E+001
2.445000050000000E+009 -3.385729030392659E+000 -8.854031269577190E+001
2.445250050000000E+009 -3.333883025564642E+000 -8.777586306871889E+001
2.445500050000000E+009 -3.239567046605091E+000 -8.943583836704856E+001
2.445750050000000E+009 -3.217715533015267E+000 -8.769001522220756E+001
2.446000050000000E+009 -3.192776214417358E+000 -8.787005913908935E+001
2.446250050000000E+009 -3.074567419380867E+000 -8.989521872711008E+001
2.446500050000000E+009 -3.039885964698200E+000 -8.963813648207463E+001
2.446750050000000E+009 -3.011908743554234E+000 -8.933718604068885E+001
2.447000050000000E+009 -2.935346156381788E+000 -8.963160157397769E+001
2.447250050000000E+009 -2.900391634290346E+000 -9.009397814933114E+001
2.447500050000000E+009 -2.871232020260589E+000 -8.909105734327801E+001
2.447750050000000E+009 -2.799789607895241E+000 -9.075686822287848E+001
2.448000050000000E+009 -2.688660837411532E+000 -9.113281247124000E+001
2.448250050000000E+009 -2.678430177920028E+000 -9.121600391947959E+001
2.448500050000000E+009 -2.628864932887112E+000 -9.105081539148640E+001
2.448750050000000E+009 -2.665021200220776E+000 -9.062045348519386E+001
2.449000050000000E+009 -2.669887069773310E+000 -8.967965360769009E+001
2.449250050000000E+009 -2.553541150090152E+000 -9.169846749630850E+001
2.449500050000000E+009 -2.546653407366716E+000 -8.966227686839618E+001
2.449750050000000E+009 -2.502451631022757E+000 -9.087162002181324E+001
2.450000050000000E+009 -2.442608026034034E+000 -9.124380955039761E+001
2.450250050000000E+009 -2.417387241352561E+000 -9.083837347257460E+001
2.450500050000000E+009 -2.407353994012499E+000 -9.223331359713289E+001
2.450750050000000E+009 -2.370197605767769E+000 -9.091729990331072E+001
2.451000050000000E+009 -2.340085288480118E+000 -9.198612368514206E+001
2.451250050000000E+009 -2.265858803759258E+000 -9.212878472403676E+001
2.451500050000000E+009 -2.222514339459857E+000 -9.347050921947536E+001
2.451750050000000E+009 -2.262165793140941E+000 -9.194405521370032E+001
2.452000050000000E+009 -2.167023974200099E+000 -9.242673829490295E+001
2.452250050000000E+009 -2.222122656522669E+000 -9.196015258232418E+001
2.452500050000000E+009 -2.127844187477344E+000 -9.348454868496057E+001
2.452750050000000E+009 -2.102624913960595E+000 -9.365802492953091E+001
2.453000050000000E+009 -2.086075250856052E+000 -9.288474383454636E+001
2.453250050000000E+009 -2.063644362957354E+000 -9.295178197948870E+001
2.453500050000000E+009 -2.054698799135095E+000 -9.277714407844724E+001
2.453750050000000E+009 -2.021705766830857E+000 -9.383951990252938E+001
2.454000050000000E+009 -1.997884586038665E+000 -9.384485920360223E+001
2.454250050000000E+009 -1.982391142261064E+000 -9.341805852766011E+001
2.454500050000000E+009 -1.931927416121662E+000 -9.498500994718461E+001
2.454750050000000E+009 -1.915578956067032E+000 -9.447212131103905E+001
2.455000050000000E+009 -1.883085764900193E+000 -9.474541637833995E+001
