# Supplementary material for: A Displacement Sensor Based on a Normal Mode Helical Antenna
Source: Sensors (Basel). 2019 Aug 30;19(17):3767. doi: 10.3390/s19173767 (PMC6749469; doi:10.3390/s19173767)
Supplement: Supplementary file 1 [file sensors-19-03767-s001.zip › sensors-571672-sup/original experiment result/1J3.csv]

# Version 1.00
#
freq[Hz] db:Trc7_S22 ang:Trc7_S22
2.405000050000000E+009 -1.341281128936114E+000 -1.146525298922958E+002
2.405250050000000E+009 -1.347208623916550E+000 -1.162449814033448E+002
2.405500050000000E+009 -1.348002360074960E+000 -1.166127319290790E+002
2.405750050000000E+009 -1.371615842129832E+000 -1.165165972768446E+002
2.406000050000000E+009 -1.368009537291209E+000 -1.155133906516375E+002
2.406250050000000E+009 -1.382262408623807E+000 -1.166938196768945E+002
2.406500050000000E+009 -1.387556645868041E+000 -1.159864027959793E+002
2.406750050000000E+009 -1.391165031833737E+000 -1.171146036780947E+002
2.407000050000000E+009 -1.421110648085755E+000 -1.170876897753049E+002
2.407250050000000E+009 -1.417884252515497E+000 -1.180207238117129E+002
2.407500050000000E+009 -1.425278518598839E+000 -1.173460467827012E+002
2.407750050000000E+009 -1.437281221507517E+000 -1.166703471941873E+002
2.408000050000000E+009 -1.438143436077345E+000 -1.171513624735497E+002
2.408250050000000E+009 -1.462368706111954E+000 -1.189646722366040E+002
2.408500050000000E+009 -1.492183237502205E+000 -1.189907170514396E+002
2.408750050000000E+009 -1.520455932787502E+000 -1.193301604318248E+002
2.409000050000000E+009 -1.501694127453670E+000 -1.190978897924276E+002
2.409250050000000E+009 -1.519564125888380E+000 -1.189109563642278E+002
2.409500050000000E+009 -1.536737318335042E+000 -1.189564815052072E+002
2.409750050000000E+009 -1.573821083179690E+000 -1.193813083154346E+002
2.410000050000000E+009 -1.564641235630682E+000 -1.209292373087615E+002
2.410250050000000E+009 -1.570084397334499E+000 -1.210918669522615E+002
2.410500050000000E+009 -1.594376594796687E+000 -1.204597729920477E+002
2.410750050000000E+009 -1.591834603668925E+000 -1.192245836023023E+002
2.411000050000000E+009 -1.621269341930725E+000 -1.195429350505790E+002
2.411250050000000E+009 -1.651659327646452E+000 -1.200088228725912E+002
2.411500050000000E+009 -1.689657252015672E+000 -1.196928016454369E+002
2.411750050000000E+009 -1.676868792373316E+000 -1.221105731302438E+002
2.412000050000000E+009 -1.714929212901051E+000 -1.213417077920230E+002
2.412250050000000E+009 -1.731704918980287E+000 -1.223764843396542E+002
2.412500050000000E+009 -1.756660526071132E+000 -1.224813002536479E+002
2.412750050000000E+009 -1.772056147223547E+000 -1.230616791235920E+002
2.413000050000000E+009 -1.782490368043155E+000 -1.227069232306336E+002
2.413250050000000E+009 -1.865064867298750E+000 -1.202294720083869E+002
2.413500050000000E+009 -1.866168270305096E+000 -1.225683325081041E+002
2.413750050000000E+009 -1.899426110427585E+000 -1.231839651048111E+002
2.414000050000000E+009 -1.893339503292537E+000 -1.236124072287386E+002
2.414250050000000E+009 -1.960228722445025E+000 -1.234895816050858E+002
2.414500050000000E+009 -1.977001874076315E+000 -1.240015184429175E+002
2.414750050000000E+009 -2.019187995994701E+000 -1.226024895839773E+002
2.415000050000000E+009 -2.045887204675491E+000 -1.239396280820043E+002
2.415250050000000E+009 -2.079954996923927E+000 -1.241951938623033E+002
2.415500050000000E+009 -2.120849862679367E+000 -1.247881057772783E+002
2.415750050000000E+009 -2.153443869677064E+000 -1.248017395034183E+002
2.416000050000000E+009 -2.195755216636497E+000 -1.231658818665160E+002
2.416250050000000E+009 -2.184842767530212E+000 -1.250951091512900E+002
2.416500050000000E+009 -2.271445638518234E+000 -1.247506852604696E+002
2.416750050000000E+009 -2.284778119703015E+000 -1.256174087493980E+002
2.417000050000000E+009 -2.355811350809251E+000 -1.251236859948555E+002
2.417250050000000E+009 -2.419920439895565E+000 -1.238695684834988E+002
2.417500050000000E+009 -2.473209034266227E+000 -1.247199235308180E+002
2.417750050000000E+009 -2.472134056964130E+000 -1.268885786933497E+002
2.418000050000000E+009 -2.534558334687585E+000 -1.257416065736708E+002
2.418250050000000E+009 -2.567828064392664E+000 -1.264402584523290E+002
2.418500050000000E+009 -2.650650564833332E+000 -1.255449384934359E+002
2.418750050000000E+009 -2.720112025268624E+000 -1.267601494716654E+002
2.419000050000000E+009 -2.746589263694970E+000 -1.261123505960175E+002
2.419250050000000E+009 -2.823690055480555E+000 -1.273255199121292E+002
2.419500050000000E+009 -2.845093923356058E+000 -1.275769930310327E+002
2.419750050000000E+009 -2.937755216949360E+000 -1.274860806848722E+002
2.420000050000000E+009 -3.022373801009421E+000 -1.280131576313730E+002
2.420250050000000E+009 -3.063013092347702E+000 -1.270082756898086E+002
2.420500050000000E+009 -3.094629772033575E+000 -1.271267571486386E+002
2.420750050000000E+009 -3.212544697475682E+000 -1.285964254636870E+002
2.421000050000000E+009 -3.274784089927231E+000 -1.277444770088201E+002
2.421250050000000E+009 -3.345611942011193E+000 -1.286676271952436E+002
2.421500050000000E+009 -3.426153987087023E+000 -1.273018226044342E+002
2.421750050000000E+009 -3.524003958558052E+000 -1.267003219261589E+002
2.422000050000000E+009 -3.532784937138247E+000 -1.296748560663835E+002
2.422250050000000E+009 -3.685472303811028E+000 -1.282311092101883E+002
2.422500050000000E+009 -3.739765489738565E+000 -1.299307914368707E+002
2.422750050000000E+009 -3.842096612654284E+000 -1.279070114906341E+002
2.423000050000000E+009 -3.952278400945921E+000 -1.277373937057744E+002
2.423250050000000E+009 -4.005938191879617E+000 -1.291397997556458E+002
2.423500050000000E+009 -4.177436230782955E+000 -1.276411181767057E+002
2.423750050000000E+009 -4.220080125415560E+000 -1.284481192076007E+002
2.424000050000000E+009 -4.363513532722452E+000 -1.270949032129076E+002
2.424250050000000E+009 -4.423712020744908E+000 -1.282449235141012E+002
2.424500050000000E+009 -4.628043679679483E+000 -1.261262160746153E+002
2.424750050000000E+009 -4.688989609709254E+000 -1.273417086986513E+002
2.425000050000000E+009 -4.708673400400602E+000 -1.276388908701874E+002
2.425250050000000E+009 -4.877883512463435E+000 -1.283234869065942E+002
2.425500050000000E+009 -5.010445124583352E+000 -1.273956690046781E+002
2.425750050000000E+009 -5.065270186128159E+000 -1.286768115509394E+002
2.426000050000000E+009 -5.284040167925908E+000 -1.258027702787820E+002
2.426250050000000E+009 -5.398848406293310E+000 -1.255272785657980E+002
2.426500050000000E+009 -5.390564700891096E+000 -1.276262074112148E+002
2.426750050000000E+009 -5.595476735036836E+000 -1.252217663281755E+002
2.427000050000000E+009 -5.797523372792335E+000 -1.257775993853097E+002
2.427250050000000E+009 -5.860168252809391E+000 -1.231369588616970E+002
2.427500050000000E+009 -5.945740490086379E+000 -1.237082902256761E+002
2.427750050000000E+009 -6.017560106300442E+000 -1.238485216959831E+002
2.428000050000000E+009 -6.163058859412943E+000 -1.224292964443103E+002
2.428250050000000E+009 -6.363911603818683E+000 -1.212435534012977E+002
2.428500050000000E+009 -6.339883941890804E+000 -1.228568189996063E+002
2.428750050000000E+009 -6.488973853317330E+000 -1.217042786332710E+002
2.429000050000000E+009 -6.614606273129450E+000 -1.210588770563397E+002
2.429250050000000E+009 -6.750239924186202E+000 -1.198758967457906E+002
2.429500050000000E+009 -6.812797346516594E+000 -1.191242170537003E+002
2.429750050000000E+009 -6.916326985794743E+000 -1.173219158170011E+002
2.430000050000000E+009 -6.982173451792562E+000 -1.170826471704029E+002
2.430250050000000E+009 -7.012484866906903E+000 -1.160279620483506E+002
2.430500050000000E+009 -7.092291394484909E+000 -1.159625421594849E+002
2.430750050000000E+009 -7.098339986815776E+000 -1.159302279434059E+002
2.431000050000000E+009 -7.135397366689424E+000 -1.134751770553745E+002
2.431250050000000E+009 -7.242424793906706E+000 -1.119400763230817E+002
2.431500050000000E+009 -7.310792148069713E+000 -1.114019703927739E+002
2.431750050000000E+009 -7.334177452196331E+000 -1.094285390095190E+002
2.432000050000000E+009 -7.304718104093431E+000 -1.082018887093235E+002
2.432250050000000E+009 -7.326950183270306E+000 -1.067465713431972E+002
2.432500050000000E+009 -7.339964553767032E+000 -1.059255547602026E+002
2.432750050000000E+009 -7.300593802859271E+000 -1.054587624191790E+002
2.433000050000000E+009 -7.258827960624976E+000 -1.048297349028812E+002
2.433250050000000E+009 -7.280127293029114E+000 -1.028691574362393E+002
2.433500050000000E+009 -7.205565627394198E+000 -1.034421263567790E+002
2.433750050000000E+009 -7.187819689618992E+000 -1.024146357227360E+002
2.434000050000000E+009 -7.136225638215269E+000 -9.941538431692294E+001
2.434250050000000E+009 -7.033394287032027E+000 -1.008394431253539E+002
2.434500050000000E+009 -6.977257785400818E+000 -9.840320542631153E+001
2.434750050000000E+009 -6.893996182683352E+000 -9.798922222284207E+001
2.435000050000000E+009 -6.843810608318308E+000 -9.656910080202985E+001
2.435250050000000E+009 -6.755641919526933E+000 -9.494220720898474E+001
2.435500050000000E+009 -6.675039067364661E+000 -9.438805925519058E+001
2.435750050000000E+009 -6.667337527108765E+000 -9.404070931264305E+001
2.436000050000000E+009 -6.488026399041457E+000 -9.327520203898978E+001
2.436250050000000E+009 -6.423382466873775E+000 -9.345307916086820E+001
2.436500050000000E+009 -6.289785728299539E+000 -9.191541645886514E+001
2.436750050000000E+009 -6.162003399027113E+000 -9.187077515855978E+001
2.437000050000000E+009 -6.169607114865991E+000 -8.768833964473133E+001
2.437250050000000E+009 -5.958117993781915E+000 -9.086213517967738E+001
2.437500050000000E+009 -5.835914374279877E+000 -9.053769049636652E+001
2.437750050000000E+009 -5.677769594037555E+000 -9.189464994212327E+001
2.438000050000000E+009 -5.698385668956698E+000 -8.905241308552819E+001
2.438250050000000E+009 -5.503107531668221E+000 -8.991398596612912E+001
2.438500050000000E+009 -5.441485004506963E+000 -9.020060963567160E+001
2.438750050000000E+009 -5.325813334516103E+000 -8.959723931734000E+001
2.439000050000000E+009 -5.270622516467250E+000 -8.779594408567280E+001
2.439250050000000E+009 -5.154976977246204E+000 -8.861188637873339E+001
2.439500050000000E+009 -5.030684089587613E+000 -8.818783178646505E+001
2.439750050000000E+009 -4.979365827340581E+000 -8.701077330475799E+001
2.440000050000000E+009 -4.822986942604327E+000 -8.754911133724973E+001
2.440250050000000E+009 -4.750096803185796E+000 -8.756509197988724E+001
2.440500050000000E+009 -4.697057419292322E+000 -8.757024716793343E+001
2.440750050000000E+009 -4.633829418029114E+000 -8.641409838936785E+001
2.441000050000000E+009 -4.436010599489178E+000 -8.773374704000504E+001
2.441250050000000E+009 -4.411223354450509E+000 -8.710384414386083E+001
2.441500050000000E+009 -4.276783028962967E+000 -8.903428226136188E+001
2.441750050000000E+009 -4.234321946203326E+000 -8.821416914521728E+001
2.442000050000000E+009 -4.182960230378406E+000 -8.699512834973500E+001
2.442250050000000E+009 -4.064552289761021E+000 -8.829249846169680E+001
2.442500050000000E+009 -4.023329512298812E+000 -8.658360509099298E+001
2.442750050000000E+009 -3.939460827133027E+000 -8.708559038854787E+001
2.443000050000000E+009 -3.832018974761861E+000 -8.912436587690738E+001
2.443250050000000E+009 -3.741218756429098E+000 -8.891628329241281E+001
2.443500050000000E+009 -3.754631353651708E+000 -8.740071971868724E+001
2.443750050000000E+009 -3.690265745428344E+000 -8.742962611629325E+001
2.444000050000000E+009 -3.612026710527711E+000 -8.838630272973046E+001
2.444250050000000E+009 -3.525280793193333E+000 -9.023610077448338E+001
2.444500050000000E+009 -3.460458659729103E+000 -8.943069387962494E+001
2.444750050000000E+009 -3.453826748343003E+000 -8.825175345500367E+001
2.445000050000000E+009 -3.403765966705909E+000 -8.762774706028537E+001
2.445250050000000E+009 -3.324095894767087E+000 -8.831099270124280E+001
2.445500050000000E+009 -3.300140548031009E+000 -8.738063641890278E+001
2.445750050000000E+009 -3.257041852771540E+000 -8.783907847952547E+001
2.446000050000000E+009 -3.187148771306918E+000 -8.878170296587503E+001
2.446250050000000E+009 -3.081734495134271E+000 -8.967552263364719E+001
2.446500050000000E+009 -3.012190293520457E+000 -8.998745933821697E+001
2.446750050000000E+009 -3.001202302156956E+000 -8.964412607698837E+001
2.447000050000000E+009 -2.972560622721515E+000 -8.933357504222725E+001
2.447250050000000E+009 -2.914766568225931E+000 -9.022009982682390E+001
2.447500050000000E+009 -2.883767661301343E+000 -8.791342780425823E+001
2.447750050000000E+009 -2.775207156127452E+000 -9.178965397731705E+001
2.448000050000000E+009 -2.757776170289153E+000 -9.105146563346165E+001
2.448250050000000E+009 -2.713015501517825E+000 -9.084535900943781E+001
2.448500050000000E+009 -2.643006438648646E+000 -9.043695350564214E+001
2.448750050000000E+009 -2.593492054575136E+000 -9.117611256233305E+001
2.449000050000000E+009 -2.536065329947354E+000 -9.157967319028926E+001
2.449250050000000E+009 -2.488250474816010E+000 -9.300264395315820E+001
2.449500050000000E+009 -2.492839055019869E+000 -9.072347505900889E+001
2.449750050000000E+009 -2.484560531243822E+000 -9.076507348146258E+001
2.450000050000000E+009 -2.504217299988521E+000 -8.947359478624993E+001
2.450250050000000E+009 -2.425184814096320E+000 -9.141156286508324E+001
2.450500050000000E+009 -2.386065769257232E+000 -9.168455422091120E+001
2.450750050000000E+009 -2.317745726125959E+000 -9.189835745414004E+001
2.451000050000000E+009 -2.325287637323854E+000 -9.232216401233382E+001
2.451250050000000E+009 -2.333103349206890E+000 -9.113049316491542E+001
2.451500050000000E+009 -2.261734710707144E+000 -9.144785115575093E+001
2.451750050000000E+009 -2.219912862875608E+000 -9.311821947862835E+001
2.452000050000000E+009 -2.232705183553598E+000 -9.170804568700615E+001
2.452250050000000E+009 -2.190727551155152E+000 -9.293811040065314E+001
2.452500050000000E+009 -2.110049595048896E+000 -9.391716733156969E+001
2.452750050000000E+009 -2.131826461740122E+000 -9.276608660383178E+001
2.453000050000000E+009 -2.083564044727155E+000 -9.474148996769485E+001
2.453250050000000E+009 -2.068223652411969E+000 -9.274377944943771E+001
2.453500050000000E+009 -2.003129266158954E+000 -9.359276911681396E+001
2.453750050000000E+009 -2.009566030501362E+000 -9.510143535911945E+001
2.454000050000000E+009 -2.031021720227877E+000 -9.286132766316541E+001
2.454250050000000E+009 -1.990319474123663E+000 -9.454789939389161E+001
2.454500050000000E+009 -1.965537671980167E+000 -9.376133676684033E+001
2.454750050000000E+009 -1.938730416841320E+000 -9.378594296494669E+001
2.455000050000000E+009 -1.884649109746043E+000 -9.517606057249958E+001
