# Supplementary material for: A Displacement Sensor Based on a Normal Mode Helical Antenna
Source: Sensors (Basel). 2019 Aug 30;19(17):3767. doi: 10.3390/s19173767 (PMC6749469; doi:10.3390/s19173767)
Supplement: Supplementary file 1 [file sensors-19-03767-s001.zip › sensors-571672-sup/original experiment result/1J4.csv]

# Version 1.00
#
freq[Hz] db:Trc7_S22 ang:Trc7_S22
2.405000050000000E+009 -1.318862413527794E+000 -1.157080838209977E+002
2.405250050000000E+009 -1.329178971932110E+000 -1.159113253872246E+002
2.405500050000000E+009 -1.340291486553780E+000 -1.161323240119666E+002
2.405750050000000E+009 -1.331597185605344E+000 -1.145049733967110E+002
2.406000050000000E+009 -1.368158677853713E+000 -1.151696867829922E+002
2.406250050000000E+009 -1.374099047789853E+000 -1.164675183010973E+002
2.406500050000000E+009 -1.357172598222953E+000 -1.172148342248640E+002
2.406750050000000E+009 -1.365059114254382E+000 -1.167188837843037E+002
2.407000050000000E+009 -1.391732037134424E+000 -1.179869981932677E+002
2.407250050000000E+009 -1.400287672444136E+000 -1.171472389229060E+002
2.407500050000000E+009 -1.449402337776331E+000 -1.176708150615593E+002
2.407750050000000E+009 -1.423949319218766E+000 -1.190926870484075E+002
2.408000050000000E+009 -1.411182361930577E+000 -1.172827739094904E+002
2.408250050000000E+009 -1.431528374045882E+000 -1.170760103295584E+002
2.408500050000000E+009 -1.458922376223779E+000 -1.175619185616127E+002
2.408750050000000E+009 -1.487940652716920E+000 -1.178861300360508E+002
2.409000050000000E+009 -1.483527602487996E+000 -1.183465455211939E+002
2.409250050000000E+009 -1.503814821235082E+000 -1.187128891559181E+002
2.409500050000000E+009 -1.501616657623470E+000 -1.174197827270483E+002
2.409750050000000E+009 -1.539194652318392E+000 -1.171077032279134E+002
2.410000050000000E+009 -1.555226411976609E+000 -1.184581273398963E+002
2.410250050000000E+009 -1.558282773483415E+000 -1.191524194852357E+002
2.410500050000000E+009 -1.559711799752517E+000 -1.202813565465060E+002
2.410750050000000E+009 -1.601086426906744E+000 -1.191232114518427E+002
2.411000050000000E+009 -1.607692823939097E+000 -1.200809374668917E+002
2.411250050000000E+009 -1.614004923662101E+000 -1.209116633348938E+002
2.411500050000000E+009 -1.646401793360962E+000 -1.193744470608127E+002
2.411750050000000E+009 -1.704754151859394E+000 -1.200655264831561E+002
2.412000050000000E+009 -1.711721853862227E+000 -1.203008174783122E+002
2.412250050000000E+009 -1.725537659566007E+000 -1.216757238387558E+002
2.412500050000000E+009 -1.746450381440583E+000 -1.222030748766880E+002
2.412750050000000E+009 -1.788296802923132E+000 -1.216751877697397E+002
2.413000050000000E+009 -1.770799363602445E+000 -1.222756440134969E+002
2.413250050000000E+009 -1.833294676907908E+000 -1.221810667655181E+002
2.413500050000000E+009 -1.847004992879535E+000 -1.229964646921552E+002
2.413750050000000E+009 -1.876802050229870E+000 -1.232119978059255E+002
2.414000050000000E+009 -1.922031535809328E+000 -1.229301437423345E+002
2.414250050000000E+009 -1.915438153281399E+000 -1.238618264665527E+002
2.414500050000000E+009 -1.973571636662646E+000 -1.235297571703650E+002
2.414750050000000E+009 -2.001047430700901E+000 -1.243879126777851E+002
2.415000050000000E+009 -2.025513269311028E+000 -1.249591477604332E+002
2.415250050000000E+009 -2.053610966067278E+000 -1.244132046784521E+002
2.415500050000000E+009 -2.110449063346721E+000 -1.217722373742111E+002
2.415750050000000E+009 -2.154910019964439E+000 -1.229570902118813E+002
2.416000050000000E+009 -2.153020027507659E+000 -1.250393154454811E+002
2.416250050000000E+009 -2.228130676273818E+000 -1.259439982389392E+002
2.416500050000000E+009 -2.223928582784056E+000 -1.249449477004687E+002
2.416750050000000E+009 -2.316815157968641E+000 -1.248233303431436E+002
2.417000050000000E+009 -2.298591506072627E+000 -1.255480427297422E+002
2.417250050000000E+009 -2.333363753683206E+000 -1.269730306087223E+002
2.417500050000000E+009 -2.427819012547982E+000 -1.259414827332616E+002
2.417750050000000E+009 -2.492648760865918E+000 -1.260892018879388E+002
2.418000050000000E+009 -2.525892274777593E+000 -1.264726158131367E+002
2.418250050000000E+009 -2.574775448880313E+000 -1.264780151271530E+002
2.418500050000000E+009 -2.595611470460713E+000 -1.263971568845843E+002
2.418750050000000E+009 -2.677837037538708E+000 -1.261064312269163E+002
2.419000050000000E+009 -2.755963827231636E+000 -1.261885840618318E+002
2.419250050000000E+009 -2.814052587082060E+000 -1.258620579903547E+002
2.419500050000000E+009 -2.873848190673943E+000 -1.264816700878383E+002
2.419750050000000E+009 -2.904417987014200E+000 -1.270018399972031E+002
2.420000050000000E+009 -3.001911427875301E+000 -1.270608601358109E+002
2.420250050000000E+009 -3.034575973189934E+000 -1.280484946680209E+002
2.420500050000000E+009 -3.163980981500049E+000 -1.261556859110584E+002
2.420750050000000E+009 -3.240178543281888E+000 -1.266398698760202E+002
2.421000050000000E+009 -3.258004906282313E+000 -1.276919455441452E+002
2.421250050000000E+009 -3.340192402952804E+000 -1.282598476385113E+002
2.421500050000000E+009 -3.412562436836887E+000 -1.276222846038214E+002
2.421750050000000E+009 -3.505297130677404E+000 -1.281968248894278E+002
2.422000050000000E+009 -3.540697014018396E+000 -1.286455303135479E+002
2.422250050000000E+009 -3.661195786801733E+000 -1.282523758112096E+002
2.422500050000000E+009 -3.729961413994499E+000 -1.281513834246704E+002
2.422750050000000E+009 -3.830902128374467E+000 -1.289101039593013E+002
2.423000050000000E+009 -3.914023748185089E+000 -1.280231230728923E+002
2.423250050000000E+009 -4.014689221238260E+000 -1.287873034650492E+002
2.423500050000000E+009 -4.111229914896732E+000 -1.292838815022144E+002
2.423750050000000E+009 -4.212898629027785E+000 -1.290984367005430E+002
2.424000050000000E+009 -4.305380063079552E+000 -1.275559258140869E+002
2.424250050000000E+009 -4.400649068592050E+000 -1.272723727612950E+002
2.424500050000000E+009 -4.531907725079324E+000 -1.276934279492047E+002
2.424750050000000E+009 -4.602475405890193E+000 -1.293116570481249E+002
2.425000050000000E+009 -4.777914932301214E+000 -1.266964018889674E+002
2.425250050000000E+009 -4.830054990482907E+000 -1.272505026376165E+002
2.425500050000000E+009 -4.972861632915843E+000 -1.283253199743501E+002
2.425750050000000E+009 -5.080153306133011E+000 -1.278783046844619E+002
2.426000050000000E+009 -5.189824946723440E+000 -1.274157899484780E+002
2.426250050000000E+009 -5.339783055927082E+000 -1.253345129272020E+002
2.426500050000000E+009 -5.434731459546700E+000 -1.262160448759204E+002
2.426750050000000E+009 -5.526115729876872E+000 -1.272626763184858E+002
2.427000050000000E+009 -5.618478313447132E+000 -1.268739120503855E+002
2.427250050000000E+009 -5.845857081813089E+000 -1.243600789834679E+002
2.427500050000000E+009 -5.873640946290343E+000 -1.258426450134341E+002
2.427750050000000E+009 -6.081201978790083E+000 -1.236486833420417E+002
2.428000050000000E+009 -6.136108040287703E+000 -1.244814463058558E+002
2.428250050000000E+009 -6.295661468951844E+000 -1.225890896910265E+002
2.428500050000000E+009 -6.409713323125510E+000 -1.211083251297087E+002
2.428750050000000E+009 -6.506229489463000E+000 -1.205505520683858E+002
2.429000050000000E+009 -6.602944522910024E+000 -1.211191704964346E+002
2.429250050000000E+009 -6.758829778005170E+000 -1.197503112950519E+002
2.429500050000000E+009 -6.786770648954924E+000 -1.187377619741531E+002
2.429750050000000E+009 -6.920164822038324E+000 -1.189586335671737E+002
2.430000050000000E+009 -7.003345909124466E+000 -1.177249598808059E+002
2.430250050000000E+009 -7.037851055439799E+000 -1.165958292809429E+002
2.430500050000000E+009 -7.177308260380924E+000 -1.139570648360456E+002
2.430750050000000E+009 -7.230493826934473E+000 -1.140884319639756E+002
2.431000050000000E+009 -7.338576538511636E+000 -1.107574201219529E+002
2.431250050000000E+009 -7.345993089297835E+000 -1.110630637901599E+002
2.431500050000000E+009 -7.312043655438161E+000 -1.117465887808780E+002
2.431750050000000E+009 -7.349933425419169E+000 -1.105061224521322E+002
2.432000050000000E+009 -7.341975545265435E+000 -1.095056932189690E+002
2.432250050000000E+009 -7.355715777833366E+000 -1.082409487489585E+002
2.432500050000000E+009 -7.370419913718546E+000 -1.055049987054639E+002
2.432750050000000E+009 -7.322826843055346E+000 -1.062363753268581E+002
2.433000050000000E+009 -7.361212816853747E+000 -1.040438721250592E+002
2.433250050000000E+009 -7.388296725917545E+000 -1.015498284327181E+002
2.433500050000000E+009 -7.265733179478617E+000 -1.025583390321589E+002
2.433750050000000E+009 -7.288772445627542E+000 -1.017182658586368E+002
2.434000050000000E+009 -7.183798540269834E+000 -1.000215388357904E+002
2.434250050000000E+009 -7.125815929360686E+000 -9.914441311373017E+001
2.434500050000000E+009 -6.976839932660707E+000 -9.956882259743215E+001
2.434750050000000E+009 -6.975354630505528E+000 -9.688244881115897E+001
2.435000050000000E+009 -6.921744062210621E+000 -9.498550919054583E+001
2.435250050000000E+009 -6.772723124971175E+000 -9.670659178136215E+001
2.435500050000000E+009 -6.713506212792852E+000 -9.329425512034642E+001
2.435750050000000E+009 -6.611587505801524E+000 -9.342034756066633E+001
2.436000050000000E+009 -6.467069986035249E+000 -9.462654084150809E+001
2.436250050000000E+009 -6.388633759380580E+000 -9.346611287118969E+001
2.436500050000000E+009 -6.311955088966868E+000 -9.329980039927506E+001
2.436750050000000E+009 -6.196027897503820E+000 -9.250985344384912E+001
2.437000050000000E+009 -6.113950896568865E+000 -9.091616566559397E+001
2.437250050000000E+009 -6.021555567595957E+000 -8.945988382206211E+001
2.437500050000000E+009 -5.895158702876976E+000 -9.101104020142873E+001
2.437750050000000E+009 -5.817682931001798E+000 -8.935783460155037E+001
2.438000050000000E+009 -5.673146418919028E+000 -8.902126703683682E+001
2.438250050000000E+009 -5.600568120388199E+000 -8.781541838592270E+001
2.438500050000000E+009 -5.404120325061877E+000 -8.945599116108978E+001
2.438750050000000E+009 -5.380093126563881E+000 -8.772551863197340E+001
2.439000050000000E+009 -5.203150196016468E+000 -8.908821230308753E+001
2.439250050000000E+009 -5.123000894841522E+000 -8.805786708698946E+001
2.439500050000000E+009 -5.073937807919385E+000 -8.708866595785582E+001
2.439750050000000E+009 -5.001683801722220E+000 -8.485775062855021E+001
2.440000050000000E+009 -4.872007610141151E+000 -8.732544442107822E+001
2.440250050000000E+009 -4.774216120474095E+000 -8.746996674279919E+001
2.440500050000000E+009 -4.688981631972220E+000 -8.749159748268670E+001
2.440750050000000E+009 -4.626332669373802E+000 -8.564863199645917E+001
2.441000050000000E+009 -4.555091370786928E+000 -8.545118565244498E+001
2.441250050000000E+009 -4.412049768186241E+000 -8.704985721021907E+001
2.441500050000000E+009 -4.314709496735281E+000 -8.672880065245039E+001
2.441750050000000E+009 -4.203335683036072E+000 -8.701442289272202E+001
2.442000050000000E+009 -4.141803991455156E+000 -8.733363092370881E+001
2.442250050000000E+009 -4.079799522727654E+000 -8.771318729484540E+001
2.442500050000000E+009 -4.040323008700844E+000 -8.727748027412403E+001
2.442750050000000E+009 -3.929689756420207E+000 -8.850311844958037E+001
2.443000050000000E+009 -3.802865661414479E+000 -8.834605863879902E+001
2.443250050000000E+009 -3.803652099281377E+000 -8.613997685013514E+001
2.443500050000000E+009 -3.731120923222380E+000 -8.732646721332208E+001
2.443750050000000E+009 -3.698956117736403E+000 -8.597743934211465E+001
2.444000050000000E+009 -3.617414363430326E+000 -8.671529566834580E+001
2.444250050000000E+009 -3.503024883854265E+000 -8.815111097490667E+001
2.444500050000000E+009 -3.478990598367369E+000 -8.894785447028873E+001
2.444750050000000E+009 -3.465968579869385E+000 -8.750077101348610E+001
2.445000050000000E+009 -3.400704600914996E+000 -8.778315731145143E+001
2.445250050000000E+009 -3.254237279345098E+000 -8.970930231978664E+001
2.445500050000000E+009 -3.299749845605003E+000 -8.783747368225291E+001
2.445750050000000E+009 -3.226560578234095E+000 -8.768328118903706E+001
2.446000050000000E+009 -3.128344776951567E+000 -8.985441922814988E+001
2.446250050000000E+009 -3.082035055791847E+000 -8.930601776441544E+001
2.446500050000000E+009 -3.035109465173922E+000 -8.946417639534822E+001
2.446750050000000E+009 -3.041701219213714E+000 -8.854618287452053E+001
2.447000050000000E+009 -2.941089526483629E+000 -8.918006529003942E+001
2.447250050000000E+009 -2.929772797899134E+000 -8.877463579028760E+001
2.447500050000000E+009 -2.816247750731570E+000 -9.057167282050102E+001
2.447750050000000E+009 -2.821477348967847E+000 -8.989552953367054E+001
2.448000050000000E+009 -2.723816039990120E+000 -9.052394194085204E+001
2.448250050000000E+009 -2.696087922878315E+000 -9.012366394957402E+001
2.448500050000000E+009 -2.743180649538612E+000 -8.967664783959732E+001
2.448750050000000E+009 -2.625529069506475E+000 -9.172562166710122E+001
2.449000050000000E+009 -2.559849956704245E+000 -9.098328362324590E+001
2.449250050000000E+009 -2.517061510964204E+000 -9.174734283477733E+001
2.449500050000000E+009 -2.542082701285046E+000 -9.126393199182799E+001
2.449750050000000E+009 -2.463008591638028E+000 -9.225051389233485E+001
2.450000050000000E+009 -2.413913593033578E+000 -9.171763365829344E+001
2.450250050000000E+009 -2.398781579887319E+000 -9.216901986440351E+001
2.450500050000000E+009 -2.361655610350236E+000 -9.197862092512908E+001
2.450750050000000E+009 -2.341131103124051E+000 -9.172485478673629E+001
2.451000050000000E+009 -2.277776158082892E+000 -9.261141325177673E+001
2.451250050000000E+009 -2.332012148775902E+000 -9.003952372230360E+001
2.451500050000000E+009 -2.253588058908465E+000 -9.246499440339046E+001
2.451750050000000E+009 -2.225121976569854E+000 -9.278361787497863E+001
2.452000050000000E+009 -2.242664400820681E+000 -9.216922981010170E+001
2.452250050000000E+009 -2.174292664962198E+000 -9.178770011463692E+001
2.452500050000000E+009 -2.113398654677030E+000 -9.410461287496261E+001
2.452750050000000E+009 -2.074155182281865E+000 -9.409346701574040E+001
2.453000050000000E+009 -2.098134386583435E+000 -9.386408530308250E+001
2.453250050000000E+009 -2.033836920783449E+000 -9.420748840835130E+001
2.453500050000000E+009 -2.037636293296853E+000 -9.299984245496917E+001
2.453750050000000E+009 -2.007211395999810E+000 -9.399677560347710E+001
2.454000050000000E+009 -1.980280391886102E+000 -9.430148889050703E+001
2.454250050000000E+009 -1.966184275604912E+000 -9.420402521683242E+001
2.454500050000000E+009 -1.887656991613395E+000 -9.539653974397271E+001
2.454750050000000E+009 -1.888993250679768E+000 -9.538274299411764E+001
2.455000050000000E+009 -1.941253200700062E+000 -9.510685970424758E+001
