# Supplementary material for: A Displacement Sensor Based on a Normal Mode Helical Antenna
Source: Sensors (Basel). 2019 Aug 30;19(17):3767. doi: 10.3390/s19173767 (PMC6749469; doi:10.3390/s19173767)
Supplement: Supplementary file 1 [file sensors-19-03767-s001.zip › sensors-571672-sup/original experiment result/1J5.csv]

# Version 1.00
#
freq[Hz] db:Trc7_S22 ang:Trc7_S22
2.405000050000000E+009 -1.345893995922810E+000 -1.159560741079791E+002
2.405250050000000E+009 -1.374042269952488E+000 -1.157125347607481E+002
2.405500050000000E+009 -1.346253008799464E+000 -1.169263960881998E+002
2.405750050000000E+009 -1.368633538099301E+000 -1.161557869358820E+002
2.406000050000000E+009 -1.366228667304277E+000 -1.177622256930658E+002
2.406250050000000E+009 -1.385592732794596E+000 -1.153343553989921E+002
2.406500050000000E+009 -1.366686261014743E+000 -1.163002146634826E+002
2.406750050000000E+009 -1.397784511563443E+000 -1.170795140212049E+002
2.407000050000000E+009 -1.401196553823150E+000 -1.163206062644019E+002
2.407250050000000E+009 -1.415404707590592E+000 -1.172984596695254E+002
2.407500050000000E+009 -1.429210373762229E+000 -1.183442906744879E+002
2.407750050000000E+009 -1.422921904849319E+000 -1.176549405407991E+002
2.408000050000000E+009 -1.465168812845069E+000 -1.169892001919220E+002
2.408250050000000E+009 -1.474925404767626E+000 -1.196070936384319E+002
2.408500050000000E+009 -1.477054246271072E+000 -1.168038221041183E+002
2.408750050000000E+009 -1.468413070531133E+000 -1.181494582868201E+002
2.409000050000000E+009 -1.509612701649499E+000 -1.192198697178747E+002
2.409250050000000E+009 -1.514411107454751E+000 -1.191827149336736E+002
2.409500050000000E+009 -1.534640443975615E+000 -1.199971940344258E+002
2.409750050000000E+009 -1.546109136788959E+000 -1.192441568852423E+002
2.410000050000000E+009 -1.554861304834962E+000 -1.201143439260177E+002
2.410250050000000E+009 -1.607250214438108E+000 -1.210275598846719E+002
2.410500050000000E+009 -1.584674256071208E+000 -1.200399839359963E+002
2.410750050000000E+009 -1.631503282950565E+000 -1.197628502737497E+002
2.411000050000000E+009 -1.646709701702331E+000 -1.217960716681496E+002
2.411250050000000E+009 -1.669352921090104E+000 -1.214096511553474E+002
2.411500050000000E+009 -1.665465827349269E+000 -1.199096170837018E+002
2.411750050000000E+009 -1.700594449327217E+000 -1.223821071271218E+002
2.412000050000000E+009 -1.708911497858310E+000 -1.211374426853424E+002
2.412250050000000E+009 -1.736863936622120E+000 -1.204266058688271E+002
2.412500050000000E+009 -1.778873222477387E+000 -1.218087401895194E+002
2.412750050000000E+009 -1.782708522241552E+000 -1.222651438762096E+002
2.413000050000000E+009 -1.801698546060789E+000 -1.222683272226478E+002
2.413250050000000E+009 -1.830163252614770E+000 -1.221094454474424E+002
2.413500050000000E+009 -1.882211501962286E+000 -1.227665148457585E+002
2.413750050000000E+009 -1.932788790959511E+000 -1.213782856173427E+002
2.414000050000000E+009 -1.928007695381103E+000 -1.223929393630385E+002
2.414250050000000E+009 -1.989998392325289E+000 -1.207298480763695E+002
2.414500050000000E+009 -1.992574459010820E+000 -1.229851287834526E+002
2.414750050000000E+009 -2.021813896455706E+000 -1.240322954058820E+002
2.415000050000000E+009 -2.025822937482805E+000 -1.250761871767115E+002
2.415250050000000E+009 -2.067802649625491E+000 -1.241890984693242E+002
2.415500050000000E+009 -2.089949901504518E+000 -1.257998774337959E+002
2.415750050000000E+009 -2.130553766080710E+000 -1.249608660984931E+002
2.416000050000000E+009 -2.220090575190024E+000 -1.252900880033546E+002
2.416250050000000E+009 -2.278013043234247E+000 -1.240226986666374E+002
2.416500050000000E+009 -2.269734839778065E+000 -1.258311207756089E+002
2.416750050000000E+009 -2.333772538907146E+000 -1.255676021511485E+002
2.417000050000000E+009 -2.338289306996276E+000 -1.261385208011315E+002
2.417250050000000E+009 -2.412758978660348E+000 -1.256277019635015E+002
2.417500050000000E+009 -2.453287424056337E+000 -1.266694004175991E+002
2.417750050000000E+009 -2.518247848898782E+000 -1.246109535508596E+002
2.418000050000000E+009 -2.559633938408722E+000 -1.250112884569984E+002
2.418250050000000E+009 -2.620342948524946E+000 -1.255634021237733E+002
2.418500050000000E+009 -2.687717507187346E+000 -1.253336329019444E+002
2.418750050000000E+009 -2.730888053315180E+000 -1.257069631666214E+002
2.419000050000000E+009 -2.785893364542353E+000 -1.268676075194961E+002
2.419250050000000E+009 -2.830948872066252E+000 -1.276641525385095E+002
2.419500050000000E+009 -2.839889074899733E+000 -1.289287614407261E+002
2.419750050000000E+009 -2.955724314669778E+000 -1.278372165418201E+002
2.420000050000000E+009 -2.995634863648041E+000 -1.290353209565973E+002
2.420250050000000E+009 -3.043883638478346E+000 -1.290654931277558E+002
2.420500050000000E+009 -3.112885362599351E+000 -1.294394219633026E+002
2.420750050000000E+009 -3.257032210373439E+000 -1.277278214168311E+002
2.421000050000000E+009 -3.293904319092926E+000 -1.274867355095481E+002
2.421250050000000E+009 -3.405252065365449E+000 -1.271784417722990E+002
2.421500050000000E+009 -3.427295373844916E+000 -1.290794294359266E+002
2.421750050000000E+009 -3.502481593158580E+000 -1.296013217735925E+002
2.422000050000000E+009 -3.629833277102944E+000 -1.276966638154775E+002
2.422250050000000E+009 -3.684154086878580E+000 -1.286534421940247E+002
2.422500050000000E+009 -3.762384030700871E+000 -1.292016323931810E+002
2.422750050000000E+009 -3.871867002632567E+000 -1.293608902755344E+002
2.423000050000000E+009 -3.984327868901251E+000 -1.270865440850067E+002
2.423250050000000E+009 -4.043767609068498E+000 -1.288388700689762E+002
2.423500050000000E+009 -4.193750709602004E+000 -1.279259357291134E+002
2.423750050000000E+009 -4.287211391285704E+000 -1.279078318236651E+002
2.424000050000000E+009 -4.373681485015716E+000 -1.284502245198179E+002
2.424250050000000E+009 -4.441442434678585E+000 -1.292429706786263E+002
2.424500050000000E+009 -4.591697141374172E+000 -1.276996816000250E+002
2.424750050000000E+009 -4.665055292397020E+000 -1.282033494786474E+002
2.425000050000000E+009 -4.814514697061736E+000 -1.265225469539578E+002
2.425250050000000E+009 -4.986700409372863E+000 -1.266808732692971E+002
2.425500050000000E+009 -5.031852857374899E+000 -1.273505887678769E+002
2.425750050000000E+009 -5.147239380953718E+000 -1.275706814519427E+002
2.426000050000000E+009 -5.305384360850852E+000 -1.256372185810970E+002
2.426250050000000E+009 -5.383053949057093E+000 -1.253633413026114E+002
2.426500050000000E+009 -5.510871811657620E+000 -1.262211775345436E+002
2.426750050000000E+009 -5.670182175762889E+000 -1.247450643042793E+002
2.427000050000000E+009 -5.749762138874665E+000 -1.260062272211719E+002
2.427250050000000E+009 -5.838150246326808E+000 -1.268866275801752E+002
2.427500050000000E+009 -5.942418450105494E+000 -1.263724909907653E+002
2.427750050000000E+009 -6.060676608561153E+000 -1.247348649626564E+002
2.428000050000000E+009 -6.204084208817813E+000 -1.235527895679007E+002
2.428250050000000E+009 -6.299792667541063E+000 -1.224923983440346E+002
2.428500050000000E+009 -6.399920017910658E+000 -1.223612252366695E+002
2.428750050000000E+009 -6.541244821182183E+000 -1.221059352256429E+002
2.429000050000000E+009 -6.648640210632899E+000 -1.196194547235439E+002
2.429250050000000E+009 -6.769475648100402E+000 -1.192962602344375E+002
2.429500050000000E+009 -6.836308811140858E+000 -1.188156907041683E+002
2.429750050000000E+009 -6.949677068373965E+000 -1.173410057803807E+002
2.430000050000000E+009 -6.993265786825804E+000 -1.186829297685911E+002
2.430250050000000E+009 -7.175830979620021E+000 -1.138988931360325E+002
2.430500050000000E+009 -7.126301225525057E+000 -1.149110906899147E+002
2.430750050000000E+009 -7.203992711171478E+000 -1.135627782811500E+002
2.431000050000000E+009 -7.297292499560037E+000 -1.126920897781976E+002
2.431250050000000E+009 -7.311226469254875E+000 -1.119984862504490E+002
2.431500050000000E+009 -7.385510701818696E+000 -1.099979959125551E+002
2.431750050000000E+009 -7.370318979841351E+000 -1.087103504667982E+002
2.432000050000000E+009 -7.401387469298273E+000 -1.082590048291119E+002
2.432250050000000E+009 -7.380518857923687E+000 -1.072105904826858E+002
2.432500050000000E+009 -7.383856266279824E+000 -1.050397457421436E+002
2.432750050000000E+009 -7.359589854593023E+000 -1.056286101429112E+002
2.433000050000000E+009 -7.357018583937806E+000 -1.022020238319366E+002
2.433250050000000E+009 -7.271851722379927E+000 -1.024853749698754E+002
2.433500050000000E+009 -7.286685015160634E+000 -9.975669322674271E+001
2.433750050000000E+009 -7.141010691886526E+000 -1.016779096684683E+002
2.434000050000000E+009 -7.096114812297947E+000 -9.999762700803446E+001
2.434250050000000E+009 -7.036581251873907E+000 -1.004606474142485E+002
2.434500050000000E+009 -7.011057596039877E+000 -9.698886325685567E+001
2.434750050000000E+009 -6.960412993271866E+000 -9.609167317688126E+001
2.435000050000000E+009 -6.804216903915302E+000 -9.537017754181764E+001
2.435250050000000E+009 -6.773257366105591E+000 -9.637996902937023E+001
2.435500050000000E+009 -6.665076624691954E+000 -9.519795623485835E+001
2.435750050000000E+009 -6.596387778461030E+000 -9.231709341104764E+001
2.436000050000000E+009 -6.509995628027750E+000 -9.165048209144571E+001
2.436250050000000E+009 -6.380713371131169E+000 -9.238427697132673E+001
2.436500050000000E+009 -6.290308773165878E+000 -9.103532471243436E+001
2.436750050000000E+009 -6.173803316371873E+000 -9.110726728098429E+001
2.437000050000000E+009 -6.103861326969778E+000 -8.941323406722849E+001
2.437250050000000E+009 -5.978226642502336E+000 -8.965305851115885E+001
2.437500050000000E+009 -5.810673964834511E+000 -9.142208771762500E+001
2.437750050000000E+009 -5.708802214742846E+000 -8.953001733563853E+001
2.438000050000000E+009 -5.628292886538119E+000 -9.020291887304919E+001
2.438250050000000E+009 -5.599781284545412E+000 -8.730121381884474E+001
2.438500050000000E+009 -5.369017541199320E+000 -8.906160605009818E+001
2.438750050000000E+009 -5.229775683801595E+000 -9.035378587984314E+001
2.439000050000000E+009 -5.231607261648765E+000 -8.676744359185452E+001
2.439250050000000E+009 -5.142593734266536E+000 -8.760329094852888E+001
2.439500050000000E+009 -4.898474302763006E+000 -8.972700625818725E+001
2.439750050000000E+009 -4.909081187224442E+000 -8.688243621677501E+001
2.440000050000000E+009 -4.853983815752905E+000 -8.683077424337942E+001
2.440250050000000E+009 -4.684823171372512E+000 -8.860660647615906E+001
2.440500050000000E+009 -4.608764734602950E+000 -8.793952137128954E+001
2.440750050000000E+009 -4.520054896704292E+000 -8.851261288902121E+001
2.441000050000000E+009 -4.483008576534487E+000 -8.655070122183092E+001
2.441250050000000E+009 -4.309719971157895E+000 -9.003437153562493E+001
2.441500050000000E+009 -4.281725497629511E+000 -8.609352145385857E+001
2.441750050000000E+009 -4.172379809320500E+000 -8.803742122925875E+001
2.442000050000000E+009 -4.093129156796222E+000 -8.862882606951884E+001
2.442250050000000E+009 -4.079987078339046E+000 -8.706235622428339E+001
2.442500050000000E+009 -4.032009084036848E+000 -8.626181054335791E+001
2.442750050000000E+009 -3.943115821640263E+000 -8.669015539334268E+001
2.443000050000000E+009 -3.831233514660252E+000 -8.779199226744582E+001
2.443250050000000E+009 -3.749300126957953E+000 -8.835702437749320E+001
2.443500050000000E+009 -3.717529897167951E+000 -8.752725862448135E+001
2.443750050000000E+009 -3.660139768626366E+000 -8.847458786825054E+001
2.444000050000000E+009 -3.511257357527024E+000 -8.874511166765846E+001
2.444250050000000E+009 -3.582466109569197E+000 -8.660960006538514E+001
2.444500050000000E+009 -3.465714017607303E+000 -8.694053108166197E+001
2.444750050000000E+009 -3.417839416015431E+000 -8.900080594006582E+001
2.445000050000000E+009 -3.349444257769346E+000 -8.822146356629463E+001
2.445250050000000E+009 -3.298467843815574E+000 -8.892599759554443E+001
2.445500050000000E+009 -3.266858158113309E+000 -8.844005849793216E+001
2.445750050000000E+009 -3.165314575691922E+000 -8.880969140612255E+001
2.446000050000000E+009 -3.143574756243225E+000 -8.941951796111792E+001
2.446250050000000E+009 -3.093941930055655E+000 -8.893886865440069E+001
2.446500050000000E+009 -3.037318491373481E+000 -8.885830272188035E+001
2.446750050000000E+009 -3.038053429551933E+000 -8.740833492043856E+001
2.447000050000000E+009 -2.918837783663497E+000 -9.069199168456545E+001
2.447250050000000E+009 -2.850075647687072E+000 -9.056028299227947E+001
2.447500050000000E+009 -2.807201858707387E+000 -9.136839793670917E+001
2.447750050000000E+009 -2.810162251067883E+000 -8.902254395596242E+001
2.448000050000000E+009 -2.745399170605517E+000 -9.022557185236603E+001
2.448250050000000E+009 -2.744050882529318E+000 -8.889226814630892E+001
2.448500050000000E+009 -2.675466531661666E+000 -9.008106097651304E+001
2.448750050000000E+009 -2.614028936363144E+000 -9.017904388067352E+001
2.449000050000000E+009 -2.565456639235738E+000 -9.073025096267955E+001
2.449250050000000E+009 -2.493297902330254E+000 -9.216792776775402E+001
2.449500050000000E+009 -2.502648261007703E+000 -9.093646612375640E+001
2.449750050000000E+009 -2.433672885635277E+000 -9.224807314220550E+001
2.450000050000000E+009 -2.485765501167284E+000 -8.952577166398470E+001
2.450250050000000E+009 -2.399429112772832E+000 -9.182204205577921E+001
2.450500050000000E+009 -2.344733573904420E+000 -9.209536235871218E+001
2.450750050000000E+009 -2.355708266939341E+000 -9.091787447173822E+001
2.451000050000000E+009 -2.319583617570957E+000 -9.217096523762004E+001
2.451250050000000E+009 -2.311723769007399E+000 -9.083146104342663E+001
2.451500050000000E+009 -2.218436329704223E+000 -9.282257126046342E+001
2.451750050000000E+009 -2.183876648091185E+000 -9.412857235621635E+001
2.452000050000000E+009 -2.167422509468734E+000 -9.249142510645517E+001
2.452250050000000E+009 -2.135350453559615E+000 -9.310255398941636E+001
2.452500050000000E+009 -2.143449035505119E+000 -9.313068925675756E+001
2.452750050000000E+009 -2.136078178905308E+000 -9.187174191001924E+001
2.453000050000000E+009 -2.080940996057473E+000 -9.297033878604616E+001
2.453250050000000E+009 -2.063774177236240E+000 -9.391345890058200E+001
2.453500050000000E+009 -2.056194585344108E+000 -9.227133748846840E+001
2.453750050000000E+009 -2.029037435100343E+000 -9.175332219731486E+001
2.454000050000000E+009 -1.959716902899813E+000 -9.484811889699368E+001
2.454250050000000E+009 -1.970967572681638E+000 -9.405392408665900E+001
2.454500050000000E+009 -1.940600217595278E+000 -9.414472638527219E+001
2.454750050000000E+009 -1.944273771074182E+000 -9.378051818051428E+001
2.455000050000000E+009 -1.847836208677395E+000 -9.521330679247006E+001
